# Supplementary material for: Enhancing Superexchange through Frontier Orbital Engineering in a van der Waals Metal–Organic Magnet
Source: Chem Mater. 2026 May 26;38(11):5649–57. doi: 10.1021/acs.chemmater.6c00516 (PMC13255171; doi:10.1021/acs.chemmater.6c00516)
Supplement: Supplementary file 2 [file cm6c00516_si_002.zip]

Archive with 15 entries (14 files):
- cifs/
- cifs/.DS_Store
- __MACOSX/cifs/._.DS_Store
- cifs/2023NCS0690_CRJPLE_abc_P21m__checkcif.pdf
- __MACOSX/cifs/._2023NCS0690_CRJPLE_abc_P21m__checkcif.pdf
- cifs/CrCl2btd-d4_60K_bank_2-3_riet_nuclear_anisoCS.cif
- __MACOSX/cifs/._CrCl2btd-d4_60K_bank_2-3_riet_nuclear_anisoCS.cif
- cifs/2023NCS0690_CRJPLE_ab2c_P21m.cif
- __MACOSX/cifs/._2023NCS0690_CRJPLE_ab2c_P21m.cif
- cifs/2023NCS0690_CRJPLE_abc_P21m.cif
- __MACOSX/cifs/._2023NCS0690_CRJPLE_abc_P21m.cif
- cifs/2023NCS0690_CRJPLE_ab2c_P21m__checkcif.pdf
- __MACOSX/cifs/._2023NCS0690_CRJPLE_ab2c_P21m__checkcif.pdf
- cifs/CrCl2btd-d4_1p5K-60K_mag_cell_bank2-3.mcif
- __MACOSX/cifs/._CrCl2btd-d4_1p5K-60K_mag_cell_bank2-3.mcif
