# Supplementary material for: Enhancing Superexchange through Frontier Orbital Engineering in a van der Waals Metal–Organic Magnet
Source: Chem Mater. 2026 May 26;38(11):5649–57. doi: 10.1021/acs.chemmater.6c00516 (PMC13255171; doi:10.1021/acs.chemmater.6c00516)
Supplement: Supplementary file 2 [file cm6c00516_si_002.zip › cifs/CrCl2btd-d4_60K_bank_2-3_riet_nuclear_anisoCS.cif]

data_
_chemical_name_mineral ?CrCl2(btd-d4)?
_cell_length_a  3.69759(6)
_cell_length_b  12.8982(6)
_cell_length_c  8.7554(4)
_cell_angle_alpha 90
_cell_angle_beta  96.741(4)
_cell_angle_gamma 90
_cell_volume 414.68(3)
_space_group P121/m1
loop_
_symmetry_equiv_pos_as_xyz
	 'x, y, z '
	 '-x, y+1/2, -z '
	 'x, -y+1/2, z '
	 '-x, -y, -z '
loop_
_atom_site_label
_atom_site_type_symbol
_atom_site_fract_x
_atom_site_fract_y
_atom_site_fract_z
_atom_site_occupancy
_atom_site_B_iso_or_equiv
C1 C 0.4429(15) 0.6928 0.5128(4) 1 1.36(4)
C2 C 0.4802(13) 0.63393 0.3760(4) 1 1.36(4)
C3 C 0.5123(12) 0.69187 0.2325(4) 1 1.36(4)
Cl1 Cl 0.0290(10) 0.5618(2) 0.8227(4) 1 1.36(4)
H1 H 0.4139(16) 0.84934 0.6250(4) 0.396(3) 0
H1 D 0.4139(16) 0.84934 0.6250(4) 0.604(3) 1.36(4)
H2 H  0.4854(13) -0.0466 0.3759(4) 0.339(3) 0
H2 D 0.4854(13) -0.0466 0.3759(4) 0.661(3) 1.36(4)
N1 N 0.5459(11) 0.65094 0.0836(4) 1 1.36(4)
Cr1 Cr 0.5 0 0 1 1.36(4)
S1 S 0.5812(11) 0.75 -0.0430(4) 1 1.36(4)
