# Supplementary material for: Enhancing Superexchange through Frontier Orbital Engineering in a van der Waals Metal–Organic Magnet
Source: Chem Mater. 2026 May 26;38(11):5649–57. doi: 10.1021/acs.chemmater.6c00516 (PMC13255171; doi:10.1021/acs.chemmater.6c00516)
Supplement: Supplementary file 2 [file cm6c00516_si_002.zip › cifs/2023NCS0690_CRJPLE_ab2c_P21m.cif]

data_m2_516_517_L072_R07

# start Validation Reply Form
_vrf_PLAT110_m2_516_517_L072_R07
;
PROBLEM: ADDSYM Detects Potential Lattice Translation ...          ? Check 
RESPONSE: This sample is a small distortion superstructure of a parent phase
 with c/2 phase. The closeis relationship to the higher symmetry relative phase
 is what is detected by ADDSYMM. The reflections due to the doubling of the c
 axis can be clearly seen in the raw data and are not seen in the datasets of
 the c/2 phase. We are, therefore, able to confidently assign the supercell. We
 note that there is no mechanism by which these intensities can arise from
 multiple scattering. Similarly, while the observed twinning would produce
 reflections with l odd (i.e. reflections indicative of cell doublinge) for h
 odd, we also observe reflections with l odd for h even. Thus, twinning of the
 primary phase cannot account for the observed diffraction. We note finally
 that, although the diffraction falls on a centred lattice of orthorhombic
 metric symmetry, it was not possible to solve the data in a space group of
 accordingly higher symmetry.
;
_vrf_PLAT112_m2_516_517_L072_R07
;
PROBLEM: ADDSYM Detects New (Pseudo) Symm. Elem       c/2        100 %Fit  
RESPONSE: This sample is a small distortion superstructure of a parent phase
 with c/2 phase. The closeis relationship to the higher symmetry relative phase
 is what is detected by ADDSYMM. The reflections due to the doubling of the c
 axis can be clearly seen in the raw data and are not seen in the datasets of
 the c/2 phase. We are, therefore, able to confidently assign the supercell. We
 note that there is no mechanism by which these intensities can arise from
 multiple scattering. Similarly, while the observed twinning would produce
 reflections with l odd (i.e. reflections indicative of cell doublinge) for h
 odd, we also observe reflections with l odd for h even. Thus, twinning of the
 primary phase cannot account for the observed diffraction. We note finally
 that, although the diffraction falls on a centred lattice of orthorhombic
 metric symmetry, it was not possible to solve the data in a space group of
 accordingly higher symmetry.
;
_vrf_PLAT113_m2_516_517_L072_R07
;
PROBLEM: ADDSYM Suggests Possible Pseudo/New  Space Group      P21/m Check 
RESPONSE: This is the present space group, while the alert itself relates to
 the observation of a potential solution in a c/2 reduced cell, as discussed.
;
_vrf_PLAT911_m2_516_517_L072_R07
;
PROBLEM: Missing FCF Refl Between Thmin & STh/L=    0.600        338 Report
RESPONSE: Only two crystallites viable for merging were obtained of this phase
 during the experiment, it being by far the minor phase and also exhibiting
 twinning. Between that, some preferred orientation, some outlier omission,
 and the relatively low symmetry, a data completeness of only 78.8% is obtained.
;
# end Validation Reply Form


_audit_creation_date               2025-06-06
_audit_creation_method
;
Olex2 1.5-ac7-014
(compiled 2025.02.27 svn.r6f4c0eaf for Rigaku Oxford Diffraction, GUI svn.r7171)
;
_audit_contact_author_address      
;
 Dept. of Physics, University of Warwick, Gibbet Hill Road, Coventry, CV4 7AL
;
_audit_contact_author_email        jere.tidey@warwick.ac.uk
_audit_contact_author_name         'Jeremiah P. Tidey'
_audit_contact_author_phone        +442476574794
_publ_contact_author_id_orcid      0000-0001-5934-0454
_publ_section_references
;
Bourhis, L.J., Dolomanov, O.V., Gildea, R.J., Howard, J.A.K., Puschmann, H.
 (2015). Acta Cryst. A71, 59-75.

Dolomanov, O.V., Bourhis, L.J., Gildea, R.J, Howard, J.A.K. & Puschmann, H.
 (2009), J. Appl. Cryst. 42, 339-341.

Sheldrick, G.M. (2015). Acta Cryst. A71, 3-8.
;
_chemical_formula_moiety           '2(C3 H2 Cl Cr0.5 N S0.5)'
_chemical_formula_sum              'C6 H4 Cl2 Cr N2 S'
_chemical_formula_weight           259.080
_chemical_oxdiff_formula           'C6 H4 N2 S Cr Cl2'
_chemical_oxdiff_usercomment      
 '2023NCS0690, S009118, CRJPLE, ground on Agar holey 200 grid at RT (note air sensitive)'
loop_
  _atom_type_symbol
  _atom_type_scat_dispersion_real
  _atom_type_scat_dispersion_imag
  _atom_type_scat_Cromer_Mann_a1
  _atom_type_scat_Cromer_Mann_a2
  _atom_type_scat_Cromer_Mann_a3
  _atom_type_scat_Cromer_Mann_a4
  _atom_type_scat_Cromer_Mann_b1
  _atom_type_scat_Cromer_Mann_b2
  _atom_type_scat_Cromer_Mann_b3
  _atom_type_scat_Cromer_Mann_b4
  _atom_type_scat_Cromer_Mann_c
  _atom_type_scat_source
  _atom_type_scat_dispersion_source
 C 0.00000 0.00000 0.60000 0.13600 0.54700 1.22500 40.93800 0.37400 3.27800
 13.01300 0.00000 'Custom 4-Gaussian' custom
 Cl 0.00000 0.00000 1.23200 0.34100 0.89300 2.39100 33.61200 0.33900 2.62500
 11.09500 0.00000 'Custom 4-Gaussian' custom
 Cr 0.00000 0.00000 1.98900 0.54800 2.07200 2.35200 87.86100 0.40300 3.69800
 20.05400 0.00000 'Custom 4-Gaussian' custom
 H 0.00000 0.00000 0.12900 0.03600 0.12700 0.23600 37.73700 0.55300 3.77200
 13.51800 0.00000 'Custom 4-Gaussian' custom
 N 0.00000 0.00000 0.48200 0.13500 0.51900 1.07500 31.52600 0.32400 2.60700
 10.01700 0.00000 'Custom 4-Gaussian' custom
 S 0.00000 0.00000 1.39000 0.34800 0.91500 2.50600 40.16900 0.36500 2.89000
 13.04300 0.00000 'Custom 4-Gaussian' custom

_diffrn_oxdiff_scatteringfactors_ed 
 'UCLA (2022) https://srv.mbi.ucla.edu/faes/data'
_space_group_crystal_system        'monoclinic'
_space_group_IT_number             11
_space_group_name_H-M_alt          'P 1 21/m 1'
_space_group_name_Hall             '-P 2yb'
loop_
  _space_group_symop_id
  _space_group_symop_operation_xyz
 1 x,y,z
 2 -x,y+1/2,-z
 3 -x,-y,-z
 4 x,-y-1/2,z

_symmetry_Int_Tables_number        11
_cell_length_a                     3.7297(3)
_cell_length_b                     12.9171(9)
_cell_length_c                     17.586(3)
_cell_angle_alpha                  90
_cell_angle_beta                   96.146(10)
_cell_angle_gamma                  90
_cell_volume                       842.36(16)
_cell_formula_units_Z              4
_cell_measurement_reflns_used      6213
_cell_measurement_temperature      293(2)
_cell_measurement_theta_max        1.0010
_cell_measurement_theta_min        0.0690
_exptl_crystal_description         'microcrystalline rods'
_exptl_absorpt_coefficient_mu      0.000
_exptl_absorpt_correction_type     none
_exptl_crystal_density_diffrn      2.043
_exptl_crystal_F_000               173.664
_diffrn_reflns_av_R_equivalents    0.1505
_diffrn_reflns_av_unetI/netI       0.1006
_diffrn_reflns_Laue_measured_fraction_full  0.7874
_diffrn_reflns_Laue_measured_fraction_max  0.7969
_diffrn_reflns_limit_h_max         5
_diffrn_reflns_limit_h_min         -5
_diffrn_reflns_limit_k_max         17
_diffrn_reflns_limit_k_min         -17
_diffrn_reflns_limit_l_max         21
_diffrn_reflns_limit_l_min         -21
_diffrn_reflns_number              9126
_diffrn_reflns_point_group_measured_fraction_full  0.7874
_diffrn_reflns_point_group_measured_fraction_max  0.7969
_diffrn_reflns_theta_full          0.8629
_diffrn_reflns_theta_max           1.00
_diffrn_reflns_theta_min           0.07
_diffrn_ambient_environment        'vacuum'
_diffrn_ambient_temperature        293(2)
_diffrn_detector                   'Hybrid Pixel Array Detector'
_diffrn_detector_area_resol_mean   10.0000
_diffrn_detector_type              HyPix-ED
_diffrn_measured_fraction_theta_full  0.7874
_diffrn_measured_fraction_theta_max  0.7969
_diffrn_measurement_details
;
Data were collected on a number of crystallites and the resulting viable
datasets individually integrated and subsequently merged to form this one.

List of Runs (angles in degrees, time in seconds):

  # Type    Start    End  Width  t~exp~   \w     \q     \k     \f   Frames
--------------------------------------------------------------------------
  1  \w    -70.00  23.75   0.25    0.50    --    0.00   0.00   0.00  375
  2  \w    -70.00  50.00   0.25    0.75    --    0.00   0.00   0.00  480
;
_diffrn_measurement_device         'electron diffractometer'
_diffrn_measurement_device_type   
 'XtaLAB Synergy-ED, HyPix-ED, electron source at 200keV'
_diffrn_measurement_method         'continuous rotation electron diffraction'
_diffrn_orient_matrix_type        
 'CrysAlisPro convention (1999,Acta A55,543-557)'
_diffrn_orient_matrix_UB_11        0.0067734000
_diffrn_orient_matrix_UB_12        -0.0000059000
_diffrn_orient_matrix_UB_13        0.0001499000
_diffrn_orient_matrix_UB_21        -0.0000003000
_diffrn_orient_matrix_UB_22        0.0019455000
_diffrn_orient_matrix_UB_23        -0.0000020000
_diffrn_orient_matrix_UB_31        0.0000008000
_diffrn_orient_matrix_UB_32        0.0000002000
_diffrn_orient_matrix_UB_33        0.0014246000
_diffrn_oxdiff_digest_creation
;
CAP 1.171.44.112a, AC 1.5-ac7-014
;
_diffrn_oxdiff_digest_hkl
;
43932a413b6df00393949bae062780402f1140
;
_diffrn_oxdiff_digest_hkl_ed
;
5340d77915dc62bd81575ed192a5ba89a0e421
;
_diffrn_oxdiff_digest_od_ed
;

;
_diffrn_radiation_monochromator    none
_diffrn_radiation_probe            electron
_diffrn_radiation_type             electron
_diffrn_radiation_wavelength       0.02510
_diffrn_source                     'electron diffractometer'
_diffrn_source_type                'JEOL JSM-2300ED, LaB6'
_reflns_Friedel_coverage           0.0
_reflns_limit_h_max                5
_reflns_limit_h_min                -5
_reflns_limit_k_max                17
_reflns_limit_k_min                0
_reflns_limit_l_max                21
_reflns_limit_l_min                0
_reflns_number_gt                  1500
_reflns_number_total               1974
_reflns_threshold_expression       I>=2u(I)
_computing_cell_refinement         'CrysAlisPro 1.171.44.112a (Rigaku OD, 2025)'
_computing_data_collection        
 'CrysAlisPro system (CCD 43.95a 64-bit (release 03-11-2023))'
_computing_data_reduction          'CrysAlisPro 1.171.44.112a (Rigaku OD, 2025)'
_computing_molecular_graphics      'Olex2 1.5-ac7-014 (Dolomanov et al., 2009)'
_computing_publication_material    'Olex2 1.5-ac7-014 (Dolomanov et al., 2009)'
_computing_structure_refinement   
 'olex2.refine 1.5-ac7-014 (Bourhis et al., 2015)'
_computing_structure_solution      'SHELXT  (Sheldrick, 2015)'
_refine_diff_density_max           1.0593
_refine_diff_density_min           -0.8312
_refine_diff_density_rms           0.2004
# Note, it is necessarily not density but electrostatic potential.
_refine_ls_d_res_high              0.7187
_refine_ls_d_res_low               10.3894
_refine_ls_extinction_coef         5232(475)
_refine_ls_extinction_expression   Fc^*^=kFc[1+0.001xFc^2^\l^3^/sin(2\q)]^-1/4^
_refine_ls_goodness_of_fit_ref     1.0404
_refine_ls_hydrogen_treatment      constr
_refine_ls_matrix_type             full
_refine_ls_number_constraints      4
_refine_ls_number_parameters       125
_refine_ls_number_reflns           1974
_refine_ls_number_restraints       106
_refine_ls_R_factor_all            0.1606
_refine_ls_R_factor_gt             0.1381
_refine_ls_restrained_S_all        1.0119
_refine_ls_shift/su_max            -0.0010
_refine_ls_shift/su_mean           0.0003
_refine_ls_structure_factor_coef   Fsqd
_refine_ls_weighting_details      
 'w=1/[\s^2^(Fo^2^)+(0.1277P)^2^+0.4838P] where P=(Fo^2^+2Fc^2^)/3'
_refine_ls_weighting_scheme        calc
_refine_ls_wR_factor_gt            0.3198
_refine_ls_wR_factor_ref           0.3357
_refine_special_details 
;
 Since the system crystallises on a lattice having maximal symmetry of C-centred
 mmm, individual component datasets were first solved individually and their twin
 fraction refined. The present dataset is for two exhibiting ~50:50 twinning and 
 thus allowing for their merging an d description by a single twin law. This
 served a meaningful improvement to the model fit of the data vs. the case of 
 single dataset models.

 An extinction correction was refined to broadly account for the impact of 
 multiple diffraction on the data in the kinematic approximation.

 Distance similarity restraints were placed across all chemically equivalent bonds
 to reduce the impact of dynamical diffraction and twinning on the model.

 A global rigid bond restraint is applied to improve the physical sense of the 
 ADPs and eliminate NPDs and improve model reslience in the context of both
 twinning and multiple diffraction.

 H-atoms are placed geometrically with bond lengths refined in the presence of
 the aforementioned restraint and Uiso are refined. For H atoms associated to the
 seemingly more labile X2y moiety, a proximal similarity restrain is applied on
 each of the two C-H groups.

 67 reflections were omitted as outliers in the final stages of refinement for
 which Fo particularly deviated from the general trend and spread, testing these
 with refinement and concluding them to be more significantly affected by multiple
 diffraction and of no merit to the refinement.
;
_olex2_refinement_description
;
1. Twinned data refinement
 Scales: 0.518(4)
 0.482(4)
2. Restrained distances
 N11-C11 \\sim N21-C21
 with sigma of 0.02
 C22-C21 \\sim C12-C11
 with sigma of 0.02
 C13-C12 \\sim C22-C23
 with sigma of 0.02
 S11-N11 \\sim S21-N21
 with sigma of 0.02
 N21-C21 \\sim N11-C11
 with sigma of 0.02
 C12-C11 \\sim C22-C21
 with sigma of 0.02
 C23-C22 \\sim C13-C12
 with sigma of 0.02
 C23-C23_$1 \\sim C13-C13_$2
 with sigma of 0.02
 C11-C11_$2 \\sim C21-C21_$1
 with sigma of 0.02
 C12-H12 \\sim C13-H13 \\sim C22-H22 \\sim C23-H23
 with sigma of 0.02
3. Uiso/Uaniso restraints and constraints
C22 \\sim H22: within 2A with sigma of 0.04 and sigma for terminal atoms of
0.08 within 2A
C23 \\sim H23: within 2A with sigma of 0.04 and sigma for terminal atoms of
0.08 within 2A
4. Rigid body (RIGU) restrains
 All non-hydrogen atoms
 with sigma for 1-2 distances of 0.001 and sigma for 1-3 distances of 0.001
5.a Aromatic/amide H refined with riding coordinates and stretchable bonds:
 C23(H23), C12(H12), C13(H13), C22(H22)
;
_atom_sites_solution_primary       dual
_atom_sites_solution_secondary     difmap
_atom_sites_solution_hydrogen      geom
loop_
  _atom_site_label
  _atom_site_type_symbol
  _atom_site_fract_x
  _atom_site_fract_y
  _atom_site_fract_z
  _atom_site_U_iso_or_equiv
  _atom_site_adp_type
  _atom_site_occupancy
  _atom_site_site_symmetry_order
  _atom_site_refinement_flags_posn
  _atom_site_refinement_flags_adp
  _atom_site_refinement_flags_occupancy
 Cr1 Cr 1.0 0.5 0.5 0.0211(9) Uani 1.000000 2 S TU P
 S11 S 0.9188(11) 0.75 0.5106(3) 0.0114(10) Uani 1.000000 2 DS TU P
 Cl2 Cl 0.4717(10) 0.5560(3) 0.0902(3) 0.0279(10) Uani 1.000000 1 . U .
 Cl1 Cl 0.5260(10) 0.4404(2) 0.4082(3) 0.0238(10) Uani 1.000000 1 . U .
 S21 S 0.064(2) 0.25 -0.0166(5) 0.050(2) Uani 1.000000 2 DS TU P
 Cr2 Cr 0.0 0.5 0.0 0.0239(10) Uani 1.000000 2 S TU P
 N11 N 0.9521(18) 0.6549(4) 0.4526(4) 0.0219(13) Uani 1.000000 1 D U .
 C11 C 0.9795(19) 0.6939(4) 0.3845(5) 0.0195(15) Uani 1.000000 1 D U .
 N21 N 0.0433(18) 0.3447(5) 0.0461(5) 0.0265(14) Uani 1.000000 1 D U .
 C21 C 0.0163(19) 0.3052(5) 0.1173(6) 0.0251(16) Uani 1.000000 1 D U .
 C23 C -0.061(2) 0.3041(5) 0.2451(6) 0.0326(18) Uani 1.000000 1 D U .
 H23 H -0.105(2) 0.3450(10) 0.3018(14) 0.09(2) Uiso 1.000000 1 DGR . .
 C12 C 1.005(3) 0.6431(5) 0.3148(5) 0.0315(18) Uani 1.000000 1 D U .
 H12 H 1.004(3) 0.5531(19) 0.3145(5) 0.067(16) Uiso 1.000000 1 DGR . .
 C13 C 1.031(2) 0.6923(5) 0.2487(6) 0.040(2) Uani 1.000000 1 D U .
 H13 H 1.052(3) 0.6465(11) 0.1929(13) 0.056(14) Uiso 1.000000 1 DGR . .
 C22 C -0.014(3) 0.3642(5) 0.1851(6) 0.034(2) Uani 1.000000 1 D U .
 H22 H 0.000(3) 0.4536(19) 0.1878(6) 0.068(15) Uiso 1.000000 1 DGR . .

loop_
  _atom_site_aniso_label
  _atom_site_aniso_U_11
  _atom_site_aniso_U_22
  _atom_site_aniso_U_33
  _atom_site_aniso_U_12
  _atom_site_aniso_U_13
  _atom_site_aniso_U_23
 Cr1 0.0241(15) 0.0102(12) 0.029(2) -0.0003(8) 0.0049(13) 0.0004(8)
 S11 0.0134(18) 0.0081(14) 0.013(2) -0.000000 0.0032(15) 0.000000
 Cl2 0.0266(17) 0.0322(18) 0.026(3) -0.0085(11) 0.0078(14) -0.0009(12)
 Cl1 0.0258(16) 0.0122(13) 0.033(3) 0.0033(10) 0.0021(14) -0.0048(10)
 S21 0.098(5) 0.0170(18) 0.037(3) -0.000000 0.016(2) 0.000000
 Cr2 0.0255(16) 0.0127(13) 0.034(2) -0.0006(8) 0.0037(13) -0.0016(8)
 N11 0.037(3) 0.0112(15) 0.019(2) 0.0002(9) 0.0087(13) -0.0036(7)
 C11 0.029(4) 0.012(2) 0.018(2) -0.0012(15) 0.0062(14) -0.0033(8)
 N21 0.028(3) 0.0164(17) 0.035(3) -0.0006(10) 0.0031(16) 0.0006(8)
 C21 0.027(4) 0.013(2) 0.035(3) 0.0017(16) 0.0043(16) 0.0002(9)
 C23 0.035(4) 0.025(3) 0.039(3) 0.020(3) 0.0060(19) 0.0061(13)
 C12 0.054(5) 0.022(3) 0.021(2) -0.008(2) 0.0140(17) -0.0085(10)
 C13 0.068(6) 0.034(3) 0.021(3) -0.017(3) 0.0122(18) -0.0057(13)
 C22 0.052(5) 0.016(2) 0.035(3) 0.0116(19) 0.0042(19) -0.0000(10)

loop_
  _geom_bond_atom_site_label_1
  _geom_bond_atom_site_label_2
  _geom_bond_distance
  _geom_bond_site_symmetry_2
  _geom_bond_publ_flag
 Cr1 Cl1 2.390(4) 3_766 ?
 Cr1 Cl1 2.390(4) . ?
 Cr1 N11 2.168(6) 3_766 ?
 Cr1 N11 2.168(6) . ?
 S11 N11 1.611(8) . ?
 S11 N11 1.611(8) 4_575 ?
 Cl2 Cr2 2.353(4) . ?
 S21 N21 1.654(10) . ?
 S21 N21 1.654(10) 4_565 ?
 Cr2 N21 2.163(7) . ?
 Cr2 N21 2.163(7) 3_565 ?
 N11 C11 1.311(10) . ?
 C11 C11 1.450(11) 4_575 ?
 C11 C12 1.403(11) . ?
 N21 C21 1.365(12) . ?
 C21 C21 1.427(12) 4_565 ?
 C21 C22 1.431(12) . ?
 C23 C23 1.398(13) 4_565 ?
 C23 H23 1.16(2) . ?
 C23 C22 1.336(12) . ?
 C12 H12 1.16(2) . ?
 C12 C13 1.338(12) . ?
 C13 C13 1.490(14) 4_575 ?
 C13 H13 1.15(2) . ?
 C22 H22 1.16(2) . ?

loop_
  _geom_angle_atom_site_label_1
  _geom_angle_atom_site_label_2
  _geom_angle_atom_site_label_3
  _geom_angle
  _geom_angle_site_symmetry_1
  _geom_angle_site_symmetry_3
  _geom_angle_publ_flag
 Cl1 Cr1 Cl1 180.0 3_766 . ?
 N11 Cr1 Cl1 89.2(2) 3_766 . ?
 N11 Cr1 Cl1 90.8(2) . . ?
 N11 Cr1 Cl1 90.8(2) 3_766 3_766 ?
 N11 Cr1 Cl1 89.2(2) . 3_766 ?
 N11 Cr1 N11 180.0 3_766 . ?
 N11 S11 N11 99.4(6) 4_575 . ?
 N21 S21 N21 95.4(8) 4_565 . ?
 Cl2 Cr2 Cl2 180.0 3_565 . ?
 N21 Cr2 Cl2 90.7(2) . . ?
 N21 Cr2 Cl2 89.3(2) 3_565 . ?
 N21 Cr2 Cl2 89.3(2) . 3_565 ?
 N21 Cr2 Cl2 90.7(2) 3_565 3_565 ?
 N21 Cr2 N21 180.0 . 3_565 ?
 S11 N11 Cr1 117.9(5) . . ?
 C11 N11 Cr1 133.9(5) . . ?
 C11 N11 S11 107.7(5) . . ?
 C11 C11 N11 112.6(4) 4_575 . ?
 C12 C11 N11 129.6(6) . . ?
 Cr2 N21 S21 116.3(5) 3_565 4_565 ?
 C21 N21 S21 110.4(5) . 4_565 ?
 C21 N21 Cr2 132.9(5) . 3_565 ?
 C21 C21 N21 111.9(4) 4_565 . ?
 C22 C21 N21 125.9(6) . . ?
 C22 C23 H23 117.2(5) . . ?
 H12 C12 C11 118.1(4) . . ?
 C13 C12 C11 123.7(7) . . ?
 C13 C12 H12 118.1(5) . . ?
 C13 C13 C12 118.4(5) 4_575 . ?
 H13 C13 C12 120.8(5) . . ?
 C23 C22 C21 112.2(7) . . ?
 H22 C22 C21 123.9(5) . . ?
 H22 C22 C23 123.9(5) . . ?

loop_
  _geom_torsion_atom_site_label_1
  _geom_torsion_atom_site_label_2
  _geom_torsion_atom_site_label_3
  _geom_torsion_atom_site_label_4
  _geom_torsion
  _geom_torsion_site_symmetry_1
  _geom_torsion_site_symmetry_2
  _geom_torsion_site_symmetry_3
  _geom_torsion_site_symmetry_4
  _geom_torsion_publ_flag
 Cr1 N11 S11 N11 171.8(6) . . . 4_575 ?
 Cr1 N11 C11 C11 -171.0(5) . . . 4_575 ?
 Cr1 N11 C11 C12 9.5(10) . . . . ?
 S11 N11 C11 C11 -1.4(6) . 4_575 4_575 . ?
 S11 N11 C11 C11 1.4(6) . . . 4_575 ?
 S11 N11 C11 C12 -178.2(6) . . . . ?
 S21 N21 C21 C21 -0.5(6) . 4_565 4_565 . ?
 S21 N21 C21 C21 0.5(6) . . . 4_565 ?
 S21 N21 C21 C22 -178.7(7) . . . . ?
 Cr2 N21 S21 N21 173.7(7) 2_545 4_565 . . ?
 Cr2 N21 S21 N21 -173.7(7) . . . 4_565 ?
 Cr2 N21 C21 C21 171.9(4) . . . 4_565 ?
 Cr2 N21 C21 C22 -7.3(9) . . . . ?
 N11 S11 N11 Cr1 -171.8(4) . . 4_575 4_575 ?
 N11 S11 N11 C11 1.9(4) . . 4_575 4_575 ?
 N11 C11 C11 N11 0.0(10) . . 4_575 4_575 ?
 N11 C11 C11 C12 -179.6(6) . . 4_575 4_575 ?
 N11 C11 C12 C13 179.7(10) . . . . ?
 C11 N11 S11 N11 -1.9(4) . . . 4_575 ?
 C11 C11 C12 C13 0.2(6) 4_575 . . . ?
 C11 C12 C13 C13 -0.2(12) . . . 4_575 ?
 N21 S21 N21 C21 -0.7(6) 4_565 . . . ?
 N21 C21 C21 N21 -0.0(9) . . 4_565 4_565 ?
 N21 C21 C21 C22 -179.2(6) . . 4_565 4_565 ?
 N21 C21 C22 C23 175.7(9) . . . . ?
 C21 C21 C22 C23 -3.4(4) 4_565 . . . ?
 C21 C22 C23 C23 3.5(10) . . . 4_565 ?
 C12 C11 C11 N11 179.6(6) . . 4_575 4_575 ?
 C12 C11 C11 C12 -0.0(11) . . 4_575 4_575 ?
 C12 C13 C13 C12 0.0(14) . . 4_575 4_575 ?
 C22 C21 C21 N21 179.2(5) . . 4_565 4_565 ?
 C22 C21 C21 C22 0.0(12) . . 4_565 4_565 ?
 C22 C23 C23 C22 -0.0(14) . . 4_565 4_565 ?

loop_
  _diffrn_refln_index_h
  _diffrn_refln_index_k
  _diffrn_refln_index_l
  _diffrn_refln_intensity_net
  _diffrn_refln_intensity_u
  _diffrn_refln_scale_group_code
 0 -1 0 -48.0844 175.176 1
 0 1 0 15.701 164.854 1
 0 1 0 74.4681 97.2409 2
 0 -1 0 -4.57796 96.3143 2
 0 1 -1 828.093 175.08 2
 0 -1 1 1308.37 198.394 2
 0 -1 2 33083.1 1462.06 1
 0 1 -2 21451.5 1286.37 1
 0 1 -2 27667.5 1115.52 2
 0 -1 2 24428.5 1078.51 2
 0 -2 0 17882.2 893.454 1
 0 2 0 16107.3 864.752 1
 0 -2 0 15362.6 618.392 2
 0 2 0 14504.9 611.69 2
 0 -2 1 279.961 241.761 1
 0 2 -1 156.114 241.991 1
 0 2 1 45.9454 103.784 2
 0 -2 -1 230.845 109.158 2
 0 2 -1 14.0598 99.3764 2
 0 -2 1 53.6809 96.7644 2
 0 2 -2 75383.3 2686.14 1
 0 -2 2 71256.5 2636.15 1
 0 2 2 71688.6 2407.42 2
 0 -2 -2 62387.5 2384.19 2
 0 -2 2 67963.4 2474.16 2
 0 2 -2 69326.1 2446.72 2
 0 -2 3 1479.41 255.486 2
 0 2 -3 1899.27 372.845 1
 0 -2 3 1230.95 295.609 1
 0 2 -4 24905.8 1714.49 1
 0 -2 4 29710 1851.09 1
 0 -2 4 22527.2 1229.67 2
 0 2 -4 29219.3 1351.96 2
 0 -2 5 145.483 333.579 1
 0 2 -5 192.394 337.112 1
 0 2 -5 24.3843 206.861 2
 0 -2 5 145.428 214.636 2
 0 3 0 185.063 143.841 2
 0 -3 0 174.388 146.536 2
 0 3 0 43.8488 280.441 1
 0 -3 0 29.6588 288.121 1
 0 3 -1 199.786 247.875 1
 0 -3 1 -24.7708 198.854 1
 0 -3 1 188.158 127.13 2
 0 3 -1 194.944 129.997 2
 0 3 1 266.491 247.702 1
 0 3 1 311.684 131.769 2
 0 3 -2 87899.1 3449 1
 0 -3 -2 85390.4 3002.68 2
 0 3 2 86185.9 3009.31 2
 0 3 -2 93622.8 2976.34 2
 0 -3 2 91929.4 2971.52 2
 0 3 -3 -58.3094 332.428 1
 0 -3 3 -103.056 330.363 1
 0 3 3 -12.5629 213.481 2
 0 -3 -3 -24.4859 217.041 2
 0 -3 4 88748.1 2998.24 1
 0 3 -4 68052.7 2847.97 1
 0 -3 -4 78553.2 2639.08 2
 0 3 4 81775 2641.61 2
 0 -3 5 91.6002 188.248 2
 0 3 5 1518.08 365.619 2
 0 -3 6 58687.1 3391.94 1
 0 3 -6 72065.1 2837.64 2
 0 -3 6 73042.3 2778.8 2
 0 -3 7 582.869 290.224 2
 0 3 -7 158.639 250.145 2
 0 3 -7 566.167 526.247 1
 0 -3 8 71270.5 2942.53 2
 0 4 0 68521.6 3033.75 1
 0 -4 0 62746.8 2991.91 1
 0 4 0 75838.7 2570.69 2
 0 -4 0 75211.9 2574.09 2
 0 -4 -1 126.417 267.101 1
 0 4 -1 873.828 175.717 2
 0 4 1 619.801 169.121 2
 0 4 -1 1297.76 370.597 1
 0 -4 2 137355 4413.97 2
 0 4 -2 126397 4392.72 2
 0 4 -2 119782 5123.88 1
 0 4 2 135289 4437.83 2
 0 -4 -2 140454 4437.56 2
 0 -4 3 67.2956 129.957 2
 0 4 -3 70.3141 132.449 2
 0 4 3 51.6602 128.476 2
 0 -4 -3 41.3208 139.927 2
 0 -4 -4 64765.7 2562.69 2
 0 4 4 66088.3 2563.08 2
 0 -4 4 65442 2664.75 2
 0 4 -4 62765.9 2584.42 2
 0 4 -4 86599 3277.23 1
 0 -4 4 75745.5 3035.83 1
 0 4 -5 550.148 296.804 1
 0 4 -5 859.428 263.927 2
 0 -4 5 665.062 236.486 2
 0 -4 6 45511.9 2236.09 1
 0 4 -6 34684.9 2092.76 1
 0 -4 -6 33333.4 1824.39 2
 0 4 6 35587.4 1864.48 2
 0 4 -6 34971.8 1675.55 2
 0 -4 6 47484.4 1810.22 2
 0 -4 7 1787.16 517.517 1
 0 4 -7 1189.57 325.867 2
 0 -4 8 68746.8 3904 1
 0 4 -8 55669.1 2808.23 2
 0 -4 8 75143.2 2935.47 2
 0 -4 9 50.0235 278.422 2
 0 4 -9 255.595 399.663 1
 0 4 -10 26561.6 1631.34 2
 0 -4 10 29947.7 1708.06 2
 0 4 -10 25456.7 2536.32 1
 0 -4 10 47534.4 3214.88 1
 0 -5 0 355.913 436.287 1
 0 5 0 370.286 431.158 1
 0 5 0 364.116 208.205 2
 0 -5 0 370.62 216.652 2
 0 5 -1 665.619 353.577 1
 0 5 1 1311.83 512.15 1
 0 -5 -1 699.284 199.304 2
 0 5 1 613.572 189.238 2
 0 5 2 124180 3818.87 2
 0 -5 -2 121773 3816.25 2
 0 -5 2 116094 4827.49 1
 0 5 -2 90967.2 4533.81 1
 0 -5 2 93873.5 3778.76 2
 0 5 -2 104412 3828.35 2
 0 -5 3 817.383 350.109 1
 0 5 -3 327.85 308.684 1
 0 -5 3 166.364 146.664 2
 0 5 -3 331.976 159.458 2
 0 5 -4 104080 4405.86 1
 0 5 4 108136 3672.1 2
 0 -5 -4 113235 3695.24 2
 0 -5 4 97885.3 3605.63 2
 0 5 -4 102745 3630.82 2
 0 -5 5 -31.2864 380.387 1
 0 5 -5 208.54 431.711 1
 0 5 5 41.9479 255.898 2
 0 -5 -5 171.407 256.144 2
 0 5 6 21055 1227.19 2
 0 -5 -6 22430.8 1277.72 2
 0 -5 6 21986.7 1135.35 2
 0 5 -6 23696 1183.61 2
 0 5 -6 24784.3 1469.35 1
 0 -5 6 21267.6 1432.27 1
 0 -5 7 529.057 350.276 1
 0 5 -7 59.0297 250.802 1
 0 -5 7 530.261 245.514 2
 0 5 -7 331.918 233.117 2
 0 -5 -7 398.631 285.927 2
 0 5 -8 3902.43 523.171 2
 0 -5 8 4764.88 565.707 2
 0 -5 9 15.4328 214.639 2
 0 5 -9 336.501 350.53 1
 0 -5 9 18.2369 320.817 1
 0 5 -10 3546.78 1085.68 1
 0 -5 10 7026.6 1438.29 1
 0 -5 10 5230.09 806.265 2
 0 5 -11 41.5097 328.602 1
 0 -5 11 210.632 293.041 2
 0 5 -11 -35.2064 246.086 2
 0 -5 12 21107.3 1486.02 2
 0 5 -12 20705.2 1485.83 2
 0 5 -12 14998.8 2148.08 1
 0 -5 12 35726.3 3119.2 1
 0 5 -13 406.036 548.894 1
 0 -5 13 2497.45 546.842 2
 0 -6 0 67187.3 3387.45 1
 0 6 0 70177 3409.01 1
 0 -6 0 78760.3 2781.1 2
 0 6 0 75640.2 2752.24 2
 0 -6 1 113.051 279.359 1
 0 -6 -1 716.483 387.957 1
 0 6 1 425.44 359.464 1
 0 6 -1 134.675 277.013 1
 0 6 -1 909.352 215.438 2
 0 -6 -2 3201.99 651.448 1
 0 -6 -2 1713.03 256.723 2
 0 6 2 1728.58 263.259 2
 0 6 -2 1252.6 438.504 1
 0 -6 2 2160.15 495.459 1
 0 6 -2 2052.13 285.66 2
 0 -6 2 2526.97 299.295 2
 0 -6 -3 26.3381 181.92 2
 0 6 3 206.431 201.004 2
 0 -6 3 904.093 556.084 1
 0 6 -3 293.35 546.964 1
 0 6 -3 36.8206 173.436 2
 0 -6 3 120.173 184.962 2
 0 -6 4 25767.2 1930.8 1
 0 6 -4 33673.4 2021.69 1
 0 6 -4 29068.3 1263.9 2
 0 -6 4 27092.6 1236.71 2
 0 -6 -4 28577.8 1320.03 2
 0 6 4 25715.8 1290.35 2
 0 6 -5 353.92 183.898 2
 0 -6 5 189.905 164.459 2
 0 -6 5 466.099 364.488 1
 0 -6 6 5447.67 851.937 1
 0 6 -6 6547.69 1019.42 1
 0 6 -7 49.4266 207.904 1
 0 -6 7 74.8088 212.707 1
 0 -6 7 204.549 192.127 2
 0 6 -7 472.018 227.037 2
 0 -6 -7 175.847 242.891 2
 0 6 -8 7729.32 712.904 2
 0 6 -8 2678.6 646.135 1
 0 -6 9 1770.69 413.588 2
 0 6 -9 1028.77 333.268 2
 0 -6 -9 1429.3 458.879 2
 0 6 9 1022.67 416.774 2
 0 -6 9 -15.8219 319.242 1
 0 6 10 9391.41 989.809 2
 0 6 -10 7322.3 762.186 2
 0 6 -10 8532.32 1260.5 1
 0 6 -11 213.646 347.655 1
 0 -6 11 192.331 382.272 1
 0 -6 11 93.8271 233.859 2
 0 6 -11 153.224 252.038 2
 0 -6 12 7765.26 1523.68 1
 0 6 -12 4822.08 1244.62 1
 0 -6 12 7806.43 990.328 2
 0 -6 13 1520.17 786.074 1
 0 -6 13 92.3531 292.553 2
 0 6 -13 -72.0348 283.356 2
 0 -6 14 1204.08 424.703 2
 0 6 -14 2144.81 534.005 2
 0 -6 14 1415.62 891.778 1
 0 6 -14 1122.7 722.95 1
 0 -6 15 599.498 676.584 1
 0 6 -15 -21.2697 424.778 1
 0 6 -15 12.9565 284.263 2
 0 -6 15 -60.2903 277.754 2
 0 6 -16 6625.18 1537.05 1
 0 -6 16 12552.7 1216.53 2
 0 7 0 397.823 232.71 2
 0 -7 0 192.147 229.643 2
 0 7 0 356.181 483.355 1
 0 -7 0 192.191 479.022 1
 0 7 1 2007.2 276.246 2
 0 -7 -1 735.218 201.905 2
 0 -7 -1 2210.31 573.231 1
 0 7 1 1069.35 508.16 1
 0 -7 1 592.928 189.78 2
 0 7 -1 687.151 196.284 2
 0 -7 1 187.235 314.632 1
 0 7 -1 172.544 271.724 1
 0 -7 2 1774 279.584 2
 0 7 -2 2248.07 303.99 2
 0 7 -2 1412.89 477.679 1
 0 -7 -2 1352.64 497.51 1
 0 7 2 1949.13 559.867 1
 0 7 -3 2096.62 328.616 2
 0 7 3 2133.16 332.552 2
 0 -7 4 2038.21 535.459 1
 0 7 -4 2358.42 586.156 1
 0 -7 -4 2168.73 336.388 2
 0 7 -5 131.228 174.545 2
 0 -7 5 42.662 161.624 2
 0 -7 5 1098.05 477.645 1
 0 -7 -5 67.8285 168.991 2
 0 7 5 40.5944 160.297 2
 0 -7 6 7237.7 930.687 1
 0 7 -6 7487 995.129 1
 0 7 6 7137.27 631.152 2
 0 -7 -6 7757.67 661.201 2
 0 -7 6 6643.02 576.092 2
 0 7 -6 6168.35 569.17 2
 0 7 -7 571.584 316.979 2
 0 -7 7 42.9924 325.643 1
 0 7 -7 122.646 407.229 1
 0 -7 -7 106.762 248.411 2
 0 7 7 216.567 238.773 2
 0 7 -8 20828.6 1278.25 2
 0 -7 8 25042.1 1343.1 2
 0 7 8 22825.2 1417.79 2
 0 -7 -8 32801.8 1627.65 2
 0 -7 8 25898.6 1754.76 1
 0 7 -8 29155.3 1867.35 1
 0 7 9 495.793 312.135 2
 0 7 -9 983.982 477.012 1
 0 -7 9 966.144 327.294 2
 0 -7 9 998.697 447.123 1
 0 7 -10 24429.4 1983.24 1
 0 -7 10 38442.6 2507.87 1
 0 7 10 25181.2 1644.73 2
 0 -7 -10 30860 1878.99 2
 0 -7 10 28866.4 1618.76 2
 0 7 -10 25895.8 1581.73 2
 0 7 -11 700.344 428.574 1
 0 -7 -11 462.025 351.502 2
 0 -7 11 1713.63 706.153 1
 0 7 11 770.726 392.863 2
 0 -7 11 113.293 219.647 2
 0 7 -11 192.117 238.968 2
 0 7 -12 5888.07 1112.53 1
 0 -7 12 4567.88 950.437 1
 0 7 -12 1845.31 467.574 2
 0 7 -13 508.563 442.415 1
 0 -7 13 1309.68 659.459 1
 0 -7 13 75.8923 261.773 2
 0 -7 14 12413.2 2062.29 1
 0 7 -14 5320.38 1334.66 1
 0 -7 14 8051.34 1069.71 2
 0 7 -14 11336.7 1291.44 2
 0 -7 15 135.005 315.869 2
 0 7 -15 42.1302 275.63 2
 0 -7 15 1581.47 874.904 1
 0 7 -15 185.346 450.761 1
 0 7 -16 605.962 364.647 2
 0 -7 16 561.535 354.499 2
 0 7 -16 354.341 489.172 1
 0 7 -17 121.224 279.581 2
 0 -7 17 -15.339 269.842 2
 0 -7 17 248.14 573.532 1
 0 7 -17 221.046 561.485 1
 0 -7 18 3785.38 750.781 2
 0 7 -18 3824.49 1296.38 1
 0 -7 19 161.202 288.304 2
 0 8 0 9370.32 1134.8 1
 0 -8 0 10103.9 1200.52 1
 0 8 0 8788.54 649.764 2
 0 -8 0 9512.7 681.263 2
 0 8 1 2122.73 318.733 2
 0 -8 -1 1337.33 501.25 1
 0 8 1 2065.83 580.898 1
 0 8 -1 162.267 272.235 1
 0 -8 1 264.861 306.465 1
 0 8 -1 1954.53 298.155 2
 0 -8 1 1596.21 297.184 2
 0 8 -2 41005.8 1787.84 2
 0 -8 2 43300.4 1800.7 2
 0 -8 -2 44778.4 2730.22 1
 0 8 2 46545 1867.74 2
 0 -8 -2 39435.7 1791.35 2
 0 -8 2 40818.7 2507.51 1
 0 8 -2 37466.2 2483.43 1
 0 8 2 35133.1 2502.23 1
 0 8 -3 2559.17 685.175 1
 0 -8 3 3460.41 830.985 1
 0 8 3 500.562 201.07 2
 0 -8 -3 554.006 204.908 2
 0 -8 4 99248.2 3578.6 2
 0 8 -4 95612.9 3570.5 2
 0 -8 4 84558.3 4659.58 1
 0 8 -4 112081 5091.78 1
 0 -8 -4 97744.3 3624.83 2
 0 8 4 94003.4 3606.81 2
 0 -8 5 1125.81 533.476 1
 0 8 -5 2349.55 647.967 1
 0 8 5 1867.03 350.224 2
 0 -8 -5 2517.81 401.008 2
 0 -8 5 351.398 224.856 2
 0 8 -5 2110.8 341.741 2
 0 8 -6 165091 5614.17 2
 0 -8 6 156894 5588.83 2
 0 -8 -6 170357 5688.51 2
 0 8 6 171131 5696.19 2
 0 8 -6 141054 6676 1
 0 -8 7 396.389 224.684 2
 0 -8 -7 1134.53 327.389 2
 0 8 7 39.599 208.795 2
 0 8 -7 93.3818 207.781 2
 0 8 -7 2140.04 665.991 1
 0 -8 8 5288.66 723.551 2
 0 8 -8 3988.31 569.4 2
 0 8 -8 4745.74 962.016 1
 0 -8 8 3283.87 725.629 1
 0 -8 -8 4253.17 576.291 2
 0 8 8 3163.13 508.272 2
 0 -8 9 242.491 228.808 2
 0 -8 9 1287.73 459.464 1
 0 8 9 257.841 272.776 2
 0 -8 -9 354.584 311.292 2
 0 8 -9 7.53853 294.891 1
 0 8 -10 5543.92 698.71 2
 0 8 -10 4219.07 811.529 1
 0 8 11 273.555 264.153 2
 0 -8 -11 206.762 272.101 2
 0 -8 11 344.333 338.558 1
 0 8 -11 178.597 331.353 1
 0 -8 11 1064.1 356.94 2
 0 8 -11 299.633 262.445 2
 0 -8 12 918.076 515.007 1
 0 8 -12 4753.91 1013.86 1
 0 -8 -12 4580.07 789.427 2
 0 8 12 2516.96 605.914 2
 0 8 13 703.205 423.729 2
 0 -8 13 3063.92 965.131 1
 0 8 -13 2750.45 776.524 1
 0 -8 13 279.845 274.581 2
 0 8 -14 11903.1 1717.98 1
 0 -8 14 23414.4 2292.82 1
 0 8 -14 19750.2 1490.73 2
 0 -8 14 14830.1 1262.69 2
 0 8 -15 -94.2565 315.082 2
 0 -8 15 -40.3085 281.872 2
 0 -8 15 284.266 543.326 1
 0 8 -15 148.455 422.884 1
 0 8 -16 5965.38 1425.16 1
 0 -8 16 10789.3 1974.38 1
 0 -8 16 8147.52 1108.48 2
 0 8 -16 6272.86 1045.97 2
 0 8 -17 -79.7349 283.626 2
 0 -8 17 304.796 399.43 2
 0 -8 17 -21.945 467.514 1
 0 8 -17 194.087 452.409 1
 0 -8 18 9596.93 2083.47 1
 0 8 -18 4210.15 1285.67 1
 0 8 -18 5796.85 905.54 2
 0 -8 18 4828.18 874.324 2
 0 8 -19 291.778 321.571 2
 0 -8 19 583.719 736.401 1
 0 8 -19 239.169 482.902 1
 0 -8 20 169.654 288.809 2
 0 8 -20 1346.98 932.67 1
 0 8 -20 274.973 317.19 2
 0 -8 21 231.045 317.944 2
 0 8 -21 359.546 598.125 1
 0 -9 0 88.2544 484.408 1
 0 9 0 285.148 463.327 1
 0 9 0 258.474 204.447 2
 0 -9 0 235.826 216.279 2
 0 -9 1 219.032 175.487 2
 0 9 -1 279.022 177.357 2
 0 -9 -1 472.881 391.178 1
 0 9 -1 192.049 268.723 1
 0 9 1 446.783 400.573 1
 0 -9 -1 257.509 175.88 2
 0 9 2 657.303 422.627 1
 0 -9 -2 942.369 532.924 1
 0 -9 -3 205.599 387.774 1
 0 9 -3 1845.06 579.775 1
 0 9 -3 260.753 188.107 2
 0 -9 3 134.799 151.583 2
 0 -9 -3 194.876 161.867 2
 0 -9 3 42.5783 325.274 1
 0 9 3 865.305 238.571 2
 0 9 4 5954.79 583.242 2
 0 -9 4 5006.59 566.936 2
 0 -9 4 8753.52 1326.43 1
 0 9 -4 7532.63 1239.82 1
 0 -9 5 243.535 378.545 1
 0 9 -5 -70.2962 394.229 1
 0 -9 5 828.172 249.531 2
 0 9 -5 204.649 176.068 2
 0 -9 -5 320.661 201.489 2
 0 9 5 116.706 177.999 2
 0 9 -6 26816.9 1366.49 2
 0 -9 6 24425.7 1311.08 2
 0 -9 -6 28423.9 1461.56 2
 0 9 6 25249.6 1417.29 2
 0 -9 6 23983.3 2198.24 1
 0 9 -6 31883.9 2282.02 1
 0 -9 7 125.214 204.823 2
 0 9 -7 225.818 214.474 2
 0 9 -7 371.675 501.493 1
 0 -9 7 339.422 423.085 1
 0 -9 -7 254.91 265.606 2
 0 9 7 128.796 261.469 2
 0 9 8 949.278 317.824 2
 0 -9 -8 797.551 300.18 2
 0 9 -8 590.484 254.204 2
 0 -9 8 876.783 281.903 2
 0 -9 8 1774.15 594.562 1
 0 9 -9 265.932 305.961 2
 0 9 -9 118.249 427.482 1
 0 -9 9 9.02179 312.148 1
 0 9 9 56.7293 228.692 2
 0 -9 -9 112.761 247.394 2
 0 9 -10 23619.5 1376.84 2
 0 -9 10 18869.7 1260.21 2
 0 9 10 22839.2 1474.88 2
 0 -9 -10 21042.7 1453.71 2
 0 9 -10 25099.6 1915.77 1
 0 -9 10 20351.8 1737.17 1
 0 -9 -11 690.509 365.276 2
 0 9 -11 281.244 247.079 2
 0 9 11 1440.72 427.982 2
 0 9 -11 84.1878 294.725 1
 0 -9 11 124.908 211.564 2
 0 -9 11 255.805 382.819 1
 0 -9 12 1604.34 580.467 1
 0 9 -12 1822.92 625.941 1
 0 9 12 882.65 384.832 2
 0 9 -13 154.43 399.301 1
 0 9 -13 309.651 271.524 2
 0 9 13 211.75 298.357 2
 0 -9 -13 1083.37 480.023 2
 0 -9 14 1424.26 420.562 2
 0 9 -14 2806.58 552.496 2
 0 9 -14 2078.76 682.51 1
 0 -9 15 140.502 255.353 2
 0 -9 15 311.857 437.156 1
 0 9 -15 15.0917 311.658 1
 0 9 -15 137.589 255.175 2
 0 9 15 334.399 360.499 2
 0 9 -16 1504.96 706.343 1
 0 -9 16 1790.12 743.42 1
 0 9 -17 -50.9816 302.246 1
 0 -9 17 -22.1344 538.275 1
 0 9 -17 192.674 320.999 2
 0 -9 18 4037.71 1292.86 1
 0 9 -18 2728.55 1066.96 1
 0 9 -18 4078.99 883.109 2
 0 -9 18 3557.85 811.664 2
 0 -9 19 330.149 412.576 2
 0 9 -19 102.951 416.107 1
 0 -9 19 196.467 481.97 1
 0 9 -20 3163.61 1198.9 1
 0 -9 20 7999.82 2010.94 1
 0 9 -20 3882.83 791.175 2
 0 -9 20 4420.46 876.364 2
 0 -9 21 341.68 335.783 2
 0 9 -21 -9.49701 281.778 2
 0 -10 0 31140.7 2378.69 1
 0 10 0 37433 2534.7 1
 0 10 0 33768.8 1606.02 2
 0 -10 0 31550.3 1595.21 2
 0 10 1 864.192 232.4 2
 0 10 -1 1405.08 298.661 2
 0 -10 1 1174.09 465.644 1
 0 -10 -1 317.967 183.311 2
 0 10 -1 473.397 390.629 1
 0 -10 -1 714.223 413.375 1
 0 10 1 377.592 390.451 1
 0 -10 2 9507.72 1298.35 1
 0 10 -2 11538 1346.74 1
 0 -10 -2 11278 1430.84 1
 0 10 2 10079.4 1365.6 1
 0 10 -2 9167.45 739.288 2
 0 10 2 10738 812.188 2
 0 -10 -3 1102.33 620.004 1
 0 -10 3 146.546 265.633 1
 0 10 -3 839.213 458.817 1
 0 10 -3 238.662 175.167 2
 0 -10 3 164.142 171.227 2
 0 10 3 150.47 151.651 2
 0 -10 -3 63.6198 147.486 2
 0 -10 4 5128.21 580.354 2
 0 10 -4 1694.04 813.664 1
 0 -10 5 408.536 617.455 1
 0 10 -5 -25.1699 532.142 1
 0 -10 -5 13.6774 194.817 2
 0 10 5 75.3691 194.36 2
 0 -10 5 142.452 197.276 2
 0 10 -5 34.2034 187.374 2
 0 10 -6 2427.7 381.672 2
 0 -10 6 1868.44 341.024 2
 0 -10 6 3697.34 814.403 1
 0 10 -6 2296.93 667.708 1
 0 -10 -6 3312.15 460.882 2
 0 10 7 -92.306 197.157 2
 0 -10 7 100.34 180.092 2
 0 10 -7 33.8506 181.522 2
 0 10 -7 1049.89 614.567 1
 0 -10 -7 890.263 287.26 2
 0 10 -8 75375.3 3979.59 1
 0 10 8 44188.3 2227.84 2
 0 -10 -8 51746.9 2335 2
 0 -10 8 49492.6 2234.47 2
 0 10 -8 50984.5 2277.64 2
 0 -10 9 336.432 247.288 2
 0 -10 -9 690.859 290.536 2
 0 10 9 1806.24 415.82 2
 0 10 -9 3613.49 860.778 1
 0 -10 9 1568.78 629.209 1
 0 10 -9 1444.45 365.825 2
 0 10 10 1665.18 420.236 2
 0 -10 -10 1156.38 381.382 2
 0 -10 10 1172.86 499.174 1
 0 10 -10 1681.81 724.922 1
 0 10 -10 1695.39 412.255 2
 0 10 -11 18.7933 317.589 1
 0 -10 11 881.324 460.642 1
 0 10 -11 66.5011 224.389 2
 0 -10 11 151.757 226.163 2
 0 10 11 66.6374 254.871 2
 0 10 -12 636.681 293.542 2
 0 -10 12 773.668 297.388 2
 0 10 12 1886.63 478.161 2
 0 -10 12 2154.02 650.042 1
 0 -10 13 176.197 324.511 1
 0 10 -13 333.685 405.347 1
 0 -10 -13 325.54 298.883 2
 0 10 13 748.412 366.239 2
 0 -10 13 235.95 282.25 2
 0 10 -14 2748.87 749.369 1
 0 -10 14 4419.77 962.222 1
 0 10 14 1963.45 516.707 2
 0 -10 -14 2652.55 636.619 2
 0 10 -14 4047.2 657.168 2
 0 -10 14 2886.36 561.304 2
 0 10 -15 252.368 482.251 1
 0 -10 15 270.555 385.434 1
 0 -10 -15 285.918 362.076 2
 0 10 15 145.185 307.178 2
 0 10 -15 308.028 286.667 2
 0 -10 15 293.037 302.704 2
 0 10 -16 9185.92 1477.6 1
 0 10 16 9997.46 1266.39 2
 0 -10 16 10980.5 1120.14 2
 0 10 -16 8916.2 1009.32 2
 0 -10 16 7737.26 1529.97 1
 0 -10 -16 9056.53 1218.39 2
 0 10 -17 159.336 281.903 2
 0 10 17 297.244 367.6 2
 0 -10 17 82.573 401.75 1
 0 10 -17 987.064 634.987 1
 0 -10 17 660.215 356.309 2
 0 10 -18 2430.62 627.24 2
 0 10 -18 2941.28 961.263 1
 0 -10 18 5193.67 1256.31 1
 0 10 -19 360.604 393.354 2
 0 -10 19 27.5401 500.369 1
 0 10 -19 75.8593 329.918 1
 0 10 -20 1076.61 554.064 2
 0 -10 20 2594.47 732.163 2
 0 -10 20 2356.07 1100.97 1
 0 10 -20 1352.36 770.194 1
 0 -11 0 136.362 227.199 2
 0 11 0 23.2351 208.907 2
 0 -11 0 63.7117 450.719 1
 0 11 0 -196.724 552.447 1
 0 -11 -1 411.656 381.731 1
 0 -11 1 819.105 424.458 1
 0 -11 -1 953.326 258.998 2
 0 -11 1 476.713 223.219 2
 0 11 1 1563.34 304.772 2
 0 11 -1 1532.56 539.891 1
 0 11 -1 842.612 253.936 2
 0 11 1 1212.59 512.82 1
 0 -11 2 11632.3 1477.6 1
 0 11 -2 15130.2 1543.26 1
 0 -11 -2 12631.3 936.386 2
 0 11 2 15269.9 985.857 2
 0 -11 -2 13071.1 1600.47 1
 0 11 2 13062.9 1620.44 1
 0 11 -2 11245.5 857.735 2
 0 -11 2 14969.6 986.166 2
 0 11 -3 485.255 442.393 1
 0 -11 3 153.283 304.752 1
 0 -11 -3 1178.07 595.288 1
 0 -11 -3 1270.55 305.819 2
 0 -11 3 596.893 231.679 2
 0 11 -3 1087.29 276.938 2
 0 11 3 315.152 399.998 1
 0 11 4 3236.19 445.885 2
 0 -11 -4 4433.49 501.306 2
 0 -11 -4 3051.59 841.312 1
 0 11 -4 4320.71 516.647 2
 0 -11 4 3537.4 475.115 2
 0 -11 4 2819.62 875.123 1
 0 11 -4 3352.24 804.387 1
 0 -11 5 565.428 534.424 1
 0 11 5 1037.17 271.661 2
 0 -11 -5 1409.14 336.472 2
 0 11 -5 329.754 208.264 2
 0 -11 5 475.492 223.368 2
 0 -11 6 10966.4 1457.63 1
 0 -11 -6 13202 964.019 2
 0 11 6 12894.9 953.749 2
 0 -11 6 11785.8 889.92 2
 0 11 -6 13500.3 930.551 2
 0 11 -6 16036.1 1837.39 1
 0 -11 7 220.072 213.284 2
 0 -11 7 1518.61 627.021 1
 0 11 7 1314.86 333.281 2
 0 11 -7 -63.3761 377.996 1
 0 11 -7 614.982 255.021 2
 0 -11 -7 152.352 227.825 2
 0 -11 -8 14412.3 1043.59 2
 0 -11 8 12558.3 955.321 2
 0 11 -8 12533.7 949.193 2
 0 11 8 13234.4 1025.87 2
 0 -11 8 12981.2 1694.11 1
 0 -11 9 420.612 497.825 1
 0 11 -9 115.776 418.638 1
 0 11 -9 32.9907 189.2 2
 0 -11 9 117.579 204.541 2
 0 -11 -9 85.6292 228.012 2
 0 11 9 166.815 229.682 2
 0 -11 10 1439.6 651.487 1
 0 11 10 2151.47 445.397 2
 0 11 -10 1759.26 399.092 2
 0 -11 10 600.053 263.947 2
 0 -11 11 10.8146 272.092 1
 0 11 -11 728.672 634.477 1
 0 11 -11 182.086 243.929 2
 0 -11 -11 -11.9444 204.299 2
 0 11 11 219.582 239.679 2
 0 -11 12 5674.81 997.05 1
 0 11 -12 7206.01 1131.65 1
 0 -11 12 6946.77 765.515 2
 0 11 -12 8651.47 847.59 2
 0 11 12 9535.39 989.193 2
 0 -11 -12 7816.97 905.868 2
 0 11 13 116.738 244.226 2
 0 -11 -13 289.891 316.972 2
 0 -11 13 115.719 203.698 2
 0 -11 13 211.381 306.232 1
 0 11 -13 121.386 309.448 1
 0 11 -14 7320.25 1161.92 1
 0 11 14 6741.7 955.729 2
 0 -11 14 9076.55 950.182 2
 0 11 -14 6263.79 873.062 2
 0 -11 15 1459.99 471.756 2
 0 -11 15 -26.2012 307.448 1
 0 11 -15 202.14 350.767 1
 0 11 -15 286.465 284.851 2
 0 11 15 455.467 309.09 2
 0 -11 -15 249.432 314.621 2
 0 -11 16 2323.53 549.242 2
 0 11 -16 3299.91 628.319 2
 0 -11 16 4462.41 1047.88 1
 0 11 -16 2784.89 843.994 1
 0 -11 -16 3290.94 774.35 2
 0 11 16 3294.39 693.46 2
 0 11 -17 299.26 388.538 1
 0 11 -17 106.997 251.12 2
 0 -11 17 86.127 233.736 2
 0 -11 17 650.478 508.242 1
 0 11 17 1221.99 534.993 2
 0 -11 -17 565.273 408.837 2
 0 11 18 418.313 373.85 2
 0 11 -18 1518.63 473.576 2
 0 -11 18 542.729 323.529 2
 0 11 -18 838.686 514.388 1
 0 -11 18 730.351 716.974 1
 0 -11 19 229.541 263.218 2
 0 11 -19 -199.215 490.099 1
 0 -11 19 542.063 523.385 1
 0 12 0 7930.34 716.308 2
 0 -12 0 7674.64 725.789 2
 0 12 0 7714.81 1229.2 1
 0 -12 0 8387.02 1290.49 1
 0 -12 1 471.504 232.306 2
 0 -12 1 98.4011 301.079 1
 0 12 -1 846.625 483.053 1
 0 12 1 374.726 361.861 1
 0 -12 -1 696.387 451.371 1
 0 12 1 200.346 171.683 2
 0 12 -1 295.994 212.774 2
 0 -12 -1 256.233 183.665 2
 0 12 2 39540.2 1904.04 2
 0 12 -2 44915 2856.54 1
 0 -12 2 29518.5 2546.65 1
 0 -12 -2 49964.9 2086.06 2
 0 -12 2 39722.1 1915.82 2
 0 12 -2 33690.5 1826.89 2
 0 12 2 44343.3 3195.89 1
 0 -12 -2 32443.8 2803.89 1
 0 12 3 472.363 257.065 2
 0 -12 3 375.912 219.641 2
 0 -12 -3 291.922 468.812 1
 0 12 3 603.89 485.334 1
 0 12 -3 873.359 280.128 2
 0 12 -3 1527.65 767.584 1
 0 -12 3 176.856 412.507 1
 0 12 4 31775.1 1752.99 2
 0 -12 -4 35334.4 1790.55 2
 0 -12 4 36907.7 2799.25 1
 0 12 -4 32034.8 2523.4 1
 0 -12 -4 31266.9 2742.78 1
 0 12 -4 37266.4 1840.48 2
 0 -12 4 38973.2 1802.26 2
 0 -12 -5 1257.01 322.26 2
 0 12 -5 1235.65 334.807 2
 0 12 5 553.273 247.6 2
 0 12 -5 726.108 685.216 1
 0 -12 -6 14313 1043.05 2
 0 12 6 12886.5 1003.83 2
 0 -12 6 15097.4 1928.87 1
 0 12 -6 14800.7 1951.8 1
 0 -12 6 12481.6 938.154 2
 0 12 -6 14171.7 1002.61 2
 0 -12 -7 637.55 259.972 2
 0 -12 7 274.304 369.651 1
 0 12 -7 185.502 189.154 2
 0 -12 7 135.995 187.707 2
 0 -12 8 10379.8 1587.43 1
 0 12 -8 9229.88 1361.62 1
 0 12 -8 6058.59 656.726 2
 0 -12 8 7164.65 680.631 2
 0 -12 -8 9231.81 833.246 2
 0 12 8 5210.01 663.128 2
 0 -12 9 473.094 570.152 1
 0 -12 9 66.0545 198.476 2
 0 12 -9 214.742 218.083 2
 0 -12 -9 51.3577 200.463 2
 0 12 9 88.0441 211.9 2
 0 -12 10 2008.24 408.027 2
 0 12 -10 2053.65 410.871 2
 0 12 10 2146.05 428.159 2
 0 -12 -10 1763.7 415.973 2
 0 -12 10 1587.49 603.075 1
 0 -12 11 185.478 206.721 2
 0 12 -11 496.024 270.707 2
 0 -12 11 149.664 392.643 1
 0 -12 -11 860.847 342.898 2
 0 12 11 167.141 232.224 2
 0 12 -12 1432.68 415.537 2
 0 -12 12 2871.99 641.073 2
 0 -12 -12 1394.3 422.45 2
 0 12 12 1237.24 392.152 2
 0 -12 12 1698.93 603.776 1
 0 -12 13 567.586 282.507 2
 0 12 -13 174.075 252.355 2
 0 12 13 394.938 315.234 2
 0 -12 13 66.5518 368.134 1
 0 12 -13 34.4712 327.551 1
 0 -12 14 6352.67 759.358 2
 0 12 -14 7250.34 835.685 2
 0 12 14 4386.29 729.17 2
 0 12 -14 8399.95 1239.17 1
 0 -12 -14 5866.3 881.092 2
 0 -12 15 806.622 540.447 1
 0 -12 -15 1122.98 440.451 2
 0 12 15 1139.01 434.292 2
 0 12 -15 199.443 281.96 2
 0 -12 15 189.924 235.323 2
 0 12 -15 93.3973 274.083 1
 0 12 -16 872.951 535.427 1
 0 12 -16 1060.16 393.127 2
 0 -12 16 1081.09 402.609 2
 0 12 16 1214.41 447.824 2
 0 -12 -16 1678.83 534.081 2
 0 -12 16 1356.69 617.2 1
 0 -12 17 17.0847 380.281 1
 0 12 -17 -15.1135 232.997 2
 0 -12 17 1892.11 496.187 2
 0 -12 -17 419.757 399.27 2
 0 12 -17 1530.53 580.579 1
 0 -12 -18 2098.86 671.553 2
 0 12 18 1875.7 600.084 2
 0 12 -18 2595.66 587.737 2
 0 -12 18 1176.14 442.527 2
 0 13 0 -61.1857 451.553 1
 0 -13 0 175.7 499.117 1
 0 -13 0 148.768 231.934 2
 0 13 0 82.3841 195.757 2
 0 13 -1 113.765 286.667 1
 0 13 1 229.063 358.311 1
 0 -13 1 43.0541 271.279 1
 0 13 1 381.177 217.852 2
 0 -13 -1 1609.65 606.256 1
 0 13 -1 777.666 258.81 2
 0 -13 -1 1160.32 287.39 2
 0 -13 1 854.078 265.903 2
 0 -13 -2 1423.91 660.381 1
 0 -13 2 1041.28 570.906 1
 0 -13 -2 2175.17 416.389 2
 0 13 -2 3612.31 876.332 1
 0 -13 2 3032.51 458.512 2
 0 13 -2 1918.56 398 2
 0 13 2 2554.42 830.632 1
 0 -13 -3 399.976 488.134 1
 0 13 3 149.406 334.42 1
 0 13 -3 181.978 191.557 2
 0 13 3 78.2461 174.204 2
 0 -13 -3 836.299 271.19 2
 0 -13 3 701.495 509.091 1
 0 -13 4 7498.57 1246.12 1
 0 -13 -4 6795.19 1296.6 1
 0 13 4 9726.48 1506.9 1
 0 13 -4 9711.72 822.779 2
 0 -13 -4 8722.88 796.713 2
 0 13 4 8361.02 772.095 2
 0 13 -4 10174.4 1405.04 1
 0 -13 4 10930.8 854.545 2
 0 -13 -5 380.601 200.148 2
 0 13 5 269.885 201.974 2
 0 -13 5 654.01 597.028 1
 0 13 -5 1332.62 678.78 1
 0 -13 6 3219.35 479.053 2
 0 13 -6 4465.19 545.234 2
 0 -13 6 3500.66 1055.88 1
 0 13 6 3801.17 513.495 2
 0 -13 -6 2542.28 451.61 2
 0 13 -7 101.207 175.252 2
 0 13 -7 64.4423 492.742 1
 0 -13 7 528.546 457.136 1
 0 13 7 229.696 206.745 2
 0 -13 7 522.201 248.82 2
 0 -13 -8 8583.01 858.963 2
 0 13 -8 11025.3 1518.83 1
 0 -13 8 6780.88 1274.45 1
 0 -13 8 8483.11 794.633 2
 0 13 -8 9250.72 814.017 2
 0 -13 9 147.139 439.933 1
 0 13 -9 105.606 399.559 1
 0 -13 9 -12.1499 151.698 2
 0 13 -9 70.2549 162.031 2
 0 -13 -9 147.336 200.352 2
 0 13 9 40.2324 179.865 2
 0 13 10 3986.01 605.733 2
 0 -13 -10 4995.86 654.787 2
 0 -13 10 3795.97 551.679 2
 0 -13 10 3191.28 977.835 1
 0 13 -10 7016.47 1394.14 1
 0 13 -10 5511.63 666.264 2
 0 13 -11 102.186 184.769 2
 0 -13 11 147.635 189.746 2
 0 13 -11 1153.64 640.805 1
 0 -13 11 125.298 282.703 1
 0 -13 -11 181.323 225.496 2
 0 13 11 246.939 222.23 2
 0 13 12 1052.96 366.502 2
 0 -13 12 777.722 622.906 1
 0 -13 12 819.996 304.496 2
 0 13 13 40.2124 197.327 2
 0 -13 -13 49.0822 208.071 2
 0 13 -13 165.733 245.214 2
 0 -13 13 1768.16 514.145 2
 0 13 -13 1004.75 728.898 1
 0 -13 13 -12.5399 202.755 1
 0 13 -14 1632.14 609.208 1
 0 -13 14 3130.98 793.839 1
 0 13 -14 3637.3 596.58 2
 0 -13 -14 1493.63 472.356 2
 0 13 14 2519.51 559.68 2
 0 -13 14 1796.25 444.465 2
 0 -13 -15 620.457 350.555 2
 0 13 15 222.437 270.925 2
 0 13 -15 367.733 366.577 1
 0 -13 15 216.429 315.398 1
 0 -13 15 199.469 214.419 2
 0 13 -15 133.219 215.535 2
 0 -13 16 312.205 252.028 2
 0 13 -16 449.262 272.833 2
 0 -13 -16 1678.01 504.62 2
 0 13 16 2238.46 577.192 2
 0 14 0 18693.7 2053.62 1
 0 -14 0 17888.5 2008.65 1
 0 -14 0 17806.3 1223.17 2
 0 14 0 17052 1177.71 2
 0 14 1 392.501 224.104 2
 0 14 -1 222.258 205.024 2
 0 -14 -1 153.569 171.767 2
 0 14 1 320.149 398.19 1
 0 -14 -1 816.575 499.687 1
 0 14 -1 -86.9642 305.736 1
 0 -14 1 232.171 336.349 1
 0 -14 1 856.526 283.621 2
 0 14 -2 2969.4 788.244 1
 0 -14 2 2079.82 693.008 1
 0 -14 -2 2921.08 476.185 2
 0 14 -2 2493.49 436.628 2
 0 -14 2 2066.4 399.34 2
 0 14 2 3226.61 918.637 1
 0 -14 -2 1922.2 689.307 1
 0 -14 3 1713.73 674.131 1
 0 -14 -3 1289.19 330.18 2
 0 14 3 1468.7 344.276 2
 0 -14 3 434.711 229.028 2
 0 14 -3 90.3528 374.651 1
 0 14 3 -72.8437 315.976 1
 0 -14 -3 73.5479 332.71 1
 0 14 4 238.194 190.24 2
 0 -14 -4 338.286 209.325 2
 0 14 -4 1298.63 319.881 2
 0 -14 4 640.218 251.304 2
 0 14 -4 1880.99 682.679 1
 0 -14 4 704.674 456.417 1
 0 -14 -4 1745.18 768.713 1
 0 -14 5 142.433 423.345 1
 0 14 -5 954.177 307.051 2
 0 -14 5 89.4793 169.51 2
 0 -14 -5 275.287 186.779 2
 0 -14 -5 779.34 552.45 1
 0 14 -5 1197.97 616.959 1
 0 14 -6 1282.58 776.747 1
 0 -14 6 1437.56 810.893 1
 0 14 -6 2846.41 458.836 2
 0 -14 6 2229.89 447.383 2
 0 14 6 2639.13 434.162 2
 0 -14 -6 1704.74 381.236 2
 0 14 7 134.803 195.587 2
 0 -14 -7 -57.6882 189.518 2
 0 -14 7 81.5558 460.681 1
 0 14 -7 122.563 511.281 1
 0 -14 7 76.4235 163.634 2
 0 14 -7 39.4472 159.264 2
 0 14 8 652.522 272.128 2
 0 -14 -8 1551.17 370.907 2
 0 -14 8 1777.95 371.202 2
 0 14 -8 1578.98 349.951 2
 0 -14 8 1053.22 569.407 1
 0 -14 -9 15.7945 168.066 2
 0 14 -9 -94.1376 379.869 1
 0 -14 9 188.127 425.509 1
 0 14 -9 352.59 222.186 2
 0 -14 9 142.542 180.306 2
 0 -14 10 3118.46 493.607 2
 0 14 -10 2848.19 486.362 2
 0 -14 -10 2816.49 500.414 2
 0 14 10 2333.71 471.054 2
 0 14 -10 5076.36 1242.22 1
 0 -14 10 1463.62 736.874 1
 0 -14 -11 298.392 234.586 2
 0 14 11 108.655 206.494 2
 0 -14 11 343.007 444.146 1
 0 14 -11 17.0239 489.047 1
 0 14 -11 129.819 205.657 2
 0 -14 11 43.9476 181.14 2
 0 14 -12 3502.07 964.011 1
 0 -14 12 1825.08 412.527 2
 0 14 -12 1204.32 358.671 2
 0 -14 -12 2084.24 475.118 2
 0 14 12 1703.89 424.22 2
 0 -14 13 76.7253 402.411 1
 0 14 -13 137.36 245.112 2
 0 -14 13 80.4444 173.153 2
 0 14 -13 408.175 461.915 1
 0 14 13 96.3083 215.644 2
 0 -14 -13 98.1883 217.639 2
 0 14 -14 502.42 285.401 2
 0 14 -14 1032.6 650.516 1
 0 -14 14 783.289 498.638 1
 0 -14 14 1520.29 496.925 2
 0 -14 -14 264.304 247.965 2
 0 14 14 526.916 304.542 2
 0 -14 -15 529.823 343.161 2
 0 14 15 101.725 234.036 2
 0 -14 15 380.478 257.025 2
 0 14 -15 146.815 211.686 2
 0 -14 15 90.4122 310.48 1
 0 14 -15 14.0133 289.41 1
 0 15 0 -97.0297 493.062 1
 0 -15 0 -28.4587 492.205 1
 0 -15 0 -4.82629 236.775 2
 0 15 0 -27.0617 201.415 2
 0 15 -1 81.257 317.708 1
 0 -15 1 -62.572 286.162 1
 0 -15 -1 54.6824 312.587 1
 0 15 1 632.348 455.741 1
 0 -15 1 461.269 232.601 2
 0 -15 -1 42.1631 135.566 2
 0 15 -1 123.086 177.429 2
 0 -15 -2 4556.6 1041.85 1
 0 15 2 3344.67 992.446 1
 0 -15 -2 3553.11 539.325 2
 0 15 2 2952.56 480.629 2
 0 -15 2 5104.18 615.792 2
 0 15 -2 3230.28 504.892 2
 0 -15 2 2149.15 717.664 1
 0 15 -2 3073.49 834.076 1
 0 15 3 43.7399 148.327 2
 0 -15 3 74.173 306.693 1
 0 15 3 -31.0302 315.524 1
 0 -15 -3 428.664 485.764 1
 0 15 -3 104.061 320.351 1
 0 -15 -4 5450.01 640.986 2
 0 15 4 5840.52 692.623 2
 0 15 4 4654.2 1131.95 1
 0 -15 4 4924.32 615.204 2
 0 -15 -4 6439.71 1324.1 1
 0 15 -4 4597.3 1108.22 1
 0 -15 4 4446.94 1013.52 1
 0 -15 5 -15.1727 355.938 1
 0 15 -5 228.687 371.057 1
 0 -15 -5 -32.4482 375.809 1
 0 -15 -5 345.43 203.479 2
 0 15 5 404.863 223.541 2
 0 -15 5 81.4444 156.718 2
 0 15 -5 497.977 254.114 2
 0 -15 -6 3783.09 550.082 2
 0 -15 6 6987.87 1517.69 1
 0 15 -6 4568.69 1125.38 1
 0 15 6 3795.51 542.534 2
 0 -15 6 4004.12 584.37 2
 0 15 -6 3855.27 590.357 2
 0 15 -7 576.015 624.867 1
 0 -15 7 58.0115 453.606 1
 0 -15 -7 379.169 237.266 2
 0 15 7 232.923 198.088 2
 0 15 -7 135.672 164.486 2
 0 -15 7 258.564 193.493 2
 0 -15 8 108.251 397.654 1
 0 15 -8 286.089 543.531 1
 0 15 8 578.895 257.386 2
 0 15 -8 448.208 228.298 2
 0 -15 8 755.974 274.045 2
 0 -15 9 111.884 178.004 2
 0 15 9 -21.2443 158.807 2
 0 -15 -9 213.04 200.465 2
 0 -15 9 43.8647 355.577 1
 0 15 -9 15.0387 365.72 1
 0 15 -9 13.9019 155.629 2
 0 15 10 399.939 249.183 2
 0 15 -10 60.4369 392.405 1
 0 -15 10 637.96 534.033 1
 0 -15 10 391.095 218.571 2
 0 15 -10 184.372 196.79 2
 0 -15 -10 934.474 334.319 2
 0 -15 -11 34.1382 176.551 2
 0 15 11 140.239 191.395 2
 0 -15 11 -35.7719 180.798 2
 0 15 -11 82.4101 170.86 2
 0 15 12 2113.51 472.292 2
 0 -15 -12 2214.65 499.58 2
 0 -15 12 2132.24 457.311 2
 0 15 -12 2321.29 921.315 1
 0 15 -12 2493.41 498.121 2
 0 -15 12 1326.69 705.555 1
 0 -15 13 527.412 260.415 2
 0 15 -13 -6.02163 159.533 2
 0 15 -13 375.93 353.468 1
 0 -15 13 749.399 527.503 1
 0 15 13 32.2958 167.731 2
 0 -15 -13 183.006 226.266 2
 0 -16 0 24331.3 2497.56 1
 0 16 0 27576 2609.71 1
 0 16 0 21963 1479.99 2
 0 -16 0 27857.2 1647.3 2
 0 16 1 1041.19 344.819 2
 0 -16 1 13.364 289.084 1
 0 16 1 235.679 384.812 1
 0 -16 -1 562.669 494.268 1
 0 16 -1 58.7215 288.181 1
 0 16 -1 161.03 204.876 2
 0 -16 -1 85.8609 170.25 2
 0 -16 1 492.876 252.978 2
 0 -16 2 4943.74 1058.88 1
 0 16 -2 3900.79 935.204 1
 0 -16 -2 3482.15 537.76 2
 0 -16 -2 5325.72 1115.97 1
 0 16 2 4993.45 1178.06 1
 0 16 -2 3154.89 516.611 2
 0 -16 2 5347.27 654.568 2
 0 16 3 192.251 185.593 2
 0 -16 -3 255.153 215.739 2
 0 -16 3 490.574 501.721 1
 0 16 -3 66.6074 301.003 1
 0 16 3 715.693 562.603 1
 0 16 -3 1433.09 337.424 2
 0 -16 -3 1941.61 818.952 1
 0 -16 4 519.245 239.581 2
 0 -16 4 1757.94 699.529 1
 0 16 -4 3017.78 947.09 1
 0 16 4 1076.69 634.011 1
 0 -16 -4 1122.65 665.388 1
 0 16 -4 1872.03 392.906 2
 0 16 4 685.302 283.923 2
 0 -16 -4 1503.75 367.011 2
 0 -16 -5 344.106 446.794 1
 0 16 5 212.013 194.718 2
 0 16 -5 625.626 257.518 2
 0 -16 5 239.104 201.758 2
 0 16 -5 746.085 537.609 1
 0 -16 5 1016.2 543.562 1
 0 -16 6 2200.62 929.88 1
 0 16 6 1102 330.226 2
 0 -16 -6 852.527 285.589 2
 0 16 -6 1351.17 631.337 1
 0 -16 -6 1004.45 704.836 1
 0 -16 6 824.95 311.071 2
 0 16 7 511.72 235.515 2
 0 -16 -7 26.7854 166.803 2
 0 -16 7 729.959 638.214 1
 0 16 -7 1029.48 315.937 2
 0 16 -7 143.766 487.897 1
 0 16 -8 7098.59 775.259 2
 0 16 8 6636.29 791.92 2
 0 -16 -8 6928.72 802.806 2
 0 -16 8 12823.1 1943.98 1
 0 16 -8 9363.6 1773.08 1
 0 -16 8 5393.9 681.19 2
 0 16 9 383.107 261.228 2
 0 16 -9 128.044 470.133 1
 0 -16 9 567.354 486.007 1
 0 -16 -9 1227.03 364.005 2
 0 16 -9 218.977 220.251 2
 0 -16 9 229.036 219.629 2
 0 -16 10 11574.8 995.119 2
 0 16 -10 9682.32 917.613 2
 0 -16 10 12163.7 1858.81 1
 0 16 -10 12247.3 1761.23 1
 0 16 10 8680.85 937.827 2
 0 -16 -10 9675.56 1006.58 2
 0 -16 11 -4.96575 166.804 2
 0 16 -11 410.191 250.026 2
 0 17 0 -31.4216 466.111 1
 0 -17 0 -15.8718 463.47 1
 0 17 0 -5.11209 196.107 2
 0 -17 0 71.1133 223.153 2
 0 -17 1 578.342 258.481 2
 0 -17 1 -14.2138 283.912 1
 0 17 -1 317.316 444.254 1
 0 17 1 397.273 419.166 1
 0 -17 -1 127.915 375.065 1
 0 17 -1 119.278 162.141 2
 0 -17 -1 86.3873 159.281 2
 0 17 1 146.528 187.011 2
 0 -17 -2 374.759 448.432 1
 0 17 2 990.088 644.332 1
 0 -17 2 453.44 433.579 1
 0 17 -2 994.082 561.827 1
 0 17 2 305.432 213.23 2
 0 -17 -2 605.046 252.596 2
 0 17 -2 257.809 200.255 2
 0 -17 2 798.058 302.388 2
 0 17 -3 453.377 229.165 2
 0 -17 3 379.718 228.349 2
 0 17 3 25.976 159.023 2
 0 -17 -3 106.72 180.525 2
 0 17 -3 1272.02 595.618 1
 0 -17 -3 88.5625 410.273 1
 0 -17 3 214.11 409.789 1
 0 17 3 584.244 572.425 1
 0 -17 -4 1726.24 779.646 1
 0 17 4 2092.67 829.048 1
 0 17 4 2676.64 501.606 2
 0 -17 -4 1707.58 412.698 2
 0 -17 4 2620.62 852.712 1
 0 17 -4 1682.94 395.305 2
 0 -17 4 1982.95 409.442 2
 0 17 -5 5.07266 130.429 2
 0 -17 5 103.427 169.45 2
 0 -17 -5 478.414 236.766 2
 0 17 5 322.711 202.905 2
 0 -17 5 89.2753 307.269 1
 0 17 -5 203.12 379.998 1
 0 -17 -5 145.377 490.645 1
 0 17 5 616.59 529.582 1
 0 -17 -6 2907.71 496.183 2
 0 17 6 2446.15 477.877 2
 0 17 -6 3983.39 1009.36 1
 0 -17 6 3781.03 1177.55 1
 0 -17 6 3211.81 524.834 2
 0 17 -6 2282.24 483.231 2
 0 -17 -6 1154.31 741.928 1
 0 17 -7 170.031 202.723 2
 0 -17 7 257.458 221.923 2
 0 -17 -7 1051.16 315.84 2
 0 -17 7 284.131 578.959 1
 0 17 -7 210.14 496.061 1
 0 17 7 431.082 228.679 2
 1 0 -5 104228 4271.46 1
 -1 0 5 133982 4398.64 1
 1 0 -4 119844 4552.16 1
 -1 0 4 140830 4598.53 1
 1 0 -4 117083 4252.92 2
 -1 0 4 133429 4279.22 2
 1 0 -3 1046.22 151.117 2
 1 0 -3 409.636 234.718 1
 -1 0 2 41334.1 1386.36 2
 1 0 -2 37787.2 1383.68 2
 1 0 -2 38004.6 1853.96 1
 -1 0 2 48824.8 1941.03 1
 1 0 -1 137663 4383.32 1
 -1 0 1 138646 4437.63 1
 1 0 -1 111399 3728.77 2
 -1 0 1 108128 3725.05 2
 1 0 0 120980 5136.32 1
 -1 0 0 120307 5121.38 1
 -1 0 0 138351 4451.45 2
 1 0 0 134625 4407.11 2
 1 0 1 26358.7 1160.75 2
 -1 0 -1 40895.8 1251.95 2
 -1 0 -1 23574.5 1976.09 1
 -1 0 -2 2657.25 382.64 2
 1 0 2 917.202 579.018 1
 -1 0 -3 70082.8 2667.08 2
 1 0 3 72120.4 2688.39 2
 -1 1 6 19213.1 1133.21 2
 1 -1 -6 25584.8 1235.05 2
 1 1 -5 10921.7 652.846 1
 -1 -1 5 10611.8 640.716 1
 1 -1 -5 8679.33 764.884 1
 1 -1 -5 9231.83 595.906 2
 -1 1 5 8237.39 568.883 2
 -1 1 4 1378.94 337.063 1
 1 -1 -4 1545.77 362.509 1
 1 1 -4 1185.86 245.824 1
 -1 -1 3 127494 4009.69 1
 1 1 -3 109483 3994.44 1
 1 -1 -3 110734 4585.5 1
 -1 1 3 108622 4568.16 1
 -1 1 3 113318 3794.9 2
 1 -1 -3 120700 3808.38 2
 1 1 -3 111860 3767.34 2
 -1 -1 3 108968 3763.03 2
 -1 1 2 58173.4 1927.14 2
 1 -1 -2 57253.1 1930.48 2
 -1 -1 2 65541.1 2285.68 1
 -1 -1 2 56600.2 1803.74 2
 1 1 -2 56703.9 1803.79 2
 -1 1 2 49543.4 2579.5 1
 1 -1 -1 3072.67 253.215 2
 -1 1 1 3188.35 259.713 2
 -1 -1 1 3553.37 195.403 2
 -1 -1 0 1859.33 528.279 1
 -1 -1 0 4218.57 311.69 2
 -1 1 -1 51718.5 2165.43 1
 1 -1 1 32469 1759.8 1
 -1 1 -2 97970.1 3396.63 2
 1 -1 2 93537.1 3388.58 2
 1 -1 2 98409.4 4251.62 1
 -1 1 -2 90992.4 4187.4 1
 -1 1 -3 17030.9 1774.32 1
 1 -1 3 846.014 246.158 2
 -1 1 -4 5499.82 1151.17 1
 1 -1 4 10729.3 1516.44 1
 -1 1 -5 21641 2151.93 1
 1 -1 5 24980.2 2275.91 1
 -1 2 8 2018.14 424.053 2
 1 -2 -7 73300.8 2663.72 2
 -1 2 7 57798.6 2508.22 2
 1 -2 -6 94469.4 3349.49 2
 -1 2 6 93008.6 3332.4 2
 1 -2 -6 83868.6 3841.02 1
 -1 2 6 86459.7 3841.04 1
 -1 2 5 24492.5 1135.28 2
 1 -2 -5 24188.6 1137.38 2
 1 -2 -5 31671.5 1626.89 1
 -1 2 5 30217.5 1612.66 1
 1 -2 -4 59119.2 2123.8 2
 -1 2 4 58688.8 2112.19 2
 -1 -2 4 63170.5 2047.32 1
 1 2 -4 52776 2006.56 1
 1 -2 -4 49692.8 2493.08 1
 -1 2 4 63340.2 2671.04 1
 1 -2 -3 577.22 310.117 1
 -1 2 3 1041.1 345.386 1
 1 2 -3 1390.21 253.617 1
 -1 2 3 437.874 151.248 2
 -1 2 2 2902.05 610.359 1
 -1 -2 2 5337.12 197.749 2
 -1 2 1 112757 4491.97 1
 1 -2 -1 100580 3552.52 2
 -1 2 1 114277 3568.42 2
 1 -2 0 113536 5499.92 1
 -1 2 0 117736 5470.87 1
 -1 2 0 142746 4641.9 2
 1 -2 0 144874 4646.45 2
 1 -2 1 3821.75 545.396 1
 -1 2 -1 3908.4 554.571 1
 1 -2 1 1872.57 242.408 2
 -1 2 -1 2387.58 261.811 2
 -1 2 -2 17849.9 866.533 2
 1 -2 2 20031.4 826.684 2
 1 -2 3 53518.3 2837.09 1
 -1 2 -3 46545.5 2683.78 1
 -1 2 -3 51828.4 1991.94 2
 1 -2 3 46421.8 1946 2
 1 -2 4 30626.1 2107.25 1
 -1 2 -4 21442.2 1133.27 2
 1 -2 4 23950.1 1186.93 2
 1 -2 5 77524.5 2711.57 2
 -1 2 -5 84356.3 2792.51 2
 -1 2 -6 34585.6 2863.37 1
 1 -2 6 66138.9 3886.83 1
 -1 2 -7 2210.14 915.159 1
 1 -2 7 3383.77 1100.25 1
 1 -2 7 2675.47 478.979 2
 -1 2 -7 2088.94 434.666 2
 -1 2 -8 549.089 303.291 2
 1 -2 8 279.744 293.86 2
 -1 3 9 20787.6 1333.14 2
 1 -3 -9 15334.4 1192.78 2
 -1 3 8 3268.79 474.637 2
 1 -3 -8 3721.16 477.73 2
 1 -3 -7 3226.69 457.469 2
 -1 3 7 3435.8 454.632 2
 -1 3 6 19123.7 999.999 2
 1 -3 -6 19290.5 999.76 2
 1 -3 -6 18327.8 1451.14 1
 -1 3 6 18837.9 1466.37 1
 1 -3 -5 20548.9 941.45 2
 -1 3 5 20543.1 943.107 2
 -1 -3 5 21402.1 726.159 1
 1 -3 -5 27315.4 1562.26 1
 -1 3 5 32001.3 1651.71 1
 -1 3 4 28090.6 1157.27 2
 -1 -3 4 30925.5 1076 2
 -1 3 4 29448.4 1678.52 1
 1 -3 -4 31310.8 1694.74 1
 1 -3 -3 38952.9 1973.33 1
 -1 3 3 51080.9 2212.61 1
 1 -3 -2 146780 5949.67 1
 -1 3 2 154781 6019.21 1
 1 -3 -2 156075 4782.33 2
 -1 3 2 154603 4807.76 2
 1 3 -2 147369 4506.12 2
 -1 -3 2 127605 4495 2
 1 -3 -1 12968.2 1140.54 1
 -1 3 1 14463 1178.08 1
 1 3 -1 10510.6 453.082 2
 -1 -3 1 12526.9 472.695 2
 1 -3 -1 13166.6 652.257 2
 -1 3 1 11755.2 642.604 2
 1 -3 0 25235.3 1691.89 1
 -1 3 0 27561.3 1853.36 1
 -1 3 -1 124694 4845.61 1
 -1 3 -1 102819 3384.94 2
 1 -3 1 96390.5 3367.7 2
 -1 3 -2 37768.5 1452.02 2
 -1 3 -2 31123.8 1903.78 1
 1 -3 2 27311.6 1828.71 1
 1 -3 2 34251.1 1416.01 2
 -1 3 -3 24792.5 1738.32 1
 -1 3 -3 30091.4 1420.25 2
 1 -3 3 29420.2 1852.63 1
 -1 3 -4 22530.7 1132.09 2
 1 -3 4 22150.8 1119.79 2
 -1 3 -4 18309.7 1687.26 1
 1 -3 4 22661 1794.88 1
 1 -3 5 13214.8 880.448 2
 1 -3 5 10171.8 1369.19 1
 -1 3 -5 25086.3 2098.54 1
 -1 3 -5 13750.8 903.587 2
 -1 3 -6 1710.07 645.148 1
 1 -3 6 5976.96 1069.53 1
 -1 3 -6 4306.12 516.128 2
 1 -3 6 4735.21 541.614 2
 -1 3 -7 18572.5 2407.99 1
 1 -3 7 29176.6 2938.58 1
 -1 3 -8 3973.55 1123.69 1
 1 -3 8 9388.65 1624.69 1
 1 -3 8 9078.08 1011.21 2
 -1 3 -9 582.522 664.902 1
 1 -3 9 1628.63 912.518 1
 -1 3 -9 1273.84 399.05 2
 -1 3 -10 5517.74 1455.64 1
 -1 3 -10 11323.4 1051.55 2
 1 -3 11 20572.3 1470.06 2
 1 -4 -11 11835.2 1098.85 2
 -1 4 11 12842 1139.04 2
 1 -4 -10 13361.7 1076.13 2
 -1 4 10 9477.18 880.64 2
 1 -4 -9 57454.4 2336.95 2
 -1 4 9 38565.9 2099.61 2
 -1 4 8 66359.9 2827.93 2
 1 -4 -8 72699.3 2858.83 2
 -1 4 7 29476.8 1438.26 2
 1 -4 -7 31671.4 1464.97 2
 -1 -4 7 42215.4 1682.87 1
 1 4 -7 37893.1 1511.56 1
 -1 4 6 13544.7 1310.08 1
 1 -4 -6 12062.7 1265.35 1
 1 4 -6 12529.2 887.29 2
 1 -4 -6 14835.5 834.324 2
 -1 4 6 12687.3 797.971 2
 1 4 -6 11623.8 643.237 1
 1 -4 -5 58861.9 2325.99 2
 -1 4 5 61576.9 2345.83 2
 -1 4 5 74019 3201.21 1
 1 -4 -5 68073.4 3142.1 1
 -1 -4 5 52805.1 2190.68 2
 1 4 -5 55177.5 2202.27 2
 1 4 -5 70025 2182.63 1
 -1 -4 5 61685.4 2270.11 1
 -1 -4 4 46824.5 1722.83 2
 1 4 -4 52617.5 1663.64 2
 1 -4 -4 37648.7 1744.76 2
 -1 4 4 41116.8 1778.45 2
 -1 4 4 51401.3 2519.33 1
 1 -4 -4 46061.5 2435.23 1
 -1 4 3 75919.3 2723.27 2
 1 -4 -3 70595.2 2689.94 2
 -1 -4 3 69805.6 2441.65 2
 1 4 -3 77162.8 2455.53 2
 -1 4 3 103665 3907.34 1
 1 -4 -2 70516.1 3963.74 1
 -1 4 2 78106.8 3978.2 1
 1 4 -2 91208.6 2852.36 2
 -1 -4 2 85732 2850.48 2
 1 -4 -2 81569.8 3100.96 2
 -1 4 2 80378.5 3097.67 2
 1 -4 -1 6952.36 1038.11 1
 -1 4 1 8070.18 1104.48 1
 -1 -4 0 10267 495.88 2
 1 4 0 9162.11 477.538 2
 -1 4 0 12184.7 653.51 2
 1 -4 0 10622.1 630.504 2
 1 -4 0 11791.2 1331.27 1
 -1 4 -1 93148.2 3513.67 1
 1 -4 1 52218.3 2731.67 1
 1 -4 2 68594.1 3857.28 1
 -1 4 -2 59984.2 3791.09 1
 -1 4 -2 78881.5 2821.67 2
 1 -4 2 80957.7 2827.18 2
 -1 4 -3 36339.8 1656.61 2
 1 -4 3 38373.3 1669.91 2
 -1 4 -3 53107.7 2546.71 1
 1 -4 3 44230.5 2379 1
 -1 4 -4 33422.1 1785.83 2
 1 -4 4 28703 1630.87 2
 1 -4 4 28699.2 2151.69 1
 -1 4 -4 58046.2 2761.87 1
 1 -4 5 19591.1 1613.23 1
 -1 4 -5 15830.3 1448.02 1
 1 -4 6 67033 2414.96 2
 -1 4 -6 49675.9 2190.57 2
 -1 4 -7 73317.9 3922.36 1
 1 -4 7 83509.4 4054.04 1
 -1 4 -8 74439 3085.64 2
 1 -4 8 71788.6 3046.27 2
 1 -4 8 98057.6 4885.43 1
 -1 4 -9 21024.6 2620.81 1
 1 -4 9 21306.2 2591.54 1
 1 -4 10 14258.9 1370.46 2
 -1 4 -10 16904.3 1478.07 2
 1 -4 10 22332.4 2641.99 1
 -1 4 -11 12742.9 1158.65 2
 1 -4 11 11829.8 1165.07 2
 -1 4 -11 13495.1 2206.94 1
 1 -4 11 19966.5 2749.51 1
 1 -4 12 9898.42 1051.7 2
 -1 4 -12 9843.54 1051.65 2
 -1 4 -12 5113.18 1509.28 1
 -1 4 -13 11876.6 1159.68 2
 1 -4 13 11623.3 1168.38 2
 -1 4 -13 8160.46 1852.12 1
 1 -4 14 5610.3 837.44 2
 -1 5 13 1486.95 488.422 2
 -1 5 12 1428.03 473.267 2
 1 -5 -12 2607.59 584.674 2
 -1 5 11 16362.8 1115.25 2
 1 -5 -11 8832.22 914.571 2
 -1 -5 10 7132.3 709.237 2
 1 5 -10 3526.97 758.77 1
 -1 5 9 32432 1611.85 2
 1 -5 -9 29426.3 1549.71 2
 -1 -5 9 29486.3 1500.84 2
 1 5 -9 26943.5 1459.93 2
 1 5 -9 23286 1592.81 1
 -1 -5 9 22499.1 1686.21 1
 -1 -5 8 78341.6 2537.32 1
 1 -5 -8 88540.6 2587.72 2
 -1 5 8 85014.6 2548.41 2
 -1 5 7 15246.4 1479.5 1
 1 -5 -7 16884 1557.77 1
 1 -5 -7 10172 777.371 2
 -1 5 7 11191.4 798.948 2
 1 5 -7 12022.2 774.018 2
 -1 -5 7 14403.2 812.477 2
 -1 -5 7 14970.6 798.589 1
 -1 -5 6 59193.4 2510.04 2
 1 5 -6 70376.6 2529.29 2
 1 -5 -6 56852.1 3385.68 1
 -1 5 6 68396.2 3584.67 1
 1 5 -6 68436 2590.82 1
 -1 -5 6 58721.1 2641.44 1
 -1 5 6 76374 2697.2 2
 1 -5 -6 81780.5 2736.06 2
 -1 -5 5 23311.8 1112.17 2
 -1 5 5 25685.3 1806.27 1
 1 -5 -5 26086.6 1840.2 1
 1 5 -5 27357.6 1120.9 1
 -1 -5 5 30084.9 1215.96 1
 1 5 -5 23443.6 998.13 2
 -1 5 4 1806.65 522.232 1
 -1 -5 4 1906.38 324.341 1
 1 5 -4 2414.02 344.174 1
 -1 5 4 2600.18 325.413 2
 1 -5 -4 1157.38 238.495 2
 1 5 -4 1737.36 197.757 2
 -1 -5 4 1558.91 189.301 2
 1 -5 -4 961.114 447.312 1
 -1 5 3 8410.68 683.528 2
 -1 5 3 3387.5 792.788 1
 1 5 -2 5869.32 370.412 2
 -1 -5 2 5952.89 367.468 2
 1 -5 -2 4012.61 763.461 1
 -1 5 2 5622.28 845.107 1
 -1 5 1 1739.76 698.552 1
 1 -5 -1 -9.82189 459.371 1
 -1 5 1 1171.08 248.8 2
 1 -5 -1 484.387 215.566 2
 1 5 0 122.01 112.746 2
 1 -5 0 230.597 375.828 1
 -1 5 0 485.453 443.509 1
 -1 -5 0 632.792 139.284 2
 1 5 1 6270.55 463.029 2
 -1 -5 -1 4880.54 436.129 2
 1 -5 2 1873.79 583.782 1
 -1 5 -2 3088.49 709.864 1
 1 -5 2 2321.07 338.428 2
 1 -5 3 1397.21 267.323 2
 -1 5 -3 931.199 239.575 2
 1 -5 3 3641.14 896.622 1
 -1 5 -4 20971.5 1715.13 1
 1 -5 4 20318.6 1681.93 1
 -1 5 -4 25617.4 1272.62 2
 1 -5 4 26710 1274.23 2
 1 -5 5 85102.2 3368.26 1
 -1 5 -5 74975.4 3043.05 1
 -1 5 -6 12215.2 1388.72 1
 1 -5 6 27087.8 1984.7 1
 -1 5 -6 14309.6 944.995 2
 1 -5 6 13019.7 918.224 2
 1 -5 7 77072.8 4018.53 1
 -1 5 -7 65957.1 2895.04 2
 1 -5 7 73417.7 2910.51 2
 1 -5 8 29443.4 1672.03 2
 1 -5 8 30047.8 2690.63 1
 -1 5 -8 20461.4 2194.02 1
 -1 5 -8 38869.3 1852.02 2
 -1 5 -9 8427.06 1419.3 1
 1 -5 9 11637.9 1612.46 1
 -1 5 -9 11291.8 954.727 2
 1 -5 9 11075.2 973.246 2
 1 -5 10 5055.2 1223.62 1
 -1 5 -10 2939.3 961.995 1
 -1 5 -10 4312.62 617.87 2
 -1 5 -11 19610.2 2752.89 1
 1 -5 11 26624.7 3104.92 1
 1 -5 12 887.386 758.297 1
 -1 5 -12 13674.1 1376.22 2
 1 -5 13 10190.6 2084.01 1
 -1 5 -13 8706.72 1831.31 1
 -1 5 -13 4386.89 751.448 2
 1 -5 13 4378.37 786.9 2
 1 -5 14 8216.74 1926.47 1
 1 -5 14 7355.26 950.42 2
 -1 5 -14 6795.06 943.323 2
 -1 5 -14 2471.72 1223.81 1
 1 -5 15 586.442 388.898 2
 1 -5 15 2419.35 1117.81 1
 -1 5 -15 617.991 399.715 2
 -1 5 -15 325.634 636.802 1
 -1 5 -16 817.615 783.18 1
 1 -5 16 1125.49 474.77 2
 -1 6 15 824.142 411.636 2
 -1 6 14 2630.25 615.286 2
 1 -6 -14 2277.08 586.76 2
 -1 6 13 3071.2 593.738 2
 1 -6 -13 2145.86 577.466 2
 -1 -6 13 2859.64 519.192 2
 1 6 -13 750.75 492.897 1
 1 6 -12 2532.76 486.344 2
 -1 -6 12 3502.7 558.284 2
 -1 6 12 4084.23 617.411 2
 1 6 -12 1464.34 558.72 1
 -1 -6 11 1416.26 403.015 2
 -1 6 11 514.338 286.431 2
 1 -6 -11 564.367 332.852 2
 1 6 -10 5194.81 742.384 1
 -1 -6 10 6228.95 790.307 1
 -1 -6 9 1730.63 371.908 1
 -1 6 9 1377.4 377.388 2
 1 -6 -9 1443.09 405.424 2
 -1 -6 8 4865.57 511.186 1
 1 6 -8 5338.67 580.218 1
 -1 -6 8 4656.34 499.966 2
 1 6 -8 4153.45 472.549 2
 1 -6 -8 6203.34 579.573 2
 -1 6 8 4870.99 527.281 2
 1 -6 -7 12809 883.005 2
 -1 6 7 11461.6 859.153 2
 -1 -6 7 11012.2 763.303 2
 1 6 -7 15575.8 878.866 2
 -1 6 7 15605.9 1585.98 1
 1 -6 -7 16407.5 1616.84 1
 -1 6 6 2115.84 636.912 1
 1 -6 -6 2257.54 675.89 1
 1 6 -6 2070.59 451.048 1
 -1 6 6 2602.95 376.923 2
 1 -6 -6 2710.91 382.731 2
 -1 -6 5 708.987 172.933 2
 1 6 -5 631.084 229.268 1
 -1 -6 5 662.045 231.71 1
 -1 6 5 869.477 486.573 1
 1 -6 -5 532.334 453.4 1
 -1 6 4 2008.09 605.9 1
 1 6 -4 1520.71 333.943 1
 -1 -6 4 1317.4 318.258 1
 -1 6 4 1521.91 275.501 2
 1 -6 -4 1436.88 508.03 1
 1 6 -4 736.216 158.023 2
 -1 -6 4 1068.98 181.896 2
 1 -6 -3 12398.6 1313.24 1
 -1 6 3 14297 1333.1 1
 1 6 -3 10191.8 573.398 2
 -1 -6 3 9656.33 565.26 2
 -1 6 2 21303.9 1063.83 2
 1 6 -2 17106.7 793.513 2
 -1 -6 2 16391.7 780.198 2
 1 -6 -2 21121.6 1069.1 2
 1 -6 -2 12151.8 1310.81 1
 -1 6 2 13542.7 1404.36 1
 -1 6 1 107153 5810.22 1
 1 -6 -1 128135 4541.5 2
 1 6 -1 127034 4322.6 2
 -1 -6 1 141611 4365.84 2
 -1 6 1 124959 4526.54 2
 -1 -6 0 105218 3751.82 2
 -1 6 0 143843 5997.99 1
 1 -6 0 107944 5287.21 1
 -1 6 0 117908 4010.5 2
 1 -6 0 114567 3966.02 2
 1 6 0 106452 3740.8 2
 1 -6 1 9330.22 1228.3 1
 1 6 1 9346.45 607.081 2
 1 -6 2 35065.9 2424.95 1
 -1 6 -2 31685.5 2303.54 1
 1 -6 3 950.322 237.355 2
 -1 6 -3 1171.57 249.818 2
 1 6 3 665.308 223.291 2
 -1 -6 -3 1038.91 263.918 2
 1 -6 4 597.598 226.15 2
 -1 6 -4 762.372 239.498 2
 1 6 4 1057.64 272.429 2
 -1 -6 -4 622.011 254.562 2
 -1 -6 -5 1739.91 411.802 2
 1 6 5 3984.09 562.611 2
 1 -6 5 3329.3 701.958 1
 -1 6 -5 1929.78 560.341 1
 1 -6 5 2398.01 376.22 2
 -1 6 -5 2354.18 376.844 2
 -1 6 -6 24253 1484.17 2
 1 -6 6 36682.1 1726.97 2
 1 -6 7 3480.19 490.611 2
 1 -6 7 2816.33 730.887 1
 1 -6 8 1261.88 362.441 2
 -1 6 -8 1169.56 360.879 2
 1 -6 8 2877.31 840.118 1
 -1 6 -8 2319.62 762.234 1
 -1 6 -9 5999.21 699.329 2
 1 -6 9 3500.25 562.917 2
 1 -6 9 10191.9 1424.85 1
 -1 6 -9 8802.59 1320.95 1
 1 -6 10 1046.34 654.013 1
 1 -6 10 1457.32 440.378 2
 -1 6 -10 2319.62 502.028 2
 1 -6 11 3875.51 607.115 2
 -1 6 -11 2883.47 544.662 2
 -1 6 -11 6180.72 1254.13 1
 1 -6 11 4988.04 1161.14 1
 1 -6 12 1408.01 426.802 2
 1 -6 12 2348.26 966.753 1
 -1 6 -13 1133.05 444.602 2
 -1 6 -13 7266.7 1749.93 1
 1 -6 13 6595.98 1727.86 1
 -1 6 -14 -22.9836 547.618 1
 1 -6 14 1222.53 823.757 1
 -1 6 -15 2610.19 630.9 2
 1 -6 15 2411.4 651.731 2
 -1 6 -15 817.197 737.586 1
 1 -6 15 2263.35 1217.23 1
 -1 6 -16 652.476 391.119 2
 1 -6 16 451.26 357.963 2
 -1 6 -16 489.666 716.829 1
 1 -6 16 1979.11 1050.9 1
 -1 6 -17 811.128 430.807 2
 1 -6 17 1385.14 485.345 2
 -1 6 -17 649.939 795.831 1
 1 -6 17 1015.74 912.747 1
 1 -6 18 96.8195 300.987 2
 -1 6 -18 135.462 284.369 2
 -1 6 -18 1604.17 1088.29 1
 1 -6 19 3143.32 725.025 2
 -1 7 16 341.641 357.117 2
 1 -7 -15 1418.23 512.801 2
 -1 7 15 1445.3 501.127 2
 1 7 -15 963.413 589.56 1
 -1 -7 15 1253.45 414.544 2
 -1 7 14 1844.38 460.156 2
 1 -7 -14 2864.76 604.059 2
 1 7 -14 710.899 462.854 1
 -1 -7 14 3372.88 948.588 1
 1 7 -14 1778.58 450.879 2
 1 7 -13 13766.9 1443.85 1
 -1 -7 13 24955.8 2043.11 1
 1 7 -12 4362.63 814.737 1
 1 7 -12 8061.33 986.152 2
 -1 -7 11 1775.75 467.054 1
 1 7 -11 1372.82 376.953 2
 1 -7 -11 1400.5 406.039 2
 -1 7 11 1226.83 410.771 2
 -1 -7 10 7516.98 770.141 1
 1 7 -10 5014.82 663.549 1
 1 7 -10 6642.98 639.56 2
 -1 -7 10 7384.47 678.945 2
 1 -7 -10 7159.79 750.955 2
 -1 7 10 7653.54 747.521 2
 1 7 -9 5235.52 662.719 1
 -1 -7 9 2841.4 412.28 2
 -1 -7 9 3169.68 482.807 1
 -1 7 9 4410.63 526.002 2
 1 -7 -9 4441.82 548.872 2
 1 7 -9 3900.76 485.55 2
 1 -7 -8 302.285 202.788 2
 -1 7 8 355.265 205.346 2
 1 7 -8 631.303 226.848 2
 1 -7 -8 255.778 399.716 1
 -1 -7 8 208.266 241.869 1
 -1 -7 7 681.715 273.397 1
 -1 7 7 1617.93 628.626 1
 -1 7 7 879.826 256.229 2
 1 -7 -7 1552.78 315.905 2
 1 -7 -7 2415.74 717.276 1
 -1 -7 6 1331.73 364.261 1
 1 7 -6 829.686 196.674 2
 -1 -7 6 879.826 207.47 2
 -1 7 6 708.695 482.532 1
 1 -7 -6 755.724 452.142 1
 1 -7 -6 1070.26 270.453 2
 1 7 -6 42.9883 204.945 1
 1 -7 -5 9694.76 695.302 2
 -1 7 5 9176.95 688.798 2
 -1 -7 5 11085.1 838.98 1
 1 7 -5 7449.8 526.678 2
 -1 -7 5 9755.38 579.64 2
 1 -7 -5 10818.9 1297.97 1
 -1 7 5 12783.3 1355.63 1
 1 -7 -4 41535.6 1741.48 2
 -1 7 4 37652 1705.9 2
 1 7 -4 44960.3 1529.36 2
 -1 7 4 47210.6 2755.55 1
 -1 -7 4 36685.8 1862.37 1
 1 -7 -4 38926.4 2495.3 1
 1 7 -3 26330 1035.8 2
 -1 7 3 37144.1 2241.44 1
 1 -7 -3 27594 2019.31 1
 -1 7 2 49340 3086.75 1
 1 -7 -2 50138 2141.99 2
 1 7 -2 50762.9 1874.64 2
 -1 7 2 46914.5 2094.78 2
 -1 -7 2 51798.4 1877.32 2
 -1 7 1 1681.63 390.337 2
 -1 -7 1 2741.88 317.112 2
 1 -7 -1 3116.75 463 2
 -1 -7 0 3209.08 328.91 2
 1 7 0 4310.73 370.02 2
 -1 7 0 3753.01 956.386 1
 1 -7 0 3179.98 905.937 1
 -1 -7 -1 35312.1 1423.26 2
 1 -7 1 34208 1545.61 2
 1 -7 1 33892.1 2451.24 1
 -1 7 -1 51993.2 2998.16 1
 -1 7 -1 36594.3 1579.88 2
 -1 7 -2 25732.2 1355.94 2
 1 -7 2 39254.6 1580.19 2
 -1 -7 -2 28390 1230.49 2
 1 7 2 24545 1201.61 2
 -1 7 -2 17203.3 1950.62 1
 1 -7 2 18572.7 2084.2 1
 -1 7 -3 34205.4 2724.41 1
 1 -7 3 30669.8 2539.67 1
 1 -7 3 37422.9 1627.14 2
 -1 7 -3 37641.5 1619.2 2
 1 7 3 30182.2 1476.93 2
 -1 -7 -3 31030.6 1501.7 2
 -1 7 -4 9602.24 762.829 2
 1 -7 4 12371.6 839.129 2
 -1 7 -4 11697.8 1418.22 1
 -1 7 -5 186.726 198.847 2
 1 -7 5 85.5324 186.818 2
 1 7 5 1056.43 318.501 2
 -1 7 -6 191.695 344.322 1
 1 -7 6 845.452 460.358 1
 1 -7 6 365.473 218.188 2
 -1 7 -6 570.094 248.469 2
 1 -7 7 9635.17 1045.17 2
 1 7 7 13701.8 1173.24 2
 1 -7 8 4362.03 549.594 2
 -1 7 -8 3402.76 508.832 2
 -1 7 -8 2814.07 797.366 1
 1 -7 8 4726.88 953.463 1
 1 -7 9 5809.48 663.873 2
 -1 7 -9 6208.73 716.747 2
 1 -7 9 8432.08 1276.59 1
 -1 7 -9 7200.28 1168.23 1
 -1 7 -10 3104.69 564.133 2
 -1 7 -10 4614.54 1100.16 1
 1 -7 11 7872.74 878.827 2
 -1 7 -11 8111.96 915.898 2
 -1 7 -11 13600.4 1764.13 1
 1 -7 11 12815.3 1824.46 1
 1 -7 12 968.343 387.078 2
 -1 7 -12 1063.54 382.6 2
 1 -7 12 1694.42 780.89 1
 -1 7 -12 384.282 561.825 1
 -1 7 -13 3400.26 1033.2 1
 1 -7 13 3185.19 1029.68 1
 -1 7 -13 2161.83 512.49 2
 1 -7 14 1515.75 910.261 1
 1 -7 14 1231.03 417.336 2
 1 -7 15 2069.88 1163.38 1
 -1 7 -15 263.688 744.768 1
 -1 7 -15 252.653 339.674 2
 1 -7 15 68.0158 264.478 2
 1 -7 16 1026.49 546.923 2
 -1 7 -16 2464.4 726.104 2
 -1 7 -16 -53.832 399.645 1
 1 -7 16 260.731 547.247 1
 1 -7 17 411.914 393.978 2
 1 -7 17 3336.94 1388.04 1
 -1 7 -17 -26.903 498.931 1
 1 -7 18 -56.6941 299.398 2
 -1 7 -18 35.8454 246.465 2
 -1 7 -18 91.2913 465.3 1
 1 -7 18 163.653 642.293 1
 1 -7 19 83.9442 285.441 2
 -1 7 -19 1451.49 523.347 2
 1 -7 19 509.156 717.929 1
 -1 7 -19 -34.0699 565.154 1
 1 -7 20 243.974 323.836 2
 -1 7 -20 174.066 562.831 1
 -1 7 -20 390.549 342.621 2
 -1 7 -21 437.784 586.481 1
 1 -7 21 1306.51 533.281 2
 1 8 -18 1254.31 694.504 1
 -1 -8 18 1960.04 526.388 2
 -1 8 18 76.5966 289.338 2
 1 -8 -17 1151.28 483.639 2
 1 8 -17 85.7771 360.692 1
 -1 -8 17 437.469 544.505 1
 1 8 -17 1215.4 424.964 2
 -1 -8 17 1403.91 457.775 2
 -1 8 17 575.747 423.861 2
 -1 -8 16 1557.35 830.027 1
 1 -8 -16 1748.44 564.699 2
 -1 8 16 927.598 412.368 2
 -1 -8 16 890.492 377.753 2
 1 8 -16 1679.37 472.816 2
 1 -8 -15 4012.63 719.463 2
 1 8 -15 4393.64 703.712 2
 -1 -8 15 5733.1 859.375 2
 1 -8 -14 4302.86 723.614 2
 -1 8 14 6650.54 880.971 2
 1 8 -14 1985.01 632.264 1
 -1 -8 14 7993.06 1165.01 1
 1 8 -14 6234.74 937.441 2
 1 -8 -13 14859.1 1300.58 2
 -1 -8 13 25564.7 1948.78 1
 -1 -8 13 20450.6 1356.36 2
 1 8 -13 20782.5 1408.35 2
 1 8 -13 18438.5 1546.33 1
 -1 -8 12 14025.8 1041.81 2
 1 8 -12 11974.2 982.163 2
 1 8 -12 13298.3 1204.83 1
 -1 -8 12 11127.2 1192.9 1
 -1 8 12 11095.3 1060.13 2
 1 -8 -12 15215.9 1176.94 2
 -1 8 11 24463.2 1501.42 2
 1 -8 -11 28468.1 1637.04 2
 -1 -8 11 18051.5 1541.17 1
 1 8 -11 30702.4 1657.55 1
 -1 -8 11 22402 1395.5 2
 1 8 -11 21887.9 1389.1 2
 -1 -8 10 34549 1843.36 1
 -1 8 10 29639.3 1629.53 2
 1 -8 -10 35849.5 1781.96 2
 1 8 -10 32010.2 1602.14 2
 1 -8 -9 352.162 241.398 2
 -1 8 9 468.761 252.27 2
 -1 -8 9 1834.06 442.526 1
 1 8 -9 1663.74 329.955 2
 -1 -8 9 1030.46 259.491 2
 -1 8 8 928.664 536.316 1
 1 -8 -8 556.157 469.149 1
 1 8 -8 354.474 304.165 1
 1 -8 -8 802.146 286.999 2
 -1 8 8 1052.87 292.542 2
 1 -8 -7 12160.4 1530.41 1
 -1 8 7 13837.4 1615.94 1
 1 -8 -7 11118.2 844.942 2
 -1 8 7 10255 819.282 2
 1 8 -7 10590.3 1130.23 1
 -1 -8 7 10130.6 712.463 2
 1 8 -7 12971.7 786.569 2
 1 -8 -6 15617.8 955.161 2
 -1 8 6 9504.35 790.193 2
 1 -8 -6 13905.8 1558.57 1
 -1 8 6 13136.1 1570.98 1
 -1 -8 6 11887.7 723.717 2
 1 8 -6 14239.6 1158.15 1
 -1 -8 6 14972.1 1091.68 1
 -1 -8 5 9544.77 859.062 1
 -1 -8 5 9957.75 631.765 2
 1 8 -5 10179 631.841 2
 -1 8 5 11956.6 1381.72 1
 1 8 -5 12165.9 994.536 1
 1 -8 -5 8324.78 1247.57 1
 -1 8 5 9031.72 731.507 2
 1 -8 -5 10228.7 755.215 2
 -1 8 4 3425.74 458.06 2
 1 -8 -4 3725.16 472.344 2
 1 8 -4 3160.91 553.058 1
 1 -8 -4 2269.31 717.736 1
 -1 8 4 3384.48 855.029 1
 -1 -8 4 2583.94 501.638 1
 -1 -8 4 4145.96 392.736 2
 -1 8 3 55130.1 2170.79 2
 1 -8 -3 59024.1 2198.17 2
 -1 8 3 73881 3445.99 1
 1 -8 -3 58777.3 3213.24 1
 1 8 -3 55748.9 2649.15 1
 -1 -8 3 55393.9 2647.79 1
 -1 -8 2 50450 1917.32 2
 -1 8 2 45529.5 2110.73 2
 1 8 -2 54366.4 1942.23 2
 1 -8 -2 46826.8 2143.46 2
 1 -8 -2 38499.7 2898.97 1
 -1 8 2 34893.7 2814.54 1
 -1 8 1 67091.2 3445.65 1
 1 -8 -1 49716.4 3141.56 1
 1 -8 -1 46008.4 2077.22 2
 -1 8 1 46109.7 2091.85 2
 -1 -8 1 49119.8 1910.42 2
 1 8 -1 48641.8 1901.7 2
 -1 -8 0 56291.9 1956.96 2
 1 8 0 55764.9 1977.94 2
 -1 8 0 49616.7 2120.33 2
 1 -8 0 48635.2 3528.33 1
 -1 8 -1 67861.3 3870.78 1
 1 -8 1 46851.1 3166.79 1
 1 8 2 63552.5 2246.08 2
 -1 -8 -2 70410.3 2299.99 2
 -1 8 -2 55690 2398.09 2
 1 -8 2 58479.7 3489.77 1
 -1 8 -2 72743.7 3773.95 1
 -1 8 -3 3925.78 987.272 1
 1 -8 3 1975.12 711.854 1
 1 8 3 1944.02 316.587 2
 -1 -8 -3 1949.75 318.133 2
 1 -8 4 10053 1470.54 1
 -1 8 -4 14802.9 1793.69 1
 1 -8 4 9657.38 757.145 2
 -1 8 -4 9157.86 745.731 2
 -1 -8 -4 12788.9 847.768 2
 1 8 4 12018.3 811.072 2
 -1 8 -5 11217 820.195 2
 1 -8 5 7856.88 697.501 2
 1 8 5 12585.7 893.134 2
 -1 -8 -5 9684.85 813.951 2
 1 -8 5 10873.4 1444.1 1
 -1 8 -6 8660.97 806.091 2
 -1 8 -6 13763.9 1872.79 1
 1 -8 6 8737.95 790.146 2
 1 -8 7 400.046 360.448 1
 -1 8 -7 959.527 497.089 1
 -1 8 -7 764.977 281.053 2
 1 -8 7 415.806 251.506 2
 1 8 8 1003.85 410.59 2
 -1 -8 -8 979.737 420.897 2
 -1 8 -8 502.49 409.602 1
 1 -8 8 939.412 449.325 1
 1 -8 9 25748.5 1502.58 2
 -1 8 -9 24725.1 1503.86 2
 1 -8 9 19177.6 2179.31 1
 -1 8 -9 39035.2 2694.14 1
 1 -8 10 26000.5 2428.35 1
 -1 8 -10 23715.2 2323.08 1
 1 -8 10 30019 1725.24 2
 -1 8 -10 34733.6 1874.56 2
 1 -8 11 13622.9 1843.46 1
 -1 8 -11 11858 1617.78 1
 1 -8 11 12420.9 1088.06 2
 -1 8 -11 7246.13 937.956 2
 -1 8 -12 25220.6 1694.63 2
 1 -8 12 33979.9 2887.52 1
 -1 8 -12 20939.2 2300.82 1
 1 -8 12 21873.4 1582.86 2
 -1 8 -13 5441.06 1240.44 1
 1 -8 13 4827.52 1365.77 1
 -1 8 -13 5621.69 803.242 2
 1 -8 13 4664.99 748.736 2
 1 -8 14 6082.31 1354.42 1
 -1 8 -14 1674.3 871.003 1
 -1 8 -14 5999.11 811.249 2
 1 -8 14 6157.7 832.571 2
 -1 8 -15 2584.96 952.509 1
 -1 8 -15 1300.63 439.393 2
 1 -8 15 920.885 381.913 2
 -1 8 -16 62.7348 395.458 1
 1 -8 16 112.149 578.932 1
 -1 8 -16 73.7679 241.304 2
 1 -8 16 296.642 279.154 2
 -1 8 -17 498.086 761.154 1
 1 -8 17 692.078 877.245 1
 -1 8 -17 365.722 365.79 2
 1 -8 17 363.259 316.656 2
 1 -8 18 343.641 646.235 1
 -1 8 -18 153.004 507.826 1
 1 -8 18 859.458 498.095 2
 -1 8 -18 840.537 539.764 2
 1 -8 19 3092.73 1423.47 1
 1 -8 19 978.192 532.955 2
 -1 8 -20 253.182 664.223 1
 1 -8 20 834.461 486.024 2
 -1 -9 21 124.925 274.548 2
 -1 -9 20 528.711 349.968 2
 -1 9 20 1227.06 529.931 2
 -1 -9 19 40.8739 597.427 1
 -1 9 19 1566.16 580.192 2
 1 9 -19 562.652 378.071 2
 -1 -9 19 602.789 368.077 2
 -1 -9 18 675.464 364.879 2
 1 9 -18 697.076 361.359 2
 1 -9 -18 929.672 482.449 2
 -1 9 18 453.554 354.114 2
 1 9 -18 -87.6131 703.249 1
 -1 -9 17 494.173 374.174 2
 1 9 -17 1174.86 422.146 2
 1 9 -17 2462.43 692.606 1
 1 9 -16 1858.58 594.634 2
 -1 9 16 845.394 393.946 2
 -1 -9 16 1718.25 676.463 1
 1 9 -16 1942.26 615.502 1
 1 9 -15 1128.4 419.83 2
 -1 9 15 3457.7 651.748 2
 1 -9 -15 2352.03 580.269 2
 1 9 -15 1269.16 507.094 1
 -1 -9 15 1856.28 601 1
 1 9 -14 825.958 435.717 1
 1 9 -14 1303.61 385.196 2
 -1 -9 14 2268.35 470.103 2
 -1 -9 14 3653.88 738.661 1
 -1 -9 13 563.66 283.996 2
 1 9 -13 1155.52 416.299 1
 -1 -9 13 969.216 393.394 1
 -1 9 13 653.051 348.394 2
 1 -9 -13 139.715 266.094 2
 1 9 -13 1035.13 327.932 2
 -1 -9 12 2344.59 443.34 2
 1 -9 -12 2545.99 545.793 2
 -1 9 12 2793.38 517.449 2
 1 9 -12 1979.92 431.123 2
 -1 -9 12 2030.24 499.187 1
 1 9 -12 1260.07 387.767 1
 -1 -9 11 6400 808.691 1
 1 9 -11 5683.74 857.139 1
 1 9 -11 3304.43 552.274 2
 -1 9 11 5766.06 692.914 2
 1 -9 -11 5639.05 704.534 2
 1 9 -10 5486.06 831.988 1
 -1 -9 10 5796.16 794.633 1
 1 -9 -10 4772.46 608.623 2
 -1 9 10 4247.91 574.489 2
 1 9 -10 4800.2 540.814 2
 -1 -9 10 6658.72 614.194 2
 -1 9 9 2130.2 428.575 2
 1 -9 -9 1767.37 389.824 2
 1 9 -9 3123.69 436.919 2
 -1 -9 8 1173.39 269.548 2
 1 9 -8 994.602 275.944 2
 1 -9 -8 1218.54 326.222 2
 -1 9 8 1236.1 613.007 1
 1 -9 -8 1377.89 693.317 1
 -1 -9 8 1517.55 440.109 1
 1 9 -8 3119.97 653.146 1
 1 9 -7 6217.14 871.028 1
 -1 9 7 9418.01 1411.65 1
 1 -9 -7 11426.8 1542.97 1
 -1 -9 7 7287.33 616.97 2
 1 9 -7 7700.79 628.861 2
 -1 -9 6 9691.67 1018.22 1
 1 9 -6 8228.95 972.829 1
 -1 9 6 10325.9 1450.99 1
 1 -9 -6 7675.54 1238.69 1
 1 9 -6 10351.3 699.503 2
 -1 -9 6 10379.5 695.724 2
 1 -9 -5 -22.3904 440.005 1
 -1 9 5 267.246 391.303 1
 1 9 -5 365.579 288.458 1
 -1 -9 5 232.692 246.695 1
 1 -9 -5 286.122 202.281 2
 -1 9 5 429.275 202.257 2
 1 -9 -4 11237.5 872.462 2
 -1 9 4 12980.4 922.148 2
 -1 -9 4 11073.9 1052.66 1
 -1 9 4 16304.1 1700.38 1
 1 -9 -4 10074 1341.92 1
 1 9 -4 10245.5 1036.46 1
 -1 -9 4 13712.6 760.119 2
 1 9 -4 11748.2 738.512 2
 -1 -9 3 1449.88 498.77 1
 -1 9 3 114.982 410.705 1
 1 9 -3 668.184 372.05 1
 1 -9 -3 -48.8465 409.073 1
 1 -9 -2 1894.64 740.232 1
 -1 9 2 4010.71 920.67 1
 1 9 -2 3809.26 406.732 2
 -1 9 2 3384.49 482.596 2
 1 -9 -2 4147.63 542.2 2
 -1 -9 2 4115.25 413.855 2
 -1 9 1 4129.5 866.853 1
 1 -9 -1 2209.64 393.517 2
 1 9 -1 3581.05 360.329 2
 -1 9 1 2301.68 394.318 2
 -1 -9 1 1283.18 263.974 2
 1 -9 -1 3406.22 796.259 1
 1 -9 0 3156.85 1032.64 1
 1 9 0 2367.79 354.023 2
 -1 9 -1 2608 403.355 2
 1 -9 1 2352.39 376.752 2
 -1 -9 -1 3603.16 372.166 2
 1 9 1 2304.94 319.074 2
 1 -9 1 3374.37 978.741 1
 -1 9 -1 3951.61 1064.04 1
 1 9 2 122.59 157.623 2
 -1 -9 -2 178.729 167.135 2
 -1 9 -2 563.771 242.666 2
 1 -9 2 -23.5765 360.572 1
 1 -9 2 323.276 200.859 2
 -1 -9 -3 8175.84 653.341 2
 1 -9 3 5102.13 1073.87 1
 -1 9 -3 6667.1 639.813 2
 1 -9 3 8349.62 744.017 2
 1 9 4 1683.88 304.508 2
 1 -9 4 868.169 596.174 1
 -1 9 -4 1237.03 656.718 1
 1 -9 4 328.915 200.442 2
 -1 9 -4 1089.01 280.202 2
 1 -9 5 8914.29 734.314 2
 -1 9 -5 6167.67 626.817 2
 -1 -9 -5 9683.29 800.97 2
 1 9 5 7134.14 674.218 2
 -1 9 -5 7591.64 1317.59 1
 1 -9 6 6643.22 685.265 2
 -1 9 -6 8238.86 742.543 2
 -1 -9 -6 8533.55 786.661 2
 1 -9 6 8502.03 1353.09 1
 -1 9 -6 6555.66 1215.11 1
 -1 -9 -7 8272.25 862.64 2
 1 9 7 4843.27 663.872 2
 -1 9 -7 6847.67 1443.15 1
 -1 9 -7 7008.77 727.136 2
 1 9 8 2970.44 506.227 2
 -1 -9 -8 3091.94 554.802 2
 1 -9 8 3445.8 534.002 2
 -1 9 -8 3650.82 540.674 2
 -1 9 -8 2938.85 800.186 1
 1 -9 8 3088.24 805.698 1
 1 9 9 3889.77 693.997 2
 -1 -9 -9 6057.88 870.428 2
 1 -9 9 1957.86 569.549 2
 1 -9 9 5120.14 965.98 1
 -1 9 -9 5744.52 1038.28 1
 -1 9 -10 4888.05 660.786 2
 -1 9 -10 2643.98 782.002 1
 1 -9 10 5910.92 1178.56 1
 1 9 10 4653.75 764.613 2
 1 -9 10 4916.13 658.726 2
 1 -9 11 1568.81 634.334 1
 -1 9 -11 1486.84 433.232 2
 1 -9 11 1868.41 436.206 2
 -1 9 -11 1758.39 696.953 1
 -1 9 -12 922.928 395.85 2
 1 -9 12 297.567 294.819 2
 1 -9 12 927.864 570.503 1
 -1 9 -12 417.889 456.563 1
 -1 9 -13 2353.73 533.361 2
 1 -9 13 2458.77 561.66 2
 -1 9 -13 843.535 653.681 1
 1 -9 13 1240.68 672.249 1
 -1 9 -14 1170.97 430.801 2
 1 -9 14 1075.37 410.198 2
 -1 9 -14 1503.11 722.707 1
 1 -9 14 1153.8 769.309 1
 -1 9 -15 334.839 533.848 1
 1 -9 15 898.893 669.783 1
 1 -9 15 1712.73 477.881 2
 1 -9 16 3646.6 1191.64 1
 1 -9 16 837.975 389.593 2
 -1 9 -17 2323.76 958.188 1
 1 -9 17 246.658 499.423 1
 -1 9 -18 183.394 473.546 1
 1 -9 18 195.73 695.104 1
 1 -9 18 658.287 357.449 2
 -1 9 -18 431.59 350.886 2
 1 -9 19 3206.94 1383.8 1
 1 -9 19 1036.6 454.517 2
 -1 9 -19 1180.47 919.323 1
 -1 9 -19 1190.97 556.977 2
 1 -9 20 1621 632.463 2
 -1 9 -20 771.559 523.235 2
 1 10 -20 1364.52 476.508 2
 -1 -10 20 1353.62 507.701 2
 -1 10 20 2430.7 715.47 2
 1 -10 -20 1469.33 587.191 2
 -1 -10 19 378.947 379.132 2
 1 10 -19 267.588 311.469 2
 -1 10 19 1092.98 460.808 2
 1 -10 -19 604.957 420.481 2
 -1 10 18 784.233 362.953 2
 1 -10 -18 898.745 448.95 2
 1 10 -18 1260.42 530.968 2
 -1 -10 18 1745.13 550.33 2
 -1 -10 18 -386.73 681.229 1
 -1 -10 17 149.958 251.596 2
 1 10 -17 41.3176 218.944 2
 -1 -10 17 591.577 354.092 1
 1 -10 -17 278.356 273.434 2
 1 10 -16 332.819 277.251 2
 1 10 -16 -245.248 349.149 1
 -1 10 16 463.436 322.468 2
 1 -10 -15 370.898 314.979 2
 -1 10 15 766.735 358.288 2
 1 10 -15 416.311 273.296 1
 -1 -10 15 590.124 383.956 1
 -1 -10 15 325.676 241.766 2
 1 10 -14 755.731 386.56 1
 -1 -10 14 764.247 317.027 2
 1 10 -14 725.001 323.446 2
 -1 -10 13 6700.52 878.482 1
 1 10 -13 5988.86 838.615 1
 -1 -10 13 3761.53 603.582 2
 1 10 -13 5249.17 668.671 2
 1 -10 -13 5885.84 781.574 2
 -1 10 13 4836.77 689.078 2
 -1 10 12 12220.4 1048.56 2
 1 -10 -12 13284.9 1084.48 2
 1 10 -12 11489.2 986.566 2
 -1 -10 12 10722.5 902.363 2
 1 10 -12 5937.39 1018.58 1
 -1 -10 12 12226.4 1183.3 1
 -1 -10 11 6965.62 961.281 1
 1 10 -11 7022.81 946.062 1
 -1 10 11 7338.11 747.991 2
 -1 -10 11 4558.84 554.124 2
 1 10 -11 3307.6 502.042 2
 -1 10 10 10706.5 915.886 2
 1 -10 -10 8167.48 809.521 2
 1 10 -10 6660.19 697.213 2
 -1 -10 10 11519.3 1033.8 2
 1 -10 -9 17596.2 2058.92 1
 -1 10 9 12302.2 1029.53 2
 1 -10 -9 14189.4 1087.34 2
 1 10 -9 21395.2 1627.38 1
 -1 -10 9 18915.2 1561.75 1
 1 10 -9 17519.6 1068.64 2
 -1 -10 9 17521.6 1056.72 2
 -1 10 8 25172.4 2452.68 1
 -1 -10 8 31048.7 1396.27 2
 1 10 -8 25867.9 1335.7 2
 1 -10 -8 23909.4 1460.12 2
 -1 10 8 22826.5 1425.31 2
 -1 -10 8 24599.4 2063.99 1
 1 10 -8 23941 2030.9 1
 1 -10 -8 27354.2 2523.55 1
 -1 10 7 6371.17 662.385 2
 1 -10 -7 7515.22 729.502 2
 1 10 -7 8706.87 955.752 1
 -1 -10 7 9794.33 1119.5 1
 1 10 -7 8915.64 635.932 2
 -1 -10 7 7191.77 596.72 2
 -1 10 7 7322.24 1333.23 1
 1 -10 -7 10750.2 1577.07 1
 1 10 -6 11726.2 1161.7 1
 -1 -10 6 14032.3 1307.52 1
 1 -10 -6 12082.3 1542 1
 -1 10 6 14248.4 1736.86 1
 -1 -10 6 11265.8 764.197 2
 1 10 -6 12191.6 787.884 2
 1 -10 -6 12915 924.438 2
 -1 10 6 13222.8 944.97 2
 -1 -10 5 918.854 384.606 1
 -1 10 5 1526.57 614.533 1
 1 10 -5 1554.3 479.598 1
 1 -10 -5 1978.25 743.414 1
 -1 10 5 1484.41 343.493 2
 1 -10 -5 1940.39 359.542 2
 -1 -10 4 6380.09 839.601 1
 1 -10 -4 5910.35 1074.58 1
 -1 10 4 7102.28 1218.56 1
 1 10 -4 4160.32 705.623 1
 -1 10 4 6344.05 638.284 2
 1 -10 -4 4975.85 597.336 2
 1 10 -4 5550.24 490.004 2
 -1 -10 4 6045.89 513.749 2
 -1 -10 3 1381.07 267.939 2
 -1 10 3 2072.68 633.956 1
 1 -10 -3 1492.98 588.793 1
 1 10 -3 788.868 373.788 1
 1 -10 -3 1249 313.146 2
 -1 10 3 1845.52 342.671 2
 -1 -10 2 145.255 165.314 2
 -1 10 2 233.092 220.314 2
 1 10 -2 121.555 163.006 2
 -1 10 1 12429.7 1565.01 1
 1 -10 -1 10161.8 1388.01 1
 -1 10 1 10428.3 821.871 2
 -1 -10 1 9898.69 694.807 2
 1 -10 -1 11032.5 833.335 2
 1 10 -1 10259.3 703.767 2
 1 -10 0 8827.17 1460.19 1
 -1 10 0 10859.7 1489.76 1
 1 -10 0 10183.2 810.75 2
 -1 10 0 10956.9 847.923 2
 1 10 0 10769.5 742.401 2
 -1 -10 0 10415.4 732.186 2
 1 10 1 306.793 162.854 2
 -1 10 -1 2212.35 915.059 1
 1 -10 1 688.16 726.717 1
 -1 -10 -1 261.834 161.248 2
 -1 10 -1 340.396 217.983 2
 1 -10 1 639.996 239.015 2
 -1 10 -2 1059.48 284.481 2
 1 -10 2 1261.16 296.656 2
 1 10 2 1088.91 243.068 2
 -1 -10 -2 1985.81 325.016 2
 1 -10 3 4844.85 588.783 2
 -1 10 -3 6403.28 679.068 2
 1 -10 3 4746.39 1018.6 1
 -1 10 -3 8996 1369.94 1
 1 10 3 7122.79 594.381 2
 -1 -10 -3 3821.39 461.457 2
 -1 10 -4 991.753 304.605 2
 1 -10 4 4873.92 538.218 2
 1 10 4 2838.18 392.825 2
 -1 10 -4 5213.08 1131.7 1
 1 -10 4 6260.15 1311.09 1
 -1 -10 -4 1393.84 299.76 2
 -1 10 -5 12596.6 955.479 2
 1 10 5 11694.8 897.188 2
 1 -10 6 9897.4 1489.83 1
 -1 10 -6 10654.6 1666.5 1
 -1 10 -6 7293.49 698.72 2
 1 -10 6 6488.26 678.313 2
 -1 -10 -6 10939.8 888.112 2
 1 10 6 9719.61 812.037 2
 -1 10 -7 24536.4 2332.71 1
 1 -10 7 28136.6 2615.29 1
 -1 -10 -7 21299.3 1444.65 2
 1 10 7 24234.3 1526.11 2
 1 -10 7 26506.9 1489.98 2
 -1 10 -7 26354.9 1486.36 2
 1 10 8 15211 1170.49 2
 1 -10 8 13121.4 1757.29 1
 -1 10 -8 7680.04 1661.81 1
 -1 10 -8 14801.2 1120.12 2
 1 -10 9 11358.2 1472.69 1
 -1 10 -9 13266 1647.18 1
 -1 -10 -9 7150.74 836.44 2
 1 10 9 5958.44 807.142 2
 -1 10 -9 8757.47 858.374 2
 1 -10 9 9623.7 892.566 2
 -1 10 -10 3968.2 943.935 1
 1 -10 10 3943.53 912.87 1
 1 -10 10 6461 916.297 2
 -1 10 -10 5603.45 805.928 2
 -1 -10 -10 6010.08 876.877 2
 1 10 10 7201.56 857.195 2
 1 -10 11 8044.17 1372.73 1
 1 -10 11 10031.7 960.626 2
 1 10 11 7038.64 1010.22 2
 -1 -10 -11 8609.69 1089.49 2
 -1 10 -12 5664.89 747.235 2
 1 -10 12 6507.75 773.914 2
 -1 10 -12 1854.01 766.303 1
 1 -10 12 7485.99 1316.1 1
 1 10 12 7485.55 1005.15 2
 1 -10 13 1555.67 426.908 2
 -1 10 -13 1863.99 485.735 2
 -1 10 -13 1011.93 550.873 1
 1 -10 13 564.9 541.728 1
 1 -10 14 2320.33 564.332 2
 -1 10 -14 1451.72 453.244 2
 -1 10 -14 886.583 600.658 1
 1 -10 14 1275.34 695.324 1
 1 -10 15 816.669 628.27 1
 -1 10 -15 466.492 525.077 1
 1 -10 15 570.291 341.159 2
 -1 10 -15 1458.98 455.147 2
 -1 10 -16 1335.98 675.507 1
 1 -10 16 2852.65 1148.32 1
 1 -10 16 400.524 321.076 2
 -1 10 -16 333.322 299.222 2
 1 -10 17 942.353 406.204 2
 1 -10 17 1651.68 832.157 1
 -1 10 -17 1026.2 723.357 1
 -1 10 -18 109.498 414.126 1
 1 -10 18 295.306 483.94 1
 1 -10 18 32.1457 223.041 2
 -1 10 -19 2452.92 986.634 1
 -1 10 -19 1478.56 535.621 2
 1 -10 19 1473.16 858.151 1
 1 -10 19 799.802 416.831 2
 -1 11 19 1626.15 520.56 2
 1 -11 -19 1676.72 543.541 2
 -1 -11 19 1500.2 480.558 2
 1 11 -19 1169 506.328 2
 -1 -11 18 1635.26 468.235 2
 1 11 -18 2553.2 574.144 2
 1 -11 -18 3251.99 659.255 2
 -1 -11 18 -13.5197 484.535 1
 1 -11 -17 236.604 311.735 2
 -1 11 17 130.616 240.123 2
 -1 -11 17 -258.271 468.918 1
 -1 -11 17 143.046 229.523 2
 -1 -11 16 2428.83 661.604 1
 1 11 -16 422.737 270.09 2
 -1 -11 16 906.99 341.894 2
 -1 11 16 2357.23 547.81 2
 1 -11 -16 2642.97 589.376 2
 -1 -11 15 517.339 354.822 1
 1 -11 -15 178.87 242.337 2
 -1 11 15 209.894 261.035 2
 1 11 -15 701.298 322.116 2
 1 11 -15 -233.729 324.903 1
 -1 11 14 504.357 279.408 2
 1 -11 -14 244.214 258.326 2
 -1 -11 14 647.675 317.576 2
 -1 -11 14 38.0026 231.208 1
 1 11 -14 687.054 305.42 1
 1 11 -13 720.645 303.699 2
 -1 -11 13 447.666 357.894 1
 1 11 -13 1482.55 605.984 1
 -1 -11 13 1232.22 327.749 2
 1 -11 -13 547.388 291.591 2
 1 11 -12 387.035 340.885 1
 -1 -11 12 481.427 404.229 1
 1 -11 -12 403.619 268.399 2
 -1 11 12 469.224 272.698 2
 -1 -11 12 645.279 255.919 2
 1 11 -12 1164.82 322.419 2
 1 -11 -11 4274.82 592.41 2
 -1 11 11 5046.32 649.974 2
 -1 -11 11 3544.83 633.572 2
 1 11 -11 1789.92 402.997 2
 1 -11 -10 2423.22 458.627 2
 -1 11 10 1447.55 367.686 2
 -1 -11 10 2833.04 429.227 2
 1 11 -10 2224.05 410.333 2
 1 11 -10 1278.92 479.383 1
 -1 -11 9 677.074 393.634 1
 1 11 -9 1790.16 634.566 1
 1 -11 -9 892.605 578.837 1
 1 11 -9 851.624 263.625 2
 -1 11 9 282.774 218.84 2
 1 -11 -9 213.392 208.831 2
 -1 -11 9 461.795 210.962 2
 1 11 -8 2079.36 656.769 1
 -1 -11 8 1629.08 616.261 1
 -1 11 8 1761.08 723.156 1
 1 -11 -8 1593.99 760.889 1
 -1 11 8 2068.62 412.282 2
 1 -11 -8 1859.18 381.439 2
 1 11 -8 1378.1 296.066 2
 -1 11 7 2372.8 409.171 2
 1 11 -7 3068.46 402.781 2
 1 11 -7 4379.49 776.358 1
 1 -11 -7 6325.84 1276.14 1
 -1 11 7 3605.61 999.381 1
 -1 -11 7 2897.26 618.792 1
 1 -11 -7 2574.61 439.06 2
 1 -11 -6 768.604 537.676 1
 -1 11 6 1377.09 663.959 1
 -1 -11 6 1309.1 278.556 2
 1 11 -6 859.969 396.65 1
 -1 -11 6 2329.93 615.007 1
 1 11 -6 1870.06 311.786 2
 -1 11 5 12083 925.597 2
 1 -11 -5 8707.82 801.193 2
 1 11 -5 7132.34 662.012 2
 -1 -11 5 10663.2 755.48 2
 1 11 -5 13531.7 1313.83 1
 1 -11 -5 9818.04 1511.43 1
 -1 11 5 10518.6 1474.68 1
 -1 -11 5 11589.9 1168.08 1
 -1 -11 4 503.014 385.923 1
 1 11 -4 412.228 346.898 1
 1 -11 -4 120.135 366.932 1
 -1 11 4 864.65 581.682 1
 -1 11 4 968.692 307.21 2
 1 -11 -4 1154.71 330.448 2
 1 11 -3 4611.44 834.936 1
 -1 -11 3 5562.01 916.613 1
 1 11 -3 4770.84 492.354 2
 -1 -11 3 4900.43 497.923 2
 1 -11 -3 4955.06 989.394 1
 -1 11 3 4324.47 937.02 1
 -1 11 3 3806.6 499.098 2
 1 -11 -3 4331.64 543.37 2
 1 -11 -2 2927.27 872.282 1
 -1 11 2 704.17 299.411 2
 1 -11 -2 1719.02 401.802 2
 -1 -11 2 923.256 256.747 2
 1 11 -2 941.71 248.69 2
 -1 -11 2 2131.47 607.537 1
 -1 11 2 1173.13 603.167 1
 -1 11 1 722.793 271.803 2
 1 -11 -1 1165.25 314.222 2
 -1 -11 1 1459.47 275.198 2
 1 11 -1 625.562 215 2
 -1 11 1 656.192 544.892 1
 1 -11 0 1377.71 334.298 2
 1 -11 0 488.033 484.341 1
 -1 11 0 354.34 454.127 1
 1 11 0 1171.32 268.391 2
 -1 -11 0 1480.5 307.592 2
 -1 11 0 541.687 249.349 2
 1 -11 1 809.092 264.415 2
 -1 -11 -1 702.047 228.736 2
 1 11 1 750.016 230.968 2
 1 -11 2 5150.56 618.581 2
 -1 11 -2 5480.26 619.928 2
 -1 11 -2 5848.3 1365.61 1
 1 -11 2 4610.21 1256.16 1
 -1 11 -3 2111.3 414.674 2
 1 -11 3 1712.09 379.239 2
 -1 11 -3 739.491 604.694 1
 1 -11 3 475.522 504.926 1
 -1 -11 -3 1759.5 343.87 2
 -1 -11 -4 13262.9 913.823 2
 1 11 4 11293.1 845.715 2
 1 -11 4 11594.2 1654.32 1
 -1 11 -4 14247.2 1776.44 1
 1 -11 4 10392.7 909.968 2
 -1 11 -4 10791.4 875.979 2
 -1 -11 -5 991.333 289.513 2
 1 -11 5 188.267 473.858 1
 -1 11 -5 1767.53 805.38 1
 1 11 5 551.422 231.655 2
 -1 11 -5 2069.24 385.081 2
 1 -11 5 1988.08 381.911 2
 1 11 6 2357.52 400.983 2
 -1 -11 -6 4343.04 553.576 2
 1 -11 6 3405.61 486.389 2
 -1 11 -6 2406.17 420.897 2
 -1 11 -6 5381.94 1241.75 1
 1 -11 6 2870.33 962.861 1
 -1 -11 -7 2363.49 487.87 2
 1 11 7 3341.83 512.619 2
 -1 11 -7 3485.11 1004.28 1
 1 -11 7 1711.64 715.111 1
 -1 -11 -8 1008.2 360.568 2
 1 11 8 1643.77 429.898 2
 1 -11 8 765.724 629.673 1
 1 11 9 2408.15 498.309 2
 1 -11 9 441.84 546.344 1
 -1 -11 -9 902.618 397.428 2
 -1 11 -9 2312.63 464.469 2
 1 -11 9 2823.11 497.27 2
 -1 11 -9 2576.89 990.099 1
 1 -11 10 4898.69 1038.81 1
 -1 11 -10 3809.72 636.765 2
 1 -11 10 4042.9 615.555 2
 1 11 10 4914.52 740.216 2
 -1 -11 -10 4010.02 646.361 2
 -1 11 -10 4983.13 1111.86 1
 1 11 11 588.145 316.293 2
 -1 -11 -11 801.512 400.167 2
 1 -11 11 877.571 507.223 1
 -1 11 -11 2124.78 542.425 2
 -1 11 -11 2299.58 751.693 1
 1 -11 11 795.098 421.972 2
 -1 11 -12 448.752 411.089 1
 1 -11 12 358.825 428.41 1
 1 -11 12 365.54 276.01 2
 -1 11 -12 331.189 255.186 2
 1 11 12 375.583 314.146 2
 -1 -11 -12 802.767 410 2
 -1 11 -13 562.34 494.055 1
 1 -11 13 1390.77 670.937 1
 -1 11 -13 95.4764 213.718 2
 1 -11 13 208.341 233.419 2
 1 -11 14 104.593 214.124 2
 -1 11 -14 1799.12 753.859 1
 1 11 14 100.987 321.25 2
 1 -11 14 574.682 469.927 1
 -1 11 -14 102.958 214.569 2
 -1 11 -15 2030.19 537.29 2
 1 -11 15 3235.53 624.838 2
 1 -11 15 1864.36 838.419 1
 -1 11 -15 859.064 558.176 1
 1 -11 16 320.535 315.127 2
 -1 11 -16 679.172 354.195 2
 1 -11 16 73.3084 304.144 1
 -1 11 -16 596.898 610.193 1
 1 -11 17 4246.48 1271.75 1
 -1 11 -17 3651.92 706.78 2
 1 -11 17 4000.3 739.57 2
 -1 11 -17 3224.16 1034 1
 -1 11 -18 1734.06 524.306 2
 1 -11 18 1978.6 558.307 2
 -1 11 -18 228.959 438.126 1
 1 -11 18 1047.68 787.419 1
 -1 -12 18 267.096 266.512 2
 1 12 -17 137.391 219.918 2
 -1 -12 17 252.568 264.358 2
 -1 12 17 330.835 292.531 2
 1 -12 -17 895.941 390.316 2
 1 12 -16 2183.78 501.994 2
 -1 -12 16 -104.092 411.728 1
 -1 12 16 1848.47 496.052 2
 1 -12 -16 2104.12 522.403 2
 -1 -12 16 641.659 307.941 2
 1 12 -15 1558.74 438.103 2
 -1 -12 15 4158.6 629.811 2
 -1 -12 15 3386.12 662.653 1
 1 -12 -15 3120.43 619.962 2
 -1 12 15 3441.33 616.065 2
 -1 -12 14 1860.77 400.084 2
 1 12 -14 1155.87 354.661 2
 1 12 -14 -182.962 491.047 1
 -1 12 14 1044.54 376.323 2
 1 -12 -14 1511 425.531 2
 -1 -12 13 2063.35 407.397 2
 1 12 -13 3278.63 510.045 2
 -1 12 13 1554.57 413.142 2
 1 -12 -13 1553.19 434.605 2
 -1 -12 13 2046.33 702.671 1
 1 12 -13 2683.73 609.362 1
 -1 12 12 3675.27 580.739 2
 1 -12 -12 3746.33 565.86 2
 1 12 -12 2500.03 750.479 1
 -1 -12 12 1096.49 481.702 1
 1 12 -12 1263.69 352.678 2
 -1 -12 11 3419.1 806.467 1
 1 12 -11 4942.47 928.533 1
 -1 -12 11 3098.52 479.715 2
 1 12 -11 2138.21 431.295 2
 -1 12 11 3472.9 561.927 2
 1 -12 -11 4371.2 613.414 2
 -1 -12 10 3491.8 753.325 1
 -1 -12 10 3306.56 457.417 2
 1 12 -10 2340.11 405.05 2
 1 -12 -10 1671.12 766.539 1
 -1 12 10 3006.6 516.973 2
 1 -12 -10 3487.84 543.31 2
 1 -12 -9 3921.31 1048.71 1
 -1 12 9 4689.63 1139.78 1
 -1 12 9 2875.36 482.665 2
 1 -12 -9 3444.29 527.885 2
 1 12 -9 3119.88 841.09 1
 -1 -12 9 4312.26 959.115 1
 -1 -12 9 1709.9 338.485 2
 1 12 -9 2126.72 368.159 2
 -1 12 8 3196.61 948.318 1
 1 -12 -8 2759.19 473.408 2
 -1 12 8 1710.37 375.288 2
 1 12 -8 1703.06 543.698 1
 -1 -12 8 2493.08 769.64 1
 -1 -12 8 2551.15 383.867 2
 1 -12 -8 3434.24 999.07 1
 1 12 -7 3317.32 749.729 1
 -1 12 7 2627.29 455.574 2
 1 -12 -7 1806.2 389.619 2
 1 12 -6 5742.7 868.661 1
 -1 12 6 5108.11 608.586 2
 1 -12 -6 5663.86 646.409 2
 -1 12 6 6306.33 1201.12 1
 1 -12 -6 3096.98 872.252 1
 1 12 -6 5905.27 575.35 2
 1 12 -5 8753.98 734.034 2
 -1 12 5 10673 907.269 2
 1 -12 -5 7861.17 794.164 2
 1 -12 -5 6444.43 1334.19 1
 -1 12 5 7207.66 1307.25 1
 1 12 -5 12700.9 1378.06 1
 -1 -12 5 9742.82 1142.21 1
 -1 -12 5 10296.7 745.276 2
 1 -12 -4 10583.5 911.022 2
 1 12 -4 9973.86 749.805 2
 -1 -12 4 10087.9 734.612 2
 -1 12 4 8509.25 795.74 2
 1 12 -4 8673.64 1090.57 1
 -1 12 4 9757.21 1509.6 1
 1 -12 -4 9672.47 1453.98 1
 -1 -12 4 10784 1260.83 1
 -1 -12 3 20385.6 1162.07 2
 1 12 -3 21808.4 1176.84 2
 1 -12 -3 19849.8 1260.16 2
 -1 12 3 18353.2 1225.04 2
 1 12 -3 17818.3 1782.92 1
 -1 -12 3 23841.3 1960.86 1
 -1 12 3 22507.3 2174.63 1
 1 -12 -3 14243.1 1770.31 1
 -1 -12 2 24456.7 2101.59 1
 1 12 -2 16423.3 1794.03 1
 1 -12 -2 19262.9 2200.33 1
 -1 12 2 16499.9 1961.18 1
 1 12 -2 25264.4 1311.2 2
 -1 -12 2 29205.6 1384.4 2
 -1 12 2 25121.9 1488.78 2
 1 -12 -2 26809.9 1553.26 2
 1 -12 -1 11484.9 1629.9 1
 1 -12 -1 9420.02 807.437 2
 -1 12 1 9011.5 794.443 2
 1 12 -1 5772.37 612.611 2
 -1 -12 1 6739.65 604.36 2
 -1 -12 0 9214.16 754.984 2
 1 -12 0 7158.67 1266.47 1
 -1 12 0 8911.18 1407.22 1
 1 -12 0 10627.6 886.134 2
 -1 12 0 9256.2 820.866 2
 -1 12 -1 13784.9 1023.43 2
 -1 12 -1 18920.8 2191.97 1
 1 -12 1 19425.2 2447.05 1
 -1 -12 -1 16902.1 1008.06 2
 1 12 1 20948.3 1128.84 2
 -1 12 -2 21782.1 1302.53 2
 1 -12 2 21783.7 1318.6 2
 -1 -12 -2 17704.2 1073.79 2
 1 12 2 17543.5 1099.75 2
 -1 12 -2 17899.7 2447.01 1
 1 -12 2 21990.1 2653.91 1
 1 -12 3 5625.22 1408 1
 -1 12 -3 8873.32 825.964 2
 1 -12 3 7698.31 756.949 2
 -1 -12 -3 6772.14 651.047 2
 1 12 3 5836.05 596.829 2
 1 -12 4 7741.18 797.428 2
 -1 12 -4 6432.09 734.803 2
 -1 12 -4 10268.7 1655.89 1
 1 -12 4 5764.04 1189.42 1
 -1 -12 -4 6854.35 662.995 2
 1 12 4 9228.59 747.876 2
 1 12 5 2003.27 389.531 2
 -1 -12 -5 2774.47 454.521 2
 1 -12 5 3564.3 514.3 2
 1 -12 5 4442.99 1155.94 1
 -1 12 -6 3248.26 499.345 2
 1 -12 6 3183.63 498.673 2
 -1 -12 -6 3519.49 494.021 2
 1 12 6 4401.73 530.569 2
 1 -12 6 1520.81 775.238 1
 -1 12 -6 6493.77 1369.06 1
 1 -12 7 2122.22 415.631 2
 -1 12 -7 3240.12 491.706 2
 1 -12 7 2615.38 939.716 1
 1 12 7 2166.84 407.073 2
 -1 -12 -7 1950.12 404.019 2
 -1 12 -8 2904.24 917.844 1
 1 -12 8 854.532 559.385 1
 -1 -12 -8 2255.57 455.424 2
 1 12 8 1409.19 368.846 2
 1 -12 8 1774.26 392.995 2
 -1 12 -8 2331.85 435.955 2
 1 -12 9 2457.87 456.367 2
 1 12 9 2107.62 485.633 2
 -1 -12 -9 2143.02 474.823 2
 -1 12 -9 2101.98 807.753 1
 1 -12 9 2011.14 863.449 1
 -1 12 -9 2288.1 458.045 2
 -1 12 -10 1761.31 1007.23 1
 1 -12 10 3438.73 976.7 1
 1 -12 10 3172.88 549.459 2
 -1 12 -10 3194.3 556.505 2
 -1 -12 -10 4508.13 704.551 2
 1 12 10 3147.46 564.04 2
 1 -12 11 854.936 323.996 2
 -1 12 -11 1320.03 663.593 1
 1 -12 11 1060.78 548.707 1
 -1 12 -11 452.687 311.426 2
 -1 -12 -11 1254.62 438.863 2
 1 12 11 1925.21 507.803 2
 -1 12 -12 1601.42 500.105 2
 1 -12 12 2741.7 623.055 2
 1 12 12 2138.4 514.417 2
 -1 -12 -12 3153.89 642.09 2
 -1 12 -12 2766.39 817.14 1
 1 -12 12 3761.91 928.732 1
 -1 12 -13 2207.18 722.386 1
 1 -12 13 2565.15 544.27 2
 -1 -12 -13 1282.59 538.019 2
 1 12 13 1212.26 456.289 2
 1 -12 13 909.86 557.778 1
 -1 12 -13 1778.56 437.235 2
 1 -12 14 2950.6 564.279 2
 -1 12 -14 2911.12 570.327 2
 1 12 14 3420.32 756.616 2
 -1 -12 -14 3724.91 782.126 2
 1 -12 14 1657.83 771.875 1
 -1 12 -14 5089.12 1100.63 1
 1 12 15 435.681 383.409 2
 1 -12 15 319.685 413.926 1
 -1 12 -15 1249.4 719.043 1
 -1 12 -15 131.253 223.042 2
 1 -12 15 -6.5847 181.16 2
 -1 12 -16 1069.45 454.038 2
 1 -12 16 771.922 363.102 2
 1 -12 16 344.33 436.162 1
 1 13 -16 611.2 322.51 2
 -1 13 16 320.047 282.183 2
 1 -13 -16 762.062 370.23 2
 -1 -13 16 1070.14 362.818 2
 -1 13 15 1022.62 374.042 2
 1 -13 -15 926.695 358.928 2
 -1 -13 15 1032.32 334.832 2
 1 13 -15 1211.6 373.117 2
 -1 -13 14 222.208 401.972 1
 1 13 -14 2047.7 433.748 2
 -1 -13 14 1764 408.869 2
 -1 -13 13 1722.11 564.791 1
 1 13 -13 -12.1916 490.795 1
 1 -13 -13 1487.1 416.187 2
 -1 -13 13 2311.7 579.404 2
 1 13 -12 718.319 327.134 1
 1 13 -12 3465.13 586.259 2
 1 -13 -11 634.862 310.076 2
 1 13 -11 1541.45 511.732 1
 -1 -13 11 1728.11 660.42 1
 -1 13 11 772.703 306.366 2
 -1 -13 11 908.932 289.89 2
 1 13 -11 643.26 263.135 2
 1 -13 -10 120.522 393.729 1
 -1 -13 10 1612.92 555.308 1
 -1 -13 10 149.037 163.124 2
 -1 13 10 291.916 214.627 2
 1 -13 -10 242.082 210.348 2
 1 13 -10 392.576 538.305 1
 1 13 -10 617.098 246.15 2
 -1 13 9 2141.11 435.353 2
 1 -13 -9 2164.14 863.174 1
 -1 13 9 1330.16 729.47 1
 1 13 -9 2452.04 790.292 1
 -1 -13 9 1793.72 665.727 1
 1 13 -9 2034.16 370.861 2
 -1 -13 9 2371.12 381.642 2
 -1 13 8 1415.02 342.351 2
 1 -13 -8 734.304 567.965 1
 -1 13 8 213.211 417.973 1
 -1 -13 8 944.648 473.588 1
 1 13 -8 348.802 343.924 1
 1 13 -8 696.701 234.131 2
 -1 -13 8 880.217 255.834 2
 -1 -13 7 721.384 232.902 2
 1 13 -7 107.686 286.049 1
 -1 13 7 242.148 482.775 1
 1 -13 -7 61.1571 453.721 1
 1 -13 -7 40.8077 166.777 2
 1 13 -7 490.996 198.025 2
 -1 -13 7 991.985 472.774 1
 -1 -13 6 530.507 374.366 1
 1 -13 -6 1070.46 605.306 1
 1 13 -6 570.951 354.202 1
 -1 13 6 1510.07 355.395 2
 1 -13 -6 1094.13 313.894 2
 -1 -13 6 639.307 257.181 2
 -1 13 6 1524.83 658.847 1
 1 13 -5 513.099 209.263 2
 -1 13 5 558.386 510.145 1
 1 -13 -5 30.9789 504.336 1
 1 13 -5 238.043 355.114 1
 -1 -13 5 242.57 329.634 1
 1 -13 -5 344.284 230.453 2
 -1 13 5 519.245 252.01 2
 -1 13 4 1640.12 374.897 2
 1 -13 -4 826.79 553.292 1
 -1 -13 4 1008.76 489.216 1
 -1 13 4 1193.78 685.797 1
 1 -13 -4 922.31 317.6 2
 1 13 -4 1238.17 491.946 1
 1 13 -3 4946.95 969.3 1
 -1 -13 3 5512.26 957.289 1
 -1 -13 3 3824.13 492.539 2
 1 13 -3 3955.31 490.766 2
 1 -13 -3 4221.19 562.514 2
 -1 13 3 4603.16 598.672 2
 -1 13 3 3904.78 981.787 1
 1 -13 -3 4143.27 1011.43 1
 1 -13 -2 7919.82 1414.17 1
 -1 13 2 9742.04 1463.12 1
 -1 -13 2 10422.4 799.53 2
 -1 13 2 9521.92 881.679 2
 1 13 -2 9494.75 766.791 2
 1 -13 -2 9668.1 917.739 2
 -1 -13 2 9896.75 1351.63 1
 1 13 -2 7372.38 1193.11 1
 -1 -13 1 3289.98 824.314 1
 -1 13 1 738.734 283.411 2
 1 -13 -1 1299.47 343.255 2
 -1 -13 1 831.656 240.183 2
 1 13 -1 711.927 255.96 2
 -1 13 0 750.063 557.105 1
 1 -13 0 1156 593.046 1
 1 -13 0 1281.58 346.92 2
 -1 13 0 995.935 313.152 2
 1 13 0 1035.58 274.106 2
 -1 -13 0 1506.01 320.392 2
 1 13 1 11089.4 828.893 2
 -1 -13 -1 7173.11 682.026 2
 -1 13 -1 4844.33 631.148 2
 1 -13 1 13399.8 1008.5 2
 -1 13 -1 11465.6 1652.08 1
 1 -13 1 13434.6 1980.71 1
 1 13 2 7288.46 651.797 2
 -1 -13 -2 4808.25 534.44 2
 -1 13 -2 9715.12 1854.67 1
 -1 13 -2 3354.56 534.326 2
 1 -13 2 4321.67 581.215 2
 -1 13 -3 1420.4 360.284 2
 -1 -13 -3 2347.73 394.931 2
 -1 13 -3 2486.46 1029.79 1
 1 -13 3 3191.02 1174.15 1
 1 -13 3 1157.82 321.677 2
 -1 -13 -4 235.357 180.193 2
 1 13 4 215.251 189.969 2
 1 -13 4 144.188 416.289 1
 -1 13 -4 146.738 466.69 1
 -1 13 -5 287.495 213.565 2
 -1 -13 -5 531.852 235.712 2
 1 13 5 55.0022 165.77 2
 1 -13 5 728.101 285.16 2
 1 -13 5 169.047 390.842 1
 -1 13 -5 881.942 594.2 1
 -1 13 -6 277.378 198.94 2
 1 -13 6 123.035 176.163 2
 1 13 6 397.493 221.872 2
 -1 13 -6 1172.45 665.38 1
 -1 -13 -7 1183.93 322.085 2
 -1 13 -7 2415.97 934.176 1
 1 13 7 542.043 241.189 2
 1 -13 7 1420.14 356.506 2
 -1 13 -7 870.111 295.437 2
 1 -13 7 1315.01 851.596 1
 -1 13 -8 4527.08 1259.74 1
 1 -13 8 1328.12 712.035 1
 -1 13 -8 910.341 306.415 2
 1 13 8 1371.43 362.655 2
 -1 -13 -8 1875.74 414.415 2
 1 13 9 617.994 282.539 2
 1 -13 9 741.263 503.373 1
 -1 13 -9 339.868 527.486 1
 1 -13 9 493.791 258.021 2
 -1 13 -9 207.785 208.999 2
 -1 -13 -9 981.702 353.966 2
 1 -13 10 1581.42 794.29 1
 -1 13 -10 901.975 635.487 1
 1 13 10 2171.63 492.573 2
 -1 -13 -10 2192.53 491.314 2
 -1 13 -10 2232.48 477.872 2
 1 -13 10 2689.75 497.852 2
 -1 -13 -11 4858.96 753.687 2
 1 13 11 2654.42 556.405 2
 1 -13 11 3996.93 619.785 2
 -1 13 -11 4220.6 649.076 2
 1 -13 11 7246.67 1389.83 1
 1 13 12 2143.71 530.082 2
 -1 -13 -12 2794.64 593.754 2
 -1 13 -12 2059.08 805.806 1
 1 -13 12 1436.36 652.361 1
 1 -13 12 1003.73 354.332 2
 -1 13 -12 2021.32 535.401 2
 1 13 13 584.314 348.492 2
 1 -13 13 3795.56 958.885 1
 -1 13 -13 1692.63 499.853 2
 1 -13 13 977.424 462.121 2
 -1 13 -13 1047.8 607.998 1
 1 -13 14 1244.31 614.847 1
 -1 13 -14 981.22 530.246 1
 1 -13 14 1858.68 510.98 2
 -1 -13 -14 421.563 358.392 2
 -1 13 -14 816.891 325.184 2
 1 13 14 1266.26 439.476 2
 1 13 15 303.021 313.07 2
 -1 13 -15 918.378 354.05 2
 1 -13 15 754.823 328.097 2
 -1 -13 -15 1053.6 508.79 2
 1 14 -15 2326.99 464.346 2
 -1 -14 15 535.06 265.161 2
 -1 14 14 1961.97 462.806 2
 1 -14 -14 1691.71 425.93 2
 1 14 -14 363.893 243.328 2
 -1 -14 14 1973.8 516.387 2
 1 14 -13 158.978 217.084 2
 -1 -14 13 248.233 200.984 2
 -1 14 13 379.274 241.273 2
 1 -14 -13 183.787 213.296 2
 1 14 -12 48.0342 158.514 2
 1 -14 -12 423.613 254.328 2
 -1 -14 12 233.636 189.336 2
 -1 14 12 661.534 286.315 2
 1 -14 -11 263.857 207.222 2
 1 14 -11 299.266 201.952 2
 -1 -14 11 109.444 166.03 2
 -1 -14 11 118.141 270.194 1
 1 14 -11 -376.133 480.994 1
 1 -14 -10 2194.12 903.772 1
 1 14 -10 3550.65 879.196 1
 -1 -14 10 1661.86 701.696 1
 1 14 -10 1393.87 316.969 2
 -1 -14 10 595.04 237.313 2
 1 14 -9 262.856 179.451 2
 1 14 -9 1917.27 654.82 1
 1 -14 -9 1338.11 363.045 2
 -1 14 9 406.381 226.036 2
 -1 -14 9 1089.88 614.619 1
 -1 -14 9 225.022 167.964 2
 1 -14 -9 710.581 566.902 1
 -1 14 9 2165.06 853.152 1
 1 -14 -8 -104.786 399.819 1
 -1 14 8 121.634 402.994 1
 -1 14 8 920.778 308.982 2
 1 14 -8 215.264 311.896 1
 -1 -14 8 72.4516 282.871 1
 -1 -14 8 602.979 238.178 2
 1 -14 -7 2650.29 465.213 2
 -1 14 7 1759.28 403.248 2
 -1 -14 7 2138.35 662.138 1
 1 14 -7 3858.28 813.158 1
 1 14 -7 1761.86 349.207 2
 -1 -14 7 1644.89 376.651 2
 1 -14 -7 2163.33 828.776 1
 -1 14 7 3014.41 973.566 1
 1 -14 -6 4268.9 579.063 2
 -1 14 6 5540.48 682.195 2
 -1 14 6 3948.67 1052.94 1
 1 -14 -6 4691.96 1079.85 1
 -1 -14 6 3023.89 719.788 1
 1 14 -6 3370.58 750.162 1
 -1 -14 6 5586.48 583.581 2
 1 14 -6 2878.91 463.925 2
 -1 14 5 1419.72 358.457 2
 1 -14 -5 2586.78 479.839 2
 1 -14 -5 1260.21 715.531 1
 -1 14 5 994.169 599.004 1
 -1 -14 5 564.12 363.66 1
 -1 -14 5 1067.02 277.099 2
 1 14 -5 1151.83 282.019 2
 1 14 -5 1582.43 586.191 1
 -1 -14 4 3865.56 494.16 2
 1 14 -4 2821.79 410.424 2
 1 -14 -4 1840.6 736.252 1
 -1 14 4 1677.45 793.009 1
 -1 -14 4 3219.5 771.927 1
 1 14 -4 2273.3 626.781 1
 -1 14 4 2985.54 496.504 2
 1 -14 -4 3697.89 553.52 2
 1 14 -3 631.345 234.149 2
 1 14 -3 349.34 432.209 1
 1 -14 -3 137.902 354.761 1
 -1 -14 3 867.255 455.975 1
 -1 14 3 421.918 486.806 1
 1 -14 -3 232.898 185.595 2
 -1 14 3 361.79 220.544 2
 -1 -14 2 608.236 445.475 1
 1 -14 -2 161.581 323.635 1
 1 14 -2 375.174 415.82 1
 -1 14 2 426.12 459.743 1
 1 14 -2 885.325 266.072 2
 -1 -14 2 1497.58 325.789 2
 -1 14 2 1137.83 343.855 2
 -1 14 1 247.41 377.089 1
 -1 -14 1 1269.99 592.347 1
 1 -14 -1 1351.57 739.123 1
 1 -14 -1 902.208 300.12 2
 -1 14 1 982.369 294.429 2
 -1 -14 1 872.58 241.684 2
 1 14 -1 1040.32 292.771 2
 1 -14 0 1679.56 684.418 1
 -1 14 0 1988.28 801.253 1
 1 14 0 1658.09 331.091 2
 1 -14 0 1148.85 329.216 2
 -1 -14 0 1464.51 320.954 2
 -1 14 0 1220.16 332.965 2
 -1 14 -1 1846.44 721.08 1
 -1 -14 -1 1207.73 303.478 2
 -1 14 -1 1724.25 393.411 2
 1 -14 1 2427.01 462.867 2
 1 14 1 507.629 220.295 2
 1 -14 1 523.656 507.341 1
 1 14 2 667.755 232.177 2
 1 -14 2 665.641 718.489 1
 -1 14 -2 491.064 641.162 1
 -1 14 -3 2968.44 480.237 2
 1 -14 3 1710.08 909.123 1
 1 14 3 2744.55 422.784 2
 -1 14 -3 4057 1259.77 1
 1 -14 3 2387.43 441.905 2
 -1 -14 -3 1524.72 329.415 2
 -1 -14 -4 2436.65 405.122 2
 1 14 4 709.577 244.997 2
 -1 14 -4 1210.81 360.309 2
 1 -14 4 1232.71 350.111 2
 -1 14 -4 3838.52 1334.05 1
 -1 -14 -5 3232.05 482.404 2
 1 -14 5 2012.22 462.193 2
 -1 14 -5 2817.4 490.821 2
 1 -14 5 1622.54 737.991 1
 1 -14 6 3617.06 540.328 2
 -1 -14 -6 5024.01 613.869 2
 1 14 6 2922.56 473.088 2
 -1 14 -6 2711.23 881.504 1
 1 -14 6 4119.04 1136.99 1
 -1 14 -6 3325.97 531.445 2
 -1 14 -7 603.042 572.845 1
 -1 14 -7 1025.91 313.266 2
 1 -14 7 267.446 464.855 1
 -1 -14 -7 530.448 249.783 2
 1 14 7 131.941 181.517 2
 1 -14 8 74.8716 165.793 2
 -1 14 -8 220.638 197.709 2
 1 14 8 317.284 220.222 2
 1 -14 8 60.0889 540.838 1
 1 -14 9 562.481 264.145 2
 -1 14 -9 360.738 233.329 2
 -1 -14 -9 409.13 242.262 2
 -1 14 -9 2616.29 996.575 1
 1 -14 9 1448.44 814.242 1
 1 -14 10 249.762 216.208 2
 -1 14 -10 77.0993 186.383 2
 1 -14 10 86.3152 367.93 1
 -1 14 -10 753.994 617.499 1
 -1 -14 -10 903.276 339.403 2
 1 14 10 999.912 335.884 2
 1 14 11 1480.65 439.539 2
 -1 14 -11 456.123 277.004 2
 -1 -14 -11 353.812 283.174 2
 1 -14 11 156.185 446.134 1
 -1 14 -11 1006.09 631.633 1
 1 -14 11 1549.92 403.565 2
 -1 14 -12 1921.09 1050.25 1
 1 -14 12 -6.03964 172.271 2
 -1 -14 -12 729.82 363.828 2
 -1 14 -12 158.971 203.053 2
 1 -14 12 1386.46 712.593 1
 1 14 12 1237.21 401.253 2
 1 -14 13 254.101 233.381 2
 -1 14 -13 241.873 285.036 2
 1 -14 13 1557.22 666.931 1
 -1 14 -13 729.37 523.367 1
 -1 -14 -13 523.935 367.047 2
 1 14 13 462.729 307.242 2
 -1 -15 13 230.004 194.61 2
 1 15 -13 221.088 195.347 2
 -1 -15 12 -153.404 491.881 1
 1 -15 -12 740.36 308.418 2
 -1 15 12 1179.27 364.941 2
 -1 15 11 1146.7 353.782 2
 -1 -15 11 136.676 156.898 2
 1 15 -11 107.499 153.412 2
 1 -15 -11 238.377 215.805 2
 -1 -15 11 945.526 477.342 1
 1 -15 -11 602.508 563.018 1
 1 -15 -10 419.412 543.677 1
 -1 15 10 1010.52 648.57 1
 -1 15 10 710.962 294.241 2
 1 15 -10 -172.645 576.789 1
 1 -15 -10 579.722 271.34 2
 -1 -15 10 849.639 257.774 2
 -1 -15 10 880.625 576.394 1
 -1 -15 9 2890.87 932.176 1
 1 15 -9 2099.84 607.182 1
 1 15 -9 2251.27 405.342 2
 -1 -15 9 2422.79 425.333 2
 1 -15 -9 1879.68 824.597 1
 -1 15 9 1681.47 786.762 1
 -1 15 9 2327.97 455.616 2
 1 -15 -9 1621.67 412.058 2
 -1 15 8 5253 1273.69 1
 1 -15 -8 2866.25 1010.57 1
 -1 15 8 3701.75 575.703 2
 1 -15 -8 3534.55 545.752 2
 -1 -15 8 2074.8 395.874 2
 -1 -15 8 3375.01 802.877 1
 1 15 -8 4399.33 931.157 1
 1 15 -8 3916.83 511.909 2
 1 15 -7 1000.54 301.694 2
 -1 -15 7 1011.48 314.536 2
 -1 15 7 1091.49 332.33 2
 1 -15 -7 1434.46 721.489 1
 -1 15 7 2235.08 893.537 1
 -1 -15 7 3292.55 815.962 1
 1 15 -7 2759.93 705.422 1
 -1 -15 6 3261.86 788.351 1
 1 15 -6 3824.83 828.337 1
 -1 15 6 3807.89 607.26 2
 1 -15 -6 3247.03 557.206 2
 -1 15 6 4578.77 1137.53 1
 1 -15 -6 3744.73 1020.55 1
 -1 15 5 428.553 251.575 2
 1 15 -5 303.224 194.981 2
 -1 -15 5 271.504 187.825 2
 1 -15 -5 562.044 571.69 1
 -1 15 5 345.778 447.874 1
 1 15 -5 321.016 389.597 1
 -1 -15 5 166.749 278.962 1
 1 -15 -5 1451.87 391.464 2
 -1 -15 4 273.949 367.462 1
 1 15 -4 251.459 318.68 1
 -1 15 4 261.153 479.253 1
 1 -15 -4 141.641 369.672 1
 1 -15 -4 569.742 262.513 2
 -1 15 4 477.462 242.794 2
 -1 15 3 1417.94 623.328 1
 1 15 -3 843.497 519.672 1
 1 -15 -3 451.046 451.997 1
 -1 -15 3 800.7 441.959 1
 -1 -15 3 1227.21 302.407 2
 1 -15 -3 567.484 240.922 2
 -1 15 3 502.091 243.767 2
 1 15 -3 618.979 239.992 2
 -1 15 2 654.687 268.311 2
 -1 -15 2 796.538 259.691 2
 1 -15 -2 1176.95 361.341 2
 1 -15 -2 244.03 362.773 1
 -1 15 2 891.431 545.052 1
 1 15 -2 380.451 391.22 1
 -1 -15 2 2870.2 819.048 1
 1 15 -2 441.665 211.945 2
 1 -15 -1 60.5244 175.503 2
 -1 -15 1 115.183 147.168 2
 -1 15 1 24.8462 142.793 2
 1 15 -1 104.706 165.829 2
 -1 -15 1 195.843 331.965 1
 1 -15 -1 780.762 568.28 1
 1 15 -1 729.759 453.364 1
 -1 15 1 253.252 402.439 1
 -1 -15 0 280.463 185.479 2
 1 15 0 371.364 192.038 2
 1 -15 0 399.497 481.699 1
 1 -15 0 1014.72 321.232 2
 -1 15 0 3585.1 1069.1 1
 -1 15 0 713.37 279.567 2
 -1 -15 0 430.333 402.384 1
 -1 15 -1 400.205 234.399 2
 1 -15 1 193.202 409.668 1
 -1 15 -1 599.616 500.599 1
 1 -15 1 701.827 271.69 2
 1 15 1 235.364 174.629 2
 1 -15 2 1382.62 814.163 1
 -1 15 -2 2269.08 451.5 2
 1 -15 2 1984.96 406.628 2
 -1 15 -2 1550.64 745.409 1
 -1 -15 -2 1134.81 299.266 2
 1 15 2 819.436 267.466 2
 -1 15 -3 89.0271 164.194 2
 1 -15 3 227.991 188.947 2
 1 -15 3 1049.99 846.525 1
 -1 15 -3 936.652 771.446 1
 -1 -15 -3 262.223 166.892 2
 -1 15 -4 515.438 272.942 2
 1 -15 4 1991.58 953.335 1
 -1 15 -4 700.445 696.148 1
 1 15 4 518.098 216.888 2
 -1 -15 -4 123.366 168.653 2
 1 -15 4 489.717 240.071 2
 1 -15 5 1648.04 778.359 1
 -1 15 -5 7199.42 1609.63 1
 1 15 5 3401.52 520.387 2
 -1 -15 -5 5828.65 660.92 2
 1 -15 5 2533.74 502.966 2
 -1 15 -5 2819.83 547.985 2
 1 15 6 1077.83 314.624 2
 -1 -15 -6 1450.57 357.079 2
 1 -15 6 706.665 303.031 2
 -1 15 -6 952.102 324.718 2
 1 -15 6 1090.62 645.28 1
 -1 15 -6 943.796 644.472 1
 1 15 7 3641.05 551.657 2
 -1 -15 -7 4161.34 593.374 2
 1 -15 7 5032.06 1398.71 1
 1 -15 7 2723.33 508.69 2
 -1 15 -7 3959 589.829 2
 -1 15 -8 1660.5 401.263 2
 1 -15 8 1700.35 412.065 2
 1 -15 8 2560.28 967.424 1
 -1 15 -8 3383.88 1154.43 1
 -1 -15 -8 1381 369.009 2
 1 15 9 987.992 323.229 2
 1 -15 9 877.274 310.502 2
 -1 15 -9 583.49 264.743 2
 1 -15 9 1506.17 828.119 1
 -1 -15 -10 383.862 239.781 2
 -1 15 -10 1350.97 819.419 1
 1 -15 10 260.633 478.433 1
 1 -15 10 285.469 205.869 2
 -1 15 -10 256.442 208.391 2
 1 15 11 359.044 245.233 2
 -1 -15 -11 679.062 331.903 2
 -1 15 -11 356.933 507.247 1
 1 -15 11 129.646 369.957 1
 -1 15 -11 125.185 199.108 2
 1 -15 11 127.963 202.491 2
 1 15 12 475.716 289.675 2
 -1 -15 -12 671.39 327.831 2
 -1 -16 10 85.0704 447.139 1
 1 16 -10 1805.63 371.633 2
 -1 -16 10 1082.66 301.6 2
 -1 16 10 979.139 318.995 2
 1 -16 -10 654.491 292.682 2
 -1 16 10 482.097 592.017 1
 1 -16 -10 1161.75 697.457 1
 -1 16 9 4834.88 668.206 2
 1 16 -9 5754.57 655.453 2
 -1 -16 9 6153.01 674.87 2
 -1 16 9 6013.84 1454.04 1
 1 -16 -9 6206.76 1426.36 1
 1 -16 -9 4051.78 632.633 2
 -1 -16 8 2739.91 489.55 2
 1 16 -8 2602.32 441.932 2
 -1 16 8 5244.92 1348.58 1
 1 -16 -8 3342.37 1138.11 1
 -1 16 8 3436.82 568.026 2
 1 -16 -8 3727.45 581.741 2
 -1 -16 7 5745.14 675.522 2
 1 16 -7 5093.19 657.932 2
 -1 -16 7 9804.55 1427.92 1
 -1 16 7 7831.35 1602.58 1
 1 -16 -7 5202.46 1251.5 1
 1 -16 -7 5865.57 745.701 2
 -1 16 7 4872.1 700.122 2
 -1 -16 6 4320.18 557.397 2
 1 16 -6 3735.47 523.889 2
 -1 16 6 2820.3 543.272 2
 1 -16 -6 3671.77 597.061 2
 1 16 -6 3273.86 793.268 1
 -1 -16 6 2299.27 729.928 1
 1 -16 -6 3795.38 1083.55 1
 -1 16 6 3142.09 970.314 1
 -1 16 5 3387.43 569.24 2
 1 -16 -5 2598.59 522.044 2
 1 16 -5 6991.22 1205.02 1
 1 -16 -5 5508.21 1331.91 1
 -1 16 5 8298.05 1502.25 1
 -1 -16 5 3226.77 798.422 1
 -1 -16 5 3149.68 474.493 2
 1 16 -5 5378.9 608.874 2
 1 16 -4 2970.59 468.609 2
 -1 -16 4 2734.4 445.126 2
 -1 16 4 5078.32 1232.79 1
 -1 -16 4 2952.59 826.187 1
 1 -16 -4 3442.9 997.862 1
 1 16 -4 1992.75 622.387 1
 -1 16 4 1879.43 420.151 2
 1 -16 -4 2451.55 482.815 2
 -1 16 3 380.937 251.41 2
 1 -16 -3 348.402 202.551 2
 -1 -16 3 869.585 463.486 1
 1 -16 -3 323.151 387.503 1
 -1 16 3 955.604 588.82 1
 1 16 -3 2482.83 770.812 1
 1 16 -3 1042.63 285.571 2
 -1 -16 3 609.087 241.408 2
 1 16 -2 1459.8 332.12 2
 -1 16 2 2021.49 431.486 2
 -1 -16 2 1457.62 341.578 2
 1 -16 -2 2064.29 464.102 2
 -1 -16 2 237.838 379.476 1
 1 -16 -2 885.099 541.626 1
 -1 16 2 410.035 462.434 1
 1 16 -2 491.559 437.125 1
 -1 16 1 1451.28 690.212 1
 -1 16 1 705.584 273.897 2
 1 -16 -1 823.045 301.033 2
 -1 -16 1 851.351 258.773 2
 1 16 -1 899.807 282.762 2
 1 16 -1 703.224 522.218 1
 1 -16 -1 797.715 642.226 1
 -1 -16 1 546.801 493.943 1
 1 -16 0 1253.83 352.08 2
 1 16 0 921.883 270.492 2
 -1 -16 0 1144.44 304.81 2
 -1 16 0 981.418 661.473 1
 -1 -16 0 2629.73 868.358 1
 1 -16 0 813.594 606.815 1
 -1 16 0 1861.93 418.443 2
 -1 16 -1 388.554 229.403 2
 1 -16 1 295.526 394.992 1
 -1 16 -1 1317.78 692.579 1
 -1 -16 -1 1128.8 317.577 2
 1 16 1 542.667 229.944 2
 1 -16 1 455.399 244.411 2
 -1 16 -2 133.047 391.358 1
 1 -16 2 920.684 687.808 1
 1 -16 2 437.444 253.737 2
 -1 16 -2 1792.04 418.22 2
 -1 -16 -2 1118.19 296.126 2
 -1 16 -3 3476.79 543.691 2
 1 -16 3 3047.92 520.527 2
 1 16 3 1773.76 376.773 2
 -1 -16 -3 1700.37 368.4 2
 1 -16 3 2580.54 1147.73 1
 -1 16 -3 2089.36 945.093 1
 1 -16 4 6819.07 1651.26 1
 1 -16 4 4250.76 604.27 2
 -1 -16 -4 3734.87 529.323 2
 -1 16 -4 1907.64 1035 1
 1 16 4 2916.38 468.759 2
 -1 16 -4 3909.67 617.641 2
 1 16 5 2578.62 458.718 2
 1 -16 5 1481.77 951.977 1
 -1 16 -5 4304.05 1387.46 1
 1 -16 5 2966.29 554.138 2
 -1 16 -5 3814.9 633.2 2
 -1 16 -6 4283.53 639.457 2
 1 -16 6 6808.66 831.01 2
 -1 16 -6 10386.4 1872.7 1
 1 -16 6 6061.84 1336.07 1
 -1 -16 -6 7157.11 752.397 2
 1 16 6 5142.61 657.306 2
 1 -16 7 1672.64 415.205 2
 -1 16 -7 5344.34 1286.69 1
 1 -16 7 4361.36 1221.65 1
 1 16 7 3642.85 566.625 2
 -1 -16 -7 4021.96 601.169 2
 -1 16 -7 2402.26 490.372 2
 -1 16 -8 10622.1 1811.14 1
 1 -16 8 5987.06 1534.22 1
 -1 -16 -8 4722.68 664.653 2
 1 16 8 8422.49 871.898 2
 1 -16 8 4125.86 645.049 2
 -1 16 -8 7317.81 808.111 2
 -1 16 -9 2248.62 1014.82 1
 1 16 9 587.217 284.371 2
 1 -16 9 865.713 312.886 2
 -1 -16 -9 724.617 295.284 2
 1 -16 9 1724.03 862.332 1
 -1 16 -9 507.2 265.957 2
 1 17 -6 1626.42 536.332 1
 1 -17 -6 1162.15 364.285 2
 -1 17 6 1534.48 413.958 2
 -1 -17 6 1683.21 626.535 1
 -1 -17 6 2311.67 428.498 2
 1 17 -6 1336.4 322.773 2
 1 -17 -6 992.744 657.534 1
 -1 17 6 1107.74 676.142 1
 -1 17 5 3792.11 1080.96 1
 -1 17 5 690.24 290.872 2
 1 -17 -5 1041.21 355.941 2
 1 17 -5 1017.94 552.602 1
 1 -17 -5 1455.87 748.219 1
 -1 -17 5 692.159 442.23 1
 -1 -17 5 2108.5 410.994 2
 1 17 -5 531.325 241.781 2
 1 -17 -4 1020.84 330.354 2
 -1 17 4 683.377 276.57 2
 1 17 -4 1112.96 315.291 2
 -1 -17 4 1054.72 299.565 2
 -1 17 4 1000.8 646.988 1
 -1 -17 4 975.558 535.514 1
 1 17 -4 630.052 410.412 1
 1 -17 -4 1139.25 669.847 1
 -1 -17 3 436.274 375.85 1
 1 -17 -3 292.121 417.25 1
 -1 17 3 276.63 430.382 1
 1 17 -3 377.083 413.409 1
 -1 -17 3 709.034 252.294 2
 -1 17 3 433.899 261.17 2
 1 -17 -3 434.161 226.948 2
 1 17 -3 531.171 235.787 2
 1 17 -2 1340.42 323.591 2
 1 -17 -2 1192.48 381.92 2
 -1 17 2 567.757 272.202 2
 -1 -17 2 557.529 243.194 2
 1 -17 -2 281.843 399.088 1
 -1 17 2 272.427 420.826 1
 -1 -17 2 400.107 397.196 1
 1 17 -2 1830.88 701.588 1
 -1 -17 1 92.4289 149.627 2
 -1 17 1 5.56193 150.191 2
 1 17 -1 147.191 160.723 2
 1 -17 -1 67.992 162.787 2
 1 -17 -1 95.6711 448.797 1
 -1 17 1 884.986 540.21 1
 -1 -17 1 364.874 425.676 1
 1 17 -1 -15.0382 273.228 1
 1 -17 0 411.366 454.898 1
 1 17 0 601.204 226.151 2
 -1 17 0 135.779 193.862 2
 1 -17 0 453.13 253.268 2
 -1 17 0 2499.67 944.905 1
 -1 -17 0 385.958 223.046 2
 -1 -17 0 659.925 531.024 1
 -1 17 -1 229.609 221.682 2
 1 17 1 695.78 259.827 2
 -1 17 -1 259.405 412.34 1
 1 -17 1 149.148 319.409 1
 1 -17 1 69.3618 166.169 2
 -1 -17 -1 125.797 180.077 2
 -1 17 -2 267.942 417.17 1
 1 -17 2 405.679 453.615 1
 1 17 2 459.832 243.131 2
 -1 -17 -2 449.002 226.094 2
 1 17 3 658.98 248.525 2
 -1 -17 -3 810.447 274.597 2
 1 -17 3 428.507 242.58 2
 -1 17 -3 736.593 301.019 2
 -1 17 -3 1362.88 799.371 1
 -1 17 -4 126.906 550.35 1
 1 -17 4 862.136 312.51 2
 1 17 4 2680.47 457.003 2
 1 -17 4 3253.92 1223.92 1
 -1 17 -4 614.692 276.663 2
 1 -17 5 1238.03 849.125 1
 1 17 5 972.22 307.962 2
 -1 -17 -5 988.705 315.637 2
 -1 17 -5 1407.76 899.654 1
 1 -17 5 1101.73 356.666 2
 -1 17 -5 1082.7 364.379 2
 2 0 -11 300.073 316.467 1
 -2 0 10 29560.6 1957.21 1
 2 0 -10 42391.2 2144.97 1
 -2 0 9 181.906 247.347 1
 2 0 -9 139.121 231.962 1
 2 0 -9 421.632 273.672 2
 -2 0 8 19144.5 967.264 2
 2 0 -8 20488.5 988.898 2
 -2 0 7 327.922 146.861 2
 2 0 -7 161.081 165.126 2
 2 0 -7 1149.6 503.14 1
 -2 0 7 1216.66 417.83 1
 2 0 -6 3476.33 621.565 1
 -2 0 6 4726.91 731.215 1
 2 0 -6 4046.81 350.115 2
 2 0 -5 443.789 395.552 1
 2 0 -5 602.662 141.07 2
 -2 0 5 584.159 135.112 2
 -2 0 5 1884.19 553.375 1
 2 0 -4 52373.6 2699.27 1
 -2 0 4 54449.5 2544.68 1
 2 0 -4 42402.5 1607.32 2
 -2 0 4 41403.5 1596.93 2
 -2 0 3 658.087 420.488 1
 2 0 -3 1112.77 414.304 1
 2 0 -3 1724.73 216.074 2
 -2 0 3 1812.27 218.068 2
 2 0 -2 135845 4359.25 2
 -2 0 2 125490 4353.4 2
 2 0 -2 122906 5282.24 1
 -2 0 2 120427 5325.61 1
 2 0 -1 3211.5 741.894 1
 -2 0 1 1792.16 655.581 1
 -2 0 1 1181.85 227.623 2
 2 0 -1 1013.59 195.101 2
 2 0 0 111743 5638.9 1
 -2 0 0 95266.3 5382.56 1
 2 0 0 140313 4310.9 2
 -2 0 0 117115 4388.42 2
 -2 0 -1 288.015 518.461 1
 2 0 1 1953.19 727.587 1
 2 0 1 1209.15 266.781 2
 -2 0 -1 1493.19 291.609 2
 2 0 2 31605.5 3072.01 1
 2 0 2 47517.1 1877.21 2
 -2 0 -2 45808.7 1845.08 2
 -2 0 -3 499.318 259.36 2
 2 0 3 1160.13 770.922 1
 -2 0 -3 778.205 640.494 1
 -2 0 -4 3839.68 1191.33 1
 2 0 4 3481.85 1150.58 1
 -2 0 -4 4095.54 604.74 2
 -2 0 -5 223.684 512.699 1
 2 0 5 72.5689 420.207 1
 -2 0 -5 454.711 269.318 2
 2 0 5 26.7355 224.027 2
 2 0 6 8405.98 815.217 2
 -2 1 11 784.306 344.377 2
 -2 1 11 510.155 376.096 1
 2 -1 -11 564.525 387.344 1
 -2 -1 10 2981.31 524.473 1
 2 1 -10 3279.28 577.711 1
 -2 1 10 4030.28 737.076 1
 2 -1 -10 5599.38 826.316 1
 2 -1 -10 4053.82 553.704 2
 -2 1 9 487.767 238.219 2
 -2 1 9 50.5981 261.421 1
 2 1 -9 459.917 240.958 1
 2 -1 -9 23.8726 234.492 1
 -2 -1 9 113.764 219.787 1
 2 1 -8 6921.68 710.738 1
 2 -1 -8 5307.71 763.732 1
 -2 -1 8 7431.1 748.781 1
 -2 1 8 7597.35 844.286 1
 -2 1 8 3470.68 414.045 2
 2 -1 -7 572.989 340.78 1
 -2 1 7 669.915 331.903 1
 -2 1 7 3.53409 112.367 2
 2 -1 -7 287.458 141.344 2
 2 1 -7 245.035 350.397 1
 -2 -1 6 3012.63 291.949 2
 -2 1 6 3198.33 330.051 2
 2 1 -6 2806.71 543.348 1
 -2 1 6 4495.48 831.739 1
 2 -1 -5 898.504 408.678 1
 -2 1 5 256.881 317.883 1
 2 1 -5 204.521 378.232 1
 -2 -1 5 96.808 95.4283 2
 2 -1 -5 67.7348 125.366 2
 -2 1 5 304.667 145.119 2
 -2 -1 4 66833.9 2719.19 1
 2 1 -4 58447.3 2598.09 1
 -2 -1 4 58651.7 1996.96 2
 2 -1 -4 77001.2 3409.61 1
 2 1 -4 58569.2 2002.93 2
 -2 1 4 86128.2 3621.69 1
 -2 1 3 435.725 165.975 2
 2 1 -3 2153.5 193.698 2
 2 -1 -3 1216.34 208.66 2
 2 1 -3 36.5885 283.348 1
 -2 -1 3 15.3864 285.257 1
 2 -1 -3 2268.06 739.215 1
 -2 1 3 1682.85 587.256 1
 -2 1 2 18947.5 911.582 2
 2 -1 -2 20573.4 1519.51 1
 -2 1 2 20256.7 1511.9 1
 2 -1 -2 16569.3 868.517 2
 -2 -1 2 24993.9 1672.59 1
 2 1 -2 20068.4 810.812 2
 -2 -1 2 23069.9 828.852 2
 2 1 -2 21670.5 1625.03 1
 -2 1 1 368.065 170.305 2
 2 -1 -1 175.358 158.463 2
 2 1 -1 352.717 474.262 1
 -2 -1 1 163.55 405.927 1
 -2 1 1 291.411 373.085 1
 2 -1 -1 416.446 403.496 1
 2 -1 0 18408.7 874.283 2
 -2 1 0 18049.2 867.602 2
 -2 -1 0 25467.1 2415.93 1
 2 1 0 15889.9 1881.79 1
 -2 -1 0 16129.8 839.927 2
 2 1 0 17431.4 844.494 2
 2 -1 0 19567.3 1658.76 1
 -2 1 0 17195 1534.96 1
 -2 1 -1 727.71 512.582 1
 2 -1 1 2359.02 689.107 1
 2 1 1 28.1645 468.648 1
 2 1 1 1222.48 257.834 2
 2 -1 2 44467.6 3131.43 1
 -2 -1 -2 37777.9 3418.88 1
 -2 1 -2 45094.1 3199.85 1
 -2 -1 -2 64320.7 2272.79 2
 -2 1 -2 63034.2 2122.41 2
 2 -1 2 61216.9 2098.9 2
 -2 1 -3 551.722 247.81 2
 -2 -1 -3 283.769 227.078 2
 2 -1 3 677.683 587.066 1
 -2 1 -3 -12.1629 423.425 1
 2 1 3 514.822 251.611 2
 2 -1 3 930.662 273.195 2
 2 -1 4 16807.9 2346.59 1
 2 -1 4 3394.38 462.861 2
 -2 1 -5 483.992 266.213 2
 -2 1 -5 280.498 520.257 1
 2 -1 5 145.358 486.055 1
 2 -1 6 4966.82 1450 1
 -2 1 -6 6598.84 1583.69 1
 -2 1 -6 5380.02 749.551 2
 2 -1 7 347.427 552.068 1
 -2 1 -7 137.342 606.232 1
 2 -1 7 -48.5052 260.676 2
 -2 1 -8 1164.85 804.772 1
 2 -1 8 1590.75 433.52 2
 -2 1 -8 2349.93 506.219 2
 2 -1 9 211.922 276.551 2
 -2 2 13 451.414 345.511 2
 -2 2 12 25909.4 1671.78 2
 2 -2 -12 31827.2 1826.83 2
 -2 2 11 471.481 260.951 2
 -2 2 11 1362.51 493.052 1
 2 -2 -11 1267.28 500.464 1
 -2 2 10 32333 1652.86 2
 -2 -2 10 39261.1 1826.6 1
 2 -2 -10 33037.3 1700.23 2
 -2 2 10 50803.7 2594.64 1
 2 -2 -10 32811.1 2132.65 1
 2 2 -10 29616.4 1691.9 1
 2 -2 -9 81.439 204.787 2
 -2 2 9 29.1974 300.254 1
 2 2 -9 116.657 164.226 1
 2 -2 -9 -41.9431 263.145 1
 -2 -2 9 44.2108 177.975 1
 2 -2 -8 3646.48 395.631 2
 -2 -2 8 4632.21 505.398 1
 2 2 -8 2458.89 440.21 1
 2 -2 -8 3795.99 696.776 1
 -2 2 8 2588.16 594.854 1
 2 -2 -7 356.331 171.194 2
 -2 2 7 1131.13 448.832 1
 -2 2 7 997.801 222.226 2
 -2 2 6 18297.8 944.138 2
 2 -2 -6 20164 987.174 2
 -2 -2 6 18467.5 1214.48 1
 2 2 -6 19863.1 1252.5 1
 -2 -2 6 21176.5 918.228 2
 -2 2 6 39422.1 2485.42 1
 2 -2 -6 15801.9 1741.08 1
 2 2 -5 295.403 129.065 2
 2 2 -5 503.721 228.62 1
 -2 -2 5 866.108 132.041 2
 -2 -2 5 986.957 282.505 1
 2 -2 -5 403.21 384.46 1
 -2 2 5 258.055 431.075 1
 -2 2 4 39528.8 1635.77 2
 2 -2 -4 43461.5 1661.23 2
 -2 -2 4 42303.8 1429.09 2
 2 2 -4 38925.9 1413.55 2
 2 -2 -4 45024.9 2764.98 1
 -2 2 4 66428.4 3205.47 1
 -2 -2 4 47932.8 2184.77 1
 2 2 -4 44218.2 2210.89 1
 2 2 -3 1299.9 128.904 2
 -2 -2 3 183.716 83.4694 2
 2 2 -3 1571.5 476.907 1
 -2 -2 3 2193.54 537.61 1
 2 -2 -3 1351.41 227.705 2
 -2 2 3 630.599 452.584 1
 -2 2 2 12277.2 690.835 2
 2 -2 -2 11243.6 668.301 2
 2 2 -2 11524.9 1389.59 1
 -2 -2 2 11773.5 542.331 2
 2 2 -2 13236.1 533.615 2
 2 -2 -2 15190 1639.16 1
 -2 2 2 14245.2 1471.04 1
 2 2 -1 702.82 155.179 2
 -2 -2 1 618.775 157.958 2
 2 2 -1 1653.85 677.987 1
 -2 -2 1 2081.2 732.834 1
 2 -2 -1 2027.22 288.652 2
 2 -2 -1 70.0251 319.56 1
 -2 2 1 42.5564 299.201 1
 2 -2 0 10173 640.571 2
 -2 2 0 9593.32 621.874 2
 -2 -2 0 12197.8 1588.71 1
 2 -2 0 11159.9 1202.74 1
 -2 2 0 15220.7 1342.52 1
 -2 -2 0 11314.7 660.725 2
 2 2 0 15124.4 815.056 2
 -2 2 -1 81.6005 164.017 2
 2 -2 1 396.86 177.56 2
 -2 2 -1 153.15 397.932 1
 -2 2 -2 37482 2657.68 1
 2 -2 2 47917.9 2815.54 1
 -2 2 -3 198.538 215.595 2
 2 -2 3 449.544 239.699 2
 -2 2 -3 1350.22 603.423 1
 2 -2 3 3498.9 950.715 1
 -2 2 -4 15450.3 1883.71 1
 2 -2 4 14440.1 1814.9 1
 -2 2 -4 28819.2 1362.06 2
 2 -2 4 18133.5 1171.42 2
 2 -2 5 638.331 308.37 2
 2 -2 5 327.711 510.468 1
 -2 2 -6 21430.7 2794.08 1
 2 -2 6 13422.6 2236.29 1
 2 -2 7 1171.54 845.346 1
 2 -2 7 37.6673 237.504 2
 -2 2 -7 -29.1018 250.541 2
 2 -2 8 40522.4 3997.22 1
 -2 2 -8 31160.9 3408.38 1
 2 -2 9 459.486 763.238 1
 -2 2 -9 108.285 295.154 2
 2 -2 9 6.12102 298.583 2
 2 -2 10 18361.5 2740.94 1
 -2 2 -10 16180.1 2626.86 1
 -2 2 -10 20549.6 1508.7 2
 2 -2 10 17419.6 1403.86 2
 2 -2 11 -6.49116 306.399 2
 -2 2 -11 -92.8737 312.316 2
 2 -3 -14 4081 695.597 2
 -2 3 14 3667.53 683.608 2
 2 -3 -13 78.0668 312.56 2
 -2 3 13 4811.79 636.39 2
 2 -3 -12 1776.56 594.788 1
 2 -3 -12 2576.23 467.261 2
 2 -3 -11 264.967 277.955 2
 2 -3 -11 272.252 376.897 1
 -2 3 11 550.843 408.126 1
 2 -3 -10 11010.8 1281.09 1
 2 3 -10 13359.5 877.668 1
 -2 3 10 13942.5 941.576 2
 2 -3 -10 11125.6 894.756 2
 2 -3 -9 138.436 208.187 2
 -2 3 9 106.976 178.057 2
 -2 3 9 -24.8218 295.957 1
 2 -3 -9 39.62 317.908 1
 -2 -3 9 76.5021 170.857 1
 2 3 -9 484.902 179.032 1
 -2 3 8 47854.3 2486.76 1
 2 -3 -8 38507.3 1607.93 2
 -2 -3 8 44154.2 1778.8 1
 -2 3 7 768.261 217.727 2
 2 -3 -7 1118.66 245.604 2
 -2 -3 7 744.443 274.039 1
 2 -3 -7 1153.3 505.785 1
 -2 3 7 2755.68 659.289 1
 -2 -3 6 89612.4 2867.69 1
 -2 3 6 109705 4250.41 1
 2 -3 -6 86993.4 4204.27 1
 -2 3 6 89606.7 2810.49 2
 -2 3 5 799.607 232.847 2
 2 -3 -5 879.433 230.621 2
 -2 3 5 192.901 501.245 1
 2 -3 -5 -43.9226 502.077 1
 2 -3 -4 23509 1907.28 1
 -2 3 4 37317.6 2296.27 1
 -2 -3 4 24438.2 848.68 2
 -2 -3 4 44666.1 2304.48 1
 2 3 -4 28363.2 1848.83 1
 2 3 -4 23765.1 857.095 2
 -2 3 4 28062.5 1214.22 2
 2 -3 -4 30368.2 1216.01 2
 -2 -3 3 265.354 50.0637 2
 2 3 -3 278.614 343.176 1
 2 3 -3 399.186 49.3231 2
 -2 3 3 635.909 212.474 2
 2 -3 -3 960.499 219.911 2
 2 -3 -3 242.407 427.137 1
 2 3 -2 12121.4 656.397 2
 2 -3 -2 9090.59 1267.48 1
 -2 3 2 11378.8 1409.56 1
 2 -3 -1 2582.49 854.014 1
 -2 3 1 733.065 228.523 2
 2 -3 0 8315.63 586.415 2
 -2 3 0 8270.38 592.082 2
 2 -3 0 10251.7 1162.39 1
 -2 3 0 12689 1295.86 1
 -2 3 -1 109.413 153.868 2
 2 -3 1 362.376 180.945 2
 2 -3 1 55.7169 305.392 1
 -2 3 -1 84.4863 297.432 1
 2 -3 2 28378.5 1363.8 2
 -2 3 -2 31990.5 1411.24 2
 2 -3 2 29294.5 2264.61 1
 2 -3 3 -32.1787 395.075 1
 -2 3 -3 3876.81 955.678 1
 2 -3 4 96384.2 4740.03 1
 -2 3 -4 93456.2 4631.24 1
 2 -3 5 305.982 262.907 2
 2 -3 5 4339.83 1112.97 1
 -2 3 -5 1884.36 420.055 2
 -2 3 -6 53630 3567.24 1
 2 -3 6 47443.2 3467.34 1
 -2 3 -7 300.443 256.849 2
 2 -3 7 1379.52 402.003 2
 2 -3 7 199.989 500.291 1
 -2 3 -7 230.051 565.359 1
 -2 3 -8 19729.3 2819.72 1
 2 -3 8 29769.7 3393.53 1
 2 -3 9 45.8801 577.018 1
 -2 3 -9 185.461 314.386 2
 -2 3 -10 1531.38 930.125 1
 2 -3 10 1428.97 1052.35 1
 -2 3 -11 720.098 820.521 1
 2 -3 11 202.2 772.498 1
 -2 3 -11 13.3541 284.555 2
 2 -3 11 362.044 357.305 2
 2 -3 12 1789.99 1108.08 1
 2 -3 12 2105.53 556.998 2
 -2 3 -12 526.309 383.413 2
 -2 3 -12 3118.2 1375.87 1
 -2 3 -13 259.196 555.118 1
 -2 3 -13 86.5208 296.828 2
 2 -3 13 1340.23 472.398 2
 2 -3 14 6757.57 950.522 2
 -2 4 16 3737.16 718.149 2
 -2 4 15 327.439 352.501 2
 2 -4 -15 297.308 346.424 2
 -2 4 14 8204.98 871.313 2
 2 -4 -14 11425.4 1063.39 2
 -2 4 13 26627 1474.39 2
 2 -4 -13 7208.22 870.68 2
 2 -4 -12 16793 1737.95 1
 -2 4 12 13179.3 1559.9 1
 -2 4 12 16197.6 1147.78 2
 2 -4 -12 16968.9 1192.56 2
 2 -4 -11 217.87 437.645 1
 -2 4 11 -59.418 385.184 1
 -2 4 11 142.057 244.974 2
 2 -4 -11 -12.424 232.419 2
 -2 4 10 37031.8 1842.4 2
 2 -4 -10 38628.2 1885.81 2
 -2 4 10 51284.7 2890.29 1
 2 -4 -10 44818.7 2707.84 1
 -2 4 9 184.972 363.145 1
 2 -4 -9 -115.148 350.892 1
 2 4 -9 445.028 157.562 1
 -2 4 9 267.431 200.781 2
 2 -4 -9 224.972 198.685 2
 -2 -4 9 505.155 154.696 1
 2 4 -8 32080.6 1385.65 1
 -2 4 8 34502.7 1578.65 2
 2 -4 -8 29957.1 1530.72 2
 -2 -4 8 37210.8 1412.82 1
 -2 4 8 44024.6 2522.8 1
 2 -4 -8 28923.9 2161.89 1
 2 4 -7 3948.09 392.494 1
 -2 4 7 1588.14 317.397 2
 -2 -4 6 30870.7 1449.36 1
 2 -4 -6 38298.5 2366.66 1
 -2 4 6 29361 2033.04 1
 2 -4 -5 234.132 186.662 2
 2 -4 -5 647.95 593.339 1
 -2 4 4 24725.3 1163.46 2
 2 -4 -4 29895.3 1183.12 2
 -2 4 4 48236.7 2918.24 1
 2 -4 -4 23648 2100.32 1
 2 4 -3 347.24 50.9546 2
 2 -4 -3 1140.93 562.953 1
 -2 4 3 1195.76 264.39 2
 2 -4 -3 751.634 215.058 2
 -2 4 2 32899.6 2449.83 1
 2 -4 -2 28812.4 2371.29 1
 2 -4 -2 24787.1 1141.79 2
 2 -4 -1 472.998 461.407 1
 -2 4 1 406.972 451.384 1
 2 -4 -1 590.877 196.877 2
 -2 4 1 229.36 184.113 2
 2 -4 0 27833.1 1254.14 2
 -2 4 0 22704.5 1172.49 2
 2 -4 0 20509 2234.43 1
 -2 4 0 21291.7 2146.51 1
 -2 4 -1 326.547 471.974 1
 2 -4 1 35.2897 417.596 1
 -2 4 -2 32768.1 1547.83 2
 2 -4 2 36290.7 1592.13 2
 2 -4 2 29288 2212.28 1
 -2 4 -2 32680 2330.6 1
 -2 4 -3 2992.96 842.112 1
 2 -4 3 33843.5 2427.15 1
 -2 4 -4 27413.5 2344.03 1
 2 -4 4 24890.8 2290.85 1
 -2 4 -4 39250.6 2037.69 2
 2 -4 4 29084.3 1659.68 2
 -2 4 -5 275.859 266.105 2
 2 -4 5 1059.42 331.76 2
 2 -4 5 1151.48 645.615 1
 2 -4 6 43953.3 3244.46 1
 -2 4 -6 34751.3 1775.21 2
 -2 4 -6 39531.8 3020.33 1
 -2 4 -7 293.232 296.908 2
 2 -4 7 310.763 298.379 2
 2 -4 7 1904.16 896.476 1
 -2 4 -8 34198.7 3112.42 1
 2 -4 8 46837.9 3694.38 1
 -2 4 -8 31832.3 1856.31 2
 2 -4 8 30316.8 1848.64 2
 -2 4 -9 313.538 559.956 1
 2 -4 9 235.082 629.153 1
 2 -4 9 77.0114 287.051 2
 -2 4 -9 773.655 366.126 2
 2 -4 10 13343.1 2496.68 1
 -2 4 -10 6972.2 1969.73 1
 2 -4 11 25.3071 578.546 1
 -2 4 -11 -24.9276 546.915 1
 2 -4 11 45.7881 274.46 2
 -2 4 -11 196.59 334.153 2
 -2 4 -12 8629.82 1170.91 2
 2 -4 12 8838.03 1172.6 2
 2 -4 12 13184.6 2537.48 1
 -2 4 -12 7147.49 1824.89 1
 2 -4 13 64.1418 770.794 1
 -2 4 -13 23.1108 288.544 2
 2 -4 13 182.979 369.853 2
 2 -4 14 7875.99 2062.61 1
 2 -4 14 3982.43 760.252 2
 -2 4 -14 4919.86 847.225 2
 -2 4 -14 1900.05 1199.41 1
 -2 4 -15 1004.35 473.99 2
 2 -4 15 273.54 341.208 2
 2 -4 15 372.248 650.917 1
 -2 4 -15 66.9007 632.691 1
 -2 4 -16 3136.03 694.713 2
 2 -4 16 2114.24 597.714 2
 -2 4 -16 2095.54 1180.14 1
 2 -4 17 -139.972 284.721 2
 -2 5 18 1989.82 574.573 2
 2 -5 -17 65.1068 278.272 2
 -2 5 17 131.368 325.117 2
 -2 5 16 1171.06 421.746 2
 2 -5 -16 902.201 424.882 2
 -2 5 15 570.051 333.873 2
 2 -5 -14 8496.49 910.305 2
 -2 5 14 1679.22 460.247 2
 2 -5 -13 870.825 364.818 2
 -2 5 13 452.238 325.274 2
 2 -5 -13 775.499 533.09 1
 2 -5 -12 26170.1 2238.75 1
 -2 5 12 18909.7 1316.31 2
 2 -5 -12 24365.5 1476.72 2
 -2 5 12 25523.2 2211.75 1
 2 -5 -11 1931.73 398.421 2
 -2 5 11 428.157 264.596 2
 -2 5 11 3588.47 865.724 1
 -2 5 10 12904.4 859.225 2
 2 -5 -10 8591.07 736.671 2
 2 -5 -10 6045.82 1075.01 1
 -2 5 10 13384.9 1461.06 1
 2 -5 -9 126.752 187.677 2
 2 5 -9 56.6874 49.4569 1
 -2 5 9 -81.7861 332.73 1
 2 -5 -9 -69.6469 321.715 1
 -2 5 9 172.472 176.832 2
 -2 -5 8 3657.04 274.296 1
 -2 5 8 1881.89 324.604 2
 2 -5 -8 1786.68 332.091 2
 2 -5 -8 3757.25 783.916 1
 2 -5 -7 332.211 447.496 1
 -2 5 7 842.187 502.073 1
 -2 5 7 647.44 212.968 2
 -2 -5 7 286.082 159.967 2
 2 -5 -7 255.676 187.476 2
 2 -5 -6 13778 891.88 2
 -2 5 6 15572.7 933.528 2
 2 5 -6 16656.4 799.276 2
 -2 -5 6 14960.2 686.23 2
 2 -5 -6 13459.3 1474.83 1
 2 -5 -5 1670.57 812.848 1
 -2 5 5 401.207 209.07 2
 2 -5 -5 318.042 208.115 2
 2 5 -5 809.407 125.716 2
 -2 -5 5 1649.97 174.38 2
 -2 5 5 165.934 468.012 1
 -2 5 4 39439.4 2003.63 2
 2 -5 -4 42798.6 1994.41 2
 -2 -5 4 55493.2 1621.32 2
 2 -5 -4 37638.3 3208.75 1
 -2 5 4 83310.2 4299.84 1
 2 5 -4 44146.7 1606.38 2
 2 -5 -3 629.069 232.554 2
 2 5 -3 1486.91 129.848 2
 -2 5 3 302.234 197.947 2
 2 -5 -3 1865.95 652.122 1
 -2 5 3 337.512 473.751 1
 -2 5 2 79415.4 2443.22 2
 2 -5 -2 49204.1 3552.33 1
 -2 5 2 61200.4 3772.94 1
 2 5 -2 56189.1 1871.21 2
 -2 -5 2 49332.4 1871.81 2
 2 -5 -1 2207.43 343.873 2
 -2 5 1 244.54 187.164 2
 -2 5 1 3544.57 944.576 1
 2 -5 0 34787.4 2758.73 1
 -2 5 0 48233.6 3169.1 1
 2 -5 0 49259.1 2057.7 2
 -2 5 0 47991.2 2075.15 2
 -2 5 -1 152.688 184.521 2
 2 -5 1 274.957 199.243 2
 2 -5 2 56775.1 3249.84 1
 -2 5 -2 69208.6 3547.74 1
 2 -5 3 28.2824 331.683 1
 -2 5 -3 224.835 392.134 1
 -2 5 -3 35.8648 187.125 2
 2 -5 3 53.7866 180.405 2
 2 -5 4 17904.6 1104.24 2
 -2 5 -4 19258.1 1138.21 2
 2 -5 4 14184.1 1740.65 1
 -2 5 -4 14170.2 1661.6 1
 -2 5 -5 332.874 491.262 1
 -2 5 -5 9205.88 1000.44 2
 -2 5 -6 3242.88 870.416 1
 2 -5 6 2321.15 833.103 1
 -2 5 -7 172.415 256.707 2
 -2 5 -7 70.0322 461.911 1
 2 -5 7 1886.98 817.283 1
 2 -5 7 870.724 315.832 2
 -2 5 -8 7171.27 1401.89 1
 -2 5 -8 7319.92 822.087 2
 2 -5 8 10032.1 970.497 2
 2 -5 8 11236.6 1881.33 1
 -2 5 -9 66.9896 288.028 2
 2 -5 9 797.017 350.073 2
 2 -5 9 470.652 589.15 1
 2 -5 10 21719.8 1560.71 2
 -2 5 -10 22605.2 1578.45 2
 2 -5 10 35496.2 3338.63 1
 -2 5 -10 24712.8 2784.32 1
 -2 5 -11 253.23 299.269 2
 2 -5 11 298.293 737.53 1
 -2 5 -11 289.553 563.697 1
 -2 5 -12 3785.04 1522.6 1
 2 -5 12 6243.26 1863.07 1
 2 -5 12 3229.58 618.14 2
 2 -5 13 222.804 575.07 1
 -2 5 -13 140.575 541.785 1
 2 -5 13 111.472 274.233 2
 -2 5 -13 26.6158 312.149 2
 2 -5 14 2608.77 1278.99 1
 -2 5 -14 231.025 619.586 1
 2 -5 14 3647.94 847.921 2
 -2 5 -15 127.594 603.202 1
 2 -5 15 491.654 813.33 1
 -2 5 -15 -17.3107 281.678 2
 2 -5 15 214.248 329.854 2
 -2 5 -16 1887.73 1182.71 1
 2 -5 16 2125.84 1334.71 1
 -2 5 -16 1712.97 552.784 2
 2 -5 17 507.638 742.503 1
 -2 5 -17 74.5675 602.696 1
 -2 5 -17 -9.22626 271.585 2
 -2 5 -18 854.261 429.716 2
 -2 5 -18 1746.58 1192.14 1
 2 -5 18 892.551 460.881 2
 -2 5 -19 432.047 680.828 1
 2 -5 19 -40.2389 307.64 2
 2 -5 20 1085.41 493.885 2
 -2 6 20 2925.44 732.613 2
 -2 6 19 -83.581 304.179 2
 -2 6 18 4867.01 842.308 2
 2 -6 -18 4745.1 857.425 2
 -2 6 17 350.861 284.686 2
 2 -6 -17 1261.66 482.99 2
 -2 6 16 6590.3 887.851 2
 2 -6 -16 8733.92 947.037 2
 2 -6 -15 2253.19 530.674 2
 -2 6 15 376.59 276.24 2
 -2 6 14 25224.7 1579.44 2
 2 -6 -14 19058.3 1421.91 2
 2 -6 -13 -62.8291 345.599 1
 2 -6 -13 -5.23518 241.712 2
 -2 6 13 72.7321 224.594 2
 2 -6 -12 1586.24 646.901 1
 2 -6 -12 889.403 314.03 2
 -2 6 12 1685.72 647.669 1
 -2 6 12 580.171 281.56 2
 -2 6 11 857.499 539.17 1
 2 -6 -11 276.342 424.917 1
 -2 6 11 172.054 184.656 2
 2 -6 -11 144.491 195.501 2
 -2 6 10 3403.46 791.385 1
 2 6 -10 1798.6 162.532 1
 -2 -6 9 110.395 181.246 2
 -2 6 9 111.98 352.431 1
 2 -6 -9 305.151 422.004 1
 -2 -6 9 160.897 46.9877 1
 2 6 -9 302.259 198.862 2
 -2 6 9 159.397 186.651 2
 2 -6 -8 8978.91 1207.47 1
 -2 6 8 10021.2 1272.48 1
 -2 6 8 6193.14 619.299 2
 2 -6 -8 8778.39 717.824 2
 -2 6 7 153.864 174.793 2
 2 -6 -7 342.83 195.657 2
 -2 -6 7 651.176 171.532 2
 2 -6 -7 -65.4519 434.129 1
 -2 6 6 23100.9 2112.29 1
 2 -6 -6 17644.9 1821.73 1
 -2 6 6 26506.5 1321.98 2
 2 -6 -6 22187.4 1240.63 2
 2 6 -6 22383.6 925.867 2
 -2 -6 6 23116.9 1026.75 2
 -2 -6 5 245.646 95.11 2
 -2 6 5 225.088 403.754 1
 2 -6 -5 192.907 479.773 1
 2 6 -4 28161.4 1049.97 2
 -2 6 4 24721.2 1423.86 2
 2 -6 -4 28993.2 1445.54 2
 2 -6 -4 24719.1 2564 1
 -2 6 4 28131.6 2715.41 1
 -2 -6 4 30071.6 1063.44 2
 -2 6 3 415.095 595.695 1
 -2 6 3 983.908 256.928 2
 -2 -6 3 672.978 123.183 2
 -2 -6 2 21382.9 854.549 2
 2 6 -2 21983 847.182 2
 -2 6 2 25166.2 2166.42 1
 2 -6 -2 19737.1 1993.79 1
 2 -6 -2 21856.8 1167.07 2
 -2 6 2 17972 1127.92 2
 -2 6 1 569.557 214.209 2
 2 -6 -1 696.285 231.04 2
 -2 6 1 1228.82 656.575 1
 2 6 -1 65.078 149.517 2
 2 -6 -1 248.147 402.777 1
 2 -6 0 17136.3 1126.76 2
 -2 6 0 23721.1 1275.93 2
 -2 -6 0 24444.6 1123.88 2
 2 6 0 20959 1018.46 2
 -2 6 0 30093 2642.93 1
 2 -6 0 20218.1 2171.62 1
 -2 6 -1 2220.3 391.888 2
 -2 6 -1 3823.12 919.62 1
 2 -6 2 53732.7 3580.47 1
 -2 6 -2 56447.8 3689.73 1
 -2 6 -3 41.2301 165.265 2
 2 -6 3 743.075 237.231 2
 2 -6 3 86.2771 447.225 1
 -2 6 -3 112.589 481.593 1
 -2 6 -4 22029.3 1970 1
 2 -6 4 19604.2 1824.25 1
 -2 6 -4 13482.6 974.208 2
 2 -6 4 15435.5 1014.27 2
 2 -6 5 109.464 208.227 2
 -2 6 -5 233.666 235.664 2
 -2 6 -5 55.5938 361.901 1
 -2 6 -6 8728.28 1426.7 1
 2 -6 6 10869.7 1044.22 2
 2 -6 6 10400.3 1520.25 1
 -2 6 -7 371.906 249.957 2
 2 -6 7 140.13 447.351 1
 -2 6 -7 149.654 381.285 1
 -2 6 -8 2145.7 453.772 2
 2 -6 8 2073.11 436.657 2
 2 -6 9 248.788 284.272 2
 -2 6 -9 224.232 528.651 1
 -2 6 -10 852.53 366.512 2
 2 -6 10 983.705 374.451 2
 -2 6 -10 3159.97 1127.79 1
 2 -6 10 1630.21 892.743 1
 -2 6 -11 686.121 694.085 1
 2 -6 11 157.187 489.617 1
 -2 6 -11 1424.43 445.955 2
 2 -6 11 1043.57 425.095 2
 2 -6 12 1368.4 849.416 1
 -2 6 -12 676.89 693.943 1
 -2 6 -12 1175.73 403.742 2
 2 -6 12 1203.63 425.406 2
 -2 6 -13 1022.27 767.694 1
 2 -6 13 542.26 813.503 1
 -2 6 -13 95.7924 284.158 2
 2 -6 13 1438.9 467.712 2
 2 -6 14 8016.07 1010.36 2
 -2 6 -14 9577.95 1144.62 2
 -2 6 -14 13585 2608.25 1
 2 -6 14 13360.1 2616.95 1
 2 -6 15 167.926 288.804 2
 -2 6 -15 236.732 354.015 2
 2 -6 15 151.973 585.727 1
 -2 6 -15 -31.6132 537.276 1
 -2 6 -16 5188.64 1026.07 2
 2 -6 16 5233.17 1038.68 2
 -2 6 -16 4049.73 1489.51 1
 2 -6 17 -11.8479 340.347 2
 2 -6 17 342.155 902.763 1
 -2 6 -17 134.774 586.082 1
 -2 6 -18 2889.17 719.268 2
 2 -6 18 3040.8 779.315 2
 -2 6 -18 2317.16 1247.75 1
 2 -6 18 4997.56 1853.49 1
 2 -6 19 -74.6134 603.086 1
 2 -6 19 172.733 282.027 2
 -2 6 -19 243.987 326.541 2
 -2 7 21 103.755 260.989 2
 2 -7 -20 1316.58 531.255 2
 -2 7 20 1337.41 547.136 2
 -2 7 19 520.381 346.603 2
 2 -7 -19 165.311 332.646 2
 2 -7 -18 1973.62 559.175 2
 -2 7 17 334.667 317.129 2
 -2 7 16 7185.25 847.711 2
 2 -7 -16 1884.56 520.373 2
 2 -7 -15 3193.21 593.203 2
 -2 7 15 362.528 310.065 2
 -2 7 14 10916 961.371 2
 2 -7 -14 4236.86 675.521 2
 2 -7 -13 321.185 243.249 2
 2 -7 -13 -13.5322 375.834 1
 -2 7 13 632.951 484.437 1
 2 7 -13 257.154 242.24 1
 -2 -7 12 3489.74 515.4 2
 -2 7 12 3836.58 958.957 1
 -2 7 12 5160.25 604.35 2
 2 -7 -12 4849.67 604.882 2
 2 7 -12 5799.13 526.568 1
 2 -7 -12 5039.55 1091.14 1
 2 7 -11 228.468 113.283 1
 -2 7 11 119.227 193.628 2
 2 -7 -11 237.769 197.882 2
 -2 7 11 39.1329 348.93 1
 2 -7 -11 392.481 420.828 1
 2 7 -11 178.755 209.632 2
 -2 -7 11 -7.35507 203.822 2
 2 7 -10 5438.21 455.551 1
 -2 -7 10 5599.11 568.412 2
 2 -7 -10 5423.01 622.882 2
 -2 7 10 5047.93 597.24 2
 2 -7 -10 5034.46 1041.25 1
 -2 7 10 7988.97 1236.17 1
 -2 7 9 207.241 198.059 2
 2 -7 -9 125.486 188.357 2
 2 7 -9 155.267 162.601 2
 -2 -7 9 333.503 115.956 1
 -2 -7 9 228.379 176.44 2
 2 7 -9 572.589 160.868 1
 -2 7 9 -97.3824 398.782 1
 2 -7 -9 -11.847 325.938 1
 2 -7 -8 8618.39 741.338 2
 -2 7 8 6565.8 653.467 2
 -2 7 8 6647.47 1154.11 1
 2 -7 -8 9651.6 1307.04 1
 2 -7 -7 807.861 257.465 2
 -2 7 7 694.46 257.198 2
 -2 7 7 1530.55 581.031 1
 2 7 -7 354.695 172.249 2
 2 -7 -7 940.33 545.203 1
 -2 7 6 6783.83 677.711 2
 2 -7 -6 8920.82 741.306 2
 2 7 -6 8064.23 467.704 2
 -2 -7 6 8669.18 469.593 2
 2 -7 -6 6695.24 1181.58 1
 -2 7 6 9343.54 1396.71 1
 2 -7 -5 -58.465 429.984 1
 -2 7 5 494.714 465.772 1
 2 7 -5 129.899 105.323 2
 -2 7 4 46446.1 3357.53 1
 2 -7 -4 60749.8 3886.12 1
 2 -7 -3 95.7106 559.345 1
 -2 7 3 -78.3752 540.385 1
 -2 -7 3 632.838 147.653 2
 2 -7 -3 865.209 259.279 2
 2 -7 -2 798.597 276.785 2
 -2 7 2 1128.79 309.734 2
 2 -7 -2 269.254 447.689 1
 2 -7 -1 385.388 214.015 2
 2 7 -1 101.797 98.9231 2
 -2 -7 1 151.047 105.632 2
 2 -7 -1 42.0462 434.912 1
 -2 7 1 378.162 450.86 1
 -2 7 1 978.14 265.415 2
 2 -7 0 679.01 581.292 1
 -2 7 0 1205.52 306.19 2
 2 -7 0 1363.84 307.79 2
 -2 7 0 1863.17 785.533 1
 2 -7 1 264.258 519.111 1
 -2 7 -1 1538.33 737.379 1
 -2 -7 -1 250.31 191.716 2
 2 -7 1 1689.15 368.509 2
 2 7 1 717.801 229.373 2
 -2 7 -2 4447.46 523.56 2
 2 -7 2 5377.19 561.648 2
 2 7 2 4676.94 551.47 2
 2 -7 3 808.607 275.952 2
 -2 7 -3 699.574 247.37 2
 2 -7 4 7528.32 1264.64 1
 -2 7 -4 8684.52 1384.15 1
 -2 7 -4 8061.49 726.091 2
 2 -7 4 8056.15 714.539 2
 -2 7 -5 47.4087 222.297 2
 2 -7 5 254.455 243.224 2
 2 -7 5 435.676 519.049 1
 -2 7 -5 704.043 543.554 1
 -2 7 -6 9935.47 871.746 2
 2 -7 6 10038.2 876.452 2
 -2 7 -6 10587.3 1436.77 1
 2 -7 6 11716.9 1551.3 1
 -2 7 -7 1857.44 754.065 1
 2 -7 7 599.423 573.558 1
 -2 7 -8 6670.37 721.727 2
 2 -7 8 5708.9 698.182 2
 -2 7 -8 7110.6 1285.06 1
 2 -7 8 6194.53 1245.03 1
 2 -7 9 1438.54 744.72 1
 2 -7 9 160.204 232.237 2
 -2 7 -9 289.908 248.262 2
 -2 7 -9 2912.88 945.978 1
 -2 7 -10 2508.46 921.839 1
 -2 7 -10 3778.64 654.309 2
 2 -7 10 5028.02 705.823 2
 2 -7 11 303.476 682.321 1
 2 -7 11 947.064 399.404 2
 -2 7 -11 225.153 273.946 2
 -2 7 -11 1959.33 913.765 1
 -2 7 -12 1376.1 447.736 2
 2 -7 12 1504.67 452.106 2
 2 -7 12 1020.19 674.11 1
 -2 7 -12 225.107 608.848 1
 -2 7 -13 284.84 294.991 2
 2 -7 13 88.7262 265.581 2
 -2 7 -13 361.617 557.864 1
 2 -7 13 1259.97 809.678 1
 2 -7 14 595.643 352.352 2
 2 -7 14 2647.14 1083.59 1
 -2 7 -14 2599.51 1058.2 1
 2 -7 15 243.875 764.494 1
 -2 7 -15 569.303 629.463 1
 -2 7 -16 851.065 427.721 2
 -2 7 -16 2945.64 1437.63 1
 2 -7 16 3122.81 1458.24 1
 2 -7 16 1238.75 463.002 2
 2 -7 17 -131.758 680.14 1
 -2 7 -17 35.4641 542.268 1
 2 -7 17 27.8851 277.913 2
 -2 7 -17 -59.9394 374.605 2
 2 -7 18 3315.37 1460.93 1
 -2 7 -18 1372.92 609.707 2
 -2 7 -18 1366.91 958.728 1
 2 -7 18 1139.42 581.069 2
 2 -7 19 689.373 927.039 1
 -2 7 -19 71.154 527.754 1
 2 -7 19 -55.805 390.62 2
 2 -8 -20 2448.06 703.693 2
 -2 8 19 720.296 385.061 2
 2 -8 -19 32.7708 266.73 2
 -2 8 18 2310.57 579.213 2
 2 -8 -18 2509.73 600.54 2
 -2 8 17 195.097 274.681 2
 2 -8 -17 690.177 379.432 2
 2 -8 -16 5497.4 784.184 2
 -2 8 16 6382.32 837.454 2
 -2 -8 15 552.135 296.457 2
 2 8 -15 -43.7748 413.907 1
 2 -8 -15 -31.6261 232.251 2
 -2 8 15 105.452 235.042 2
 2 8 -14 531.261 228.515 1
 2 -8 -14 5008.11 1133.56 1
 2 8 -14 4142.54 563.928 2
 -2 -8 14 4927.63 629.961 2
 -2 8 14 4808.8 656.93 2
 2 -8 -14 5773.95 705.1 2
 -2 8 13 214.047 219.772 2
 2 -8 -13 836.921 591.116 1
 -2 8 13 1795.57 720.514 1
 2 8 -13 4.3431 193.43 2
 -2 -8 13 140.495 231.796 2
 2 8 -13 367.23 182.088 1
 -2 -8 13 282.003 215.982 1
 -2 8 12 1915.65 415.946 2
 2 8 -12 4075.98 423.402 1
 2 -8 -12 2849.8 472.294 2
 -2 8 12 4435.18 1044.33 1
 2 -8 -12 2688.28 883.907 1
 -2 8 11 63.4987 180.391 2
 2 -8 -11 -97.5533 194.594 2
 -2 8 11 1462 710.148 1
 2 -8 -11 101.004 365.703 1
 2 8 -11 46.8304 152.581 1
 2 8 -11 58.6421 181.84 2
 -2 -8 11 117.968 165.27 2
 -2 -8 11 341.087 169.509 1
 2 -8 -10 1599.22 683.844 1
 2 8 -10 2204.55 349.383 2
 -2 -8 10 2317.58 358.674 2
 2 -8 -10 1147.3 323.058 2
 -2 8 10 1916.29 386.325 2
 -2 -8 10 2475.5 408.011 1
 2 8 -9 735.917 229.231 2
 -2 -8 9 972.004 229.103 2
 2 8 -9 458.994 201.068 1
 2 -8 -9 441.281 257.432 2
 -2 8 9 65.7384 447.213 1
 -2 -8 9 244.047 165.722 1
 2 -8 -9 102.366 414.052 1
 -2 8 8 61307.7 3495.18 1
 -2 8 8 39414.6 1890.25 2
 2 -8 -8 45615.9 3035.15 1
 2 8 -8 44589 1645.12 2
 2 -8 -8 38471.2 1850.29 2
 -2 8 7 254.514 218.611 2
 2 -8 -7 401.071 238.296 2
 2 8 -7 307.618 164.458 2
 2 -8 -7 757.909 541.52 1
 -2 8 7 767.082 553.199 1
 -2 -8 7 155.618 135.12 2
 2 -8 -6 65942.2 4176.89 1
 -2 8 6 68965.3 4285.44 1
 -2 8 6 64772.3 2853.89 2
 2 -8 -6 69611.8 2883.16 2
 -2 -8 6 66458.7 2417 2
 2 8 -6 68172.8 2413.86 2
 -2 8 5 550.976 545.914 1
 -2 -8 5 377.691 148.801 2
 2 8 -5 1475.9 215.377 2
 2 -8 -5 1501.11 646.707 1
 2 8 -4 37436 1380.05 2
 -2 -8 4 32443.8 1335.17 2
 -2 8 4 39616.9 3053.92 1
 2 -8 -4 21788.4 2610.65 1
 2 -8 -4 39062.3 1787.44 2
 -2 8 4 28927 1676.32 2
 2 8 -3 487.791 137.548 2
 2 -8 -3 952.449 279.568 2
 -2 8 3 456.661 221.391 2
 2 -8 -3 205.474 565.099 1
 -2 8 2 9591.67 768.839 2
 2 -8 -2 9815.24 1611 1
 -2 -8 2 9660 532.826 2
 2 8 -2 8424.91 516.332 2
 -2 -8 1 398.792 138.325 2
 2 8 -1 308.975 129.588 2
 2 -8 -1 506.045 509.598 1
 -2 8 1 808.763 560.306 1
 2 8 0 7759.06 530.304 2
 -2 -8 0 8624.71 572.358 2
 -2 8 0 8908.21 726.029 2
 2 -8 0 9682.85 770.791 2
 -2 -8 -1 2289.26 318.344 2
 2 -8 1 4987.31 1242.58 1
 2 8 1 -36.838 176.334 2
 -2 8 -1 4294.31 549.698 2
 -2 8 -2 25383.7 1313.06 2
 -2 8 -2 44219.9 3311.4 1
 2 -8 2 23076.2 2380.74 1
 2 -8 3 777.129 588.586 1
 -2 8 -3 1345.86 723.609 1
 2 8 3 270.282 262.018 2
 -2 -8 -3 721.71 333.659 2
 -2 8 -3 362.079 248.242 2
 -2 8 -4 61676.2 4379.55 1
 -2 8 -4 45283.4 2107.51 2
 2 -8 4 48747.6 2153.84 2
 -2 8 -5 671.7 618.509 1
 2 -8 5 265.267 473.179 1
 2 -8 5 198.802 259.318 2
 -2 8 -5 222.714 258.542 2
 -2 8 -6 36651.9 3089.2 1
 2 -8 6 42664.4 3281.14 1
 2 -8 6 56410.7 2452.39 2
 -2 8 -6 52320.5 2417.65 2
 2 -8 7 232.48 423.081 1
 2 -8 7 122.102 241.431 2
 -2 8 -7 354.741 266.694 2
 2 -8 8 11910.4 1787.09 1
 -2 8 -8 4463.64 1103.6 1
 -2 8 -8 8780.39 1052.97 2
 2 -8 8 8774.55 1007.98 2
 -2 8 -9 233.009 235.515 2
 2 -8 9 214.289 262.879 2
 2 -8 9 15.4928 414.353 1
 -2 8 -9 123.239 507.808 1
 2 -8 10 2681.38 925.342 1
 -2 8 -10 2785.09 934.9 1
 2 -8 10 3551.92 565.875 2
 -2 8 -10 2566.92 509.091 2
 2 -8 11 141.676 517.14 1
 -2 8 -11 612.452 638.735 1
 -2 8 -11 19.1957 231.296 2
 2 -8 11 47.4645 220.041 2
 -2 8 -12 8942.84 1627.46 1
 -2 8 -12 4278.19 712.242 2
 2 -8 12 4781.86 770.572 2
 2 -8 13 2860.7 1192.79 1
 2 -8 13 234.87 308.368 2
 -2 8 -13 331.031 520.949 1
 -2 8 -13 2833.83 600.231 2
 -2 8 -14 4055.78 742.701 2
 2 -8 14 3020.69 657.501 2
 -2 8 -14 3308.22 1245.19 1
 2 -8 14 4169.95 1280.65 1
 2 -8 15 7.90577 255.656 2
 -2 8 -15 850.168 712.961 1
 2 -8 15 920.281 762.106 1
 2 -8 16 1732.85 976.301 1
 -2 8 -16 2734.83 662.759 2
 2 -8 16 2694.96 625.157 2
 -2 8 -16 2358.62 1057.71 1
 -2 8 -17 616.126 643.827 1
 2 -8 17 116.58 762.576 1
 -2 8 -17 -93.526 290.198 2
 2 -8 17 235.091 295.401 2
 2 -8 18 3551.32 1560.92 1
 -2 8 -18 835.243 940.88 1
 -2 9 19 925.695 412.828 2
 2 -9 -19 570.224 350.78 2
 -2 9 18 1296.74 436.75 2
 -2 -9 18 693.943 331.413 2
 2 -9 -17 495.402 327.315 2
 -2 9 17 28.2758 241.7 2
 -2 -9 17 -66.3064 219.035 2
 2 9 -16 1310.44 400.523 2
 -2 -9 16 2362.69 512.588 2
 2 -9 -16 700.776 345.343 2
 -2 9 15 216.276 245.541 2
 2 -9 -15 1300.51 402.091 2
 -2 -9 15 166.082 264.468 2
 2 9 -14 2411.84 552.711 2
 -2 -9 14 1772.35 419.209 2
 2 -9 -14 1155.67 652.064 1
 -2 -9 14 934.315 268.584 1
 -2 9 14 1017.26 337.133 2
 2 -9 -14 666.673 302.392 2
 -2 9 13 2355.53 813.5 1
 2 -9 -13 1756.94 736.412 1
 -2 -9 13 123.703 170.565 1
 -2 -9 13 291.398 218.13 2
 2 9 -13 84.717 195.047 2
 -2 9 13 171.34 203.07 2
 2 -9 -13 98.6492 205.421 2
 2 -9 -12 8200.58 1432.58 1
 -2 9 12 9831.15 1568.38 1
 -2 -9 12 3944.88 525.161 2
 2 -9 -12 5555.65 677.583 2
 -2 9 12 5075.49 658.306 2
 -2 -9 12 7786.88 700.535 1
 2 9 -12 8497.48 756.815 1
 -2 -9 11 297.26 205.027 1
 2 9 -11 448.53 288.286 1
 2 9 -11 288.836 205.086 2
 -2 9 11 300.822 442.894 1
 2 -9 -11 592.307 490.702 1
 2 -9 -11 374.502 232.755 2
 -2 9 11 53.7049 185.926 2
 -2 -9 10 4463.97 450.542 2
 2 9 -10 4849.46 500.664 2
 -2 9 10 3955.54 549.538 2
 2 -9 -10 3095.83 502.611 2
 2 -9 -10 3607.65 973.34 1
 -2 9 10 2475.76 822.127 1
 -2 -9 10 3989.94 480.601 1
 -2 9 9 -55.6578 413.161 1
 -2 -9 9 34.9022 157.894 1
 2 -9 -9 261.149 456.223 1
 2 9 -9 558.981 237.091 1
 2 9 -9 557.915 227.126 2
 2 -9 -9 422.148 233.815 2
 2 -9 -8 6146.26 1209.52 1
 -2 9 8 5324.01 1170.97 1
 -2 -9 8 5007.6 600.05 1
 2 9 -8 5278.61 453.308 2
 -2 -9 8 4600.35 420.175 2
 -2 9 8 3860.76 523.818 2
 2 -9 -8 4540.72 555.273 2
 2 -9 -7 170.931 461.781 1
 -2 9 7 -59.6507 398.219 1
 2 9 -7 138.251 132.212 2
 -2 -9 7 138.525 127.722 2
 2 -9 -7 167.808 193.475 2
 -2 9 7 354.243 230.207 2
 -2 9 6 5176.91 626.78 2
 2 -9 -6 5135.32 627.71 2
 -2 -9 6 3885.59 392.102 2
 2 -9 -6 6395.82 1249.07 1
 -2 9 6 5409.48 1162.79 1
 2 9 -5 643.406 166.733 2
 -2 9 5 598.772 543.024 1
 -2 -9 5 321.874 143.155 2
 2 -9 -5 626.799 252.178 2
 -2 9 5 505.033 233.411 2
 2 -9 -4 9442.16 1618.58 1
 -2 9 4 10106.1 1515.85 1
 2 -9 -4 9130.98 825.968 2
 -2 9 4 7947.44 789.647 2
 2 9 -4 8762.1 564.539 2
 2 -9 -3 1511.01 325.732 2
 -2 -9 3 964.112 190.072 2
 2 9 -3 1530.18 224.735 2
 -2 9 3 346.788 206.547 2
 2 -9 -3 840.631 950.435 1
 2 -9 -2 2557.64 429.36 2
 -2 9 2 2075.8 398.277 2
 2 -9 -1 -14.5572 411.383 1
 2 9 -1 296.752 141.846 2
 -2 -9 1 164.982 121.892 2
 2 -9 0 3158.37 463.642 2
 -2 9 0 2644.62 430.819 2
 -2 9 0 4532.22 1042.23 1
 2 -9 0 1896.03 800.885 1
 2 9 0 3264.23 341.6 2
 -2 9 -1 690.634 273.284 2
 2 -9 1 550.285 246.802 2
 2 9 1 88.075 131.107 2
 2 -9 1 331.259 514.023 1
 -2 9 -1 215.444 553.173 1
 -2 -9 -1 648.328 205.688 2
 -2 -9 -2 8920.16 682.742 2
 2 9 2 12163.8 775.056 2
 2 -9 2 6406.93 1431.04 1
 -2 9 -2 13264.4 1960.03 1
 -2 9 -2 5463.81 635.451 2
 2 -9 2 7610.13 772.996 2
 -2 9 -3 485.755 591.507 1
 2 -9 3 1495.2 777.948 1
 -2 9 -3 -19.8761 169.102 2
 2 -9 3 127.85 206.517 2
 -2 -9 -3 1371.71 360.536 2
 2 9 3 1329.21 317.735 2
 2 -9 4 4199.83 1117.16 1
 -2 9 -4 4115.63 537.076 2
 2 -9 4 3883.25 522.687 2
 -2 -9 -4 4958.29 639.886 2
 2 9 4 3515.86 488.885 2
 2 9 5 486.354 317.163 2
 2 -9 5 1651.66 877.176 1
 2 -9 5 -11.9143 187.522 2
 -2 9 -5 54.0157 196.792 2
 -2 9 -6 4869.25 1141.09 1
 -2 9 -6 7805.41 774.01 2
 2 -9 6 6812.17 727.682 2
 2 -9 6 4986.1 1116.61 1
 -2 9 -7 13.6308 423.019 1
 2 -9 7 147.105 460.001 1
 -2 9 -7 396.801 271.921 2
 2 -9 7 294.081 281.025 2
 -2 9 -8 3797.06 937.661 1
 2 -9 8 3071.57 880.719 1
 -2 9 -8 3260.59 546.638 2
 2 -9 8 2991.5 526.328 2
 2 -9 9 1480.13 745.362 1
 -2 9 -9 611.077 605.116 1
 -2 9 -9 2000.61 558.919 2
 2 -9 9 1748.39 532.156 2
 2 -9 10 5742.71 780.084 2
 -2 9 -10 5634.57 711.147 2
 2 -9 10 8263.55 1427.47 1
 -2 9 -10 1680.78 812.284 1
 -2 9 -11 358.051 270.188 2
 2 -9 11 193.493 224.418 2
 2 -9 11 -17.5014 400.135 1
 2 -9 12 1054.64 358.761 2
 -2 9 -12 1034.51 395.043 2
 2 -9 12 3289.7 1069.91 1
 -2 9 -12 1207.18 708.119 1
 2 -9 13 56.9387 264.158 2
 -2 9 -13 158.79 482.803 1
 2 -9 13 19.8856 417.303 1
 2 -9 14 3390.67 1253.24 1
 -2 9 -14 1285.7 791.057 1
 -2 9 -14 1311.71 466.975 2
 2 -9 14 870.934 398.881 2
 2 -9 15 814.143 394.027 2
 -2 9 -15 187.917 280.344 2
 2 -9 15 413.703 585.03 1
 -2 9 -15 631.846 637.41 1
 2 -9 16 1836.87 539.94 2
 -2 9 -16 1505.71 502.711 2
 -2 9 -16 1984.38 986.636 1
 2 -9 16 2756.25 1116.65 1
 -2 9 -17 -148.745 559.231 1
 2 -9 17 -53.1143 472.33 1
 2 -9 17 85.3442 264.804 2
 2 10 -18 2538.9 563.577 2
 -2 -10 18 3509.17 662.971 2
 2 -10 -18 4568.28 753.996 2
 -2 10 18 4468.39 761.502 2
 2 -10 -17 -7.39021 212.293 2
 -2 10 17 -6.86842 213.113 2
 -2 -10 17 177.749 312.325 2
 2 10 -17 24.9161 215.468 2
 2 10 -16 4010.99 707.706 2
 -2 -10 16 4438.25 678.567 2
 2 -10 -16 7349.49 893.912 2
 -2 10 16 6865.34 845.186 2
 -2 10 15 215.197 235.119 2
 2 -10 -15 79.8484 214.907 2
 2 10 -15 -11.5281 212.705 2
 2 10 -14 3598.76 536.323 2
 -2 -10 14 5340.65 633.78 2
 -2 10 14 4982.68 659.935 2
 2 -10 -14 6428.69 742.411 2
 -2 10 14 5120.04 1233.35 1
 2 -10 -14 4619.99 1180.5 1
 -2 10 13 49.0039 326.295 1
 2 -10 -13 32.8691 360.641 1
 2 10 -13 186.756 203.799 2
 -2 -10 13 189.826 208.203 2
 -2 10 13 94.395 192.655 2
 2 -10 -13 103.447 192.904 2
 2 10 -12 1874.27 373.723 2
 -2 -10 12 3728.24 586.185 1
 -2 -10 12 5262.34 574.453 2
 -2 10 12 6410.49 1315.93 1
 2 -10 -12 2945.71 1008.4 1
 2 -10 -12 2542.72 480.508 2
 -2 10 12 1791.83 410.6 2
 2 10 -11 109.223 172.945 2
 -2 -10 11 188.948 162.665 2
 2 -10 -11 -13.8813 385.338 1
 -2 10 11 556.129 510.393 1
 2 10 -11 363.003 145.4 1
 2 -10 -11 212.426 210.992 2
 -2 10 11 243.486 211.912 2
 2 -10 -10 14085.2 1871.18 1
 2 10 -10 13789.4 861.82 2
 -2 10 10 8871.39 891.809 2
 2 -10 -10 13651.4 1049.38 2
 -2 -10 10 13526.9 1037.72 2
 2 10 -10 15376.8 1014.92 1
 -2 -10 9 117.106 155.722 2
 -2 10 9 163.626 423.845 1
 2 10 -9 127.736 180.716 1
 -2 -10 9 69.3288 210.89 1
 2 -10 -9 44.081 340.448 1
 2 -10 -9 595.853 266.676 2
 -2 10 9 724.35 279.536 2
 -2 10 8 15998.7 1934.44 1
 -2 -10 8 13747.2 1147.49 1
 2 -10 -8 13000.2 1749.29 1
 -2 10 8 17261 1178.36 2
 -2 -10 8 15434 857.131 2
 2 10 -7 210.351 150.767 2
 2 -10 -7 623.718 273.044 2
 -2 -10 7 514.688 180.559 2
 -2 10 7 75.8213 400.716 1
 2 -10 -6 3593.87 1020.93 1
 -2 10 6 3910.67 1002.46 1
 -2 -10 6 4042.95 409.841 2
 -2 10 6 4205.89 565.542 2
 2 -10 -6 4092.28 570.908 2
 2 10 -5 1062.14 216.088 2
 -2 10 5 432.083 225.14 2
 2 -10 -5 320.781 446.391 1
 -2 10 5 193.3 459.466 1
 2 -10 -5 1431.46 338.607 2
 2 10 -4 6411.08 493.905 2
 -2 10 4 4891.75 1087.71 1
 2 -10 -4 4521.64 1109.21 1
 2 -10 -4 7118.18 742.834 2
 2 -10 -3 118.818 172.276 2
 -2 10 3 154.582 170.387 2
 -2 -10 3 455.399 149.447 2
 2 10 -3 661.615 179.049 2
 2 -10 -3 1880.99 992.918 1
 -2 10 3 244.694 618.428 1
 2 10 -2 1482.3 244.399 2
 2 -10 -2 1012.13 796.553 1
 -2 10 2 2784.15 1037.09 1
 2 -10 -2 1979.1 389.348 2
 -2 10 2 1338.48 345.04 2
 -2 10 1 277.404 669.955 1
 2 -10 -1 -52.0073 477.483 1
 2 10 -1 254.327 130.974 2
 -2 10 0 1400.46 699.797 1
 2 -10 0 783.838 557.095 1
 -2 10 0 1471.07 340.492 2
 2 -10 0 1895.27 387.857 2
 -2 -10 0 2193.94 292.082 2
 2 10 0 2254.73 302.69 2
 2 -10 1 -53.9284 525.052 1
 -2 10 -1 125.022 481.562 1
 2 10 1 184.696 148.855 2
 -2 10 -1 149.46 180.449 2
 2 -10 1 474.858 229.082 2
 2 10 2 3908.17 437.51 2
 -2 -10 -2 4548.06 481.522 2
 2 -10 2 5385.4 644.296 2
 -2 10 -2 6041.91 710.302 2
 2 -10 2 2452.75 917.138 1
 2 -10 3 266.349 526.941 1
 -2 10 -3 1137.88 770.53 1
 -2 -10 -3 391.864 229.525 2
 2 10 3 110.783 178.656 2
 -2 10 -3 940.853 295.008 2
 2 -10 3 431.937 236.644 2
 2 10 4 3272.56 480.936 2
 -2 10 -4 4252.89 1149.98 1
 2 -10 4 3095.54 936.837 1
 2 -10 4 4239.26 567.039 2
 -2 10 -4 4172.52 555.121 2
 2 -10 5 415.427 537.171 1
 -2 -10 -5 602.19 288.612 2
 -2 10 -5 283.933 216.876 2
 2 -10 5 -17.4149 197.356 2
 2 10 5 1266.88 349.172 2
 2 -10 6 6089.56 1445.77 1
 -2 -10 -6 14096.2 1215.24 2
 2 10 6 14949.2 1186 2
 -2 10 -6 14852.4 1095.52 2
 2 -10 6 12085.7 993.842 2
 2 -10 7 204.284 429.617 1
 -2 10 -7 1219.51 683.754 1
 -2 10 -7 187.446 240.097 2
 2 -10 7 151.446 221.511 2
 2 10 7 822.628 394.082 2
 -2 10 -8 13287.3 1835.12 1
 2 -10 8 14010.2 1850.28 1
 2 -10 8 16752.3 1239.82 2
 -2 10 -8 14118.8 1157.62 2
 2 -10 9 521.925 302.911 2
 2 -10 9 199.917 322.392 1
 -2 10 -9 -28.7574 345.826 1
 -2 10 -9 1275.9 404.532 2
 2 -10 10 2366.03 881.963 1
 -2 10 -10 4389.97 789.681 2
 2 -10 10 3713.67 727.24 2
 -2 10 -11 255.071 245.512 2
 2 -10 11 481.874 321.35 2
 2 -10 11 400.759 548.479 1
 -2 10 -11 3381.21 1032.46 1
 -2 10 -12 4450.99 1158.33 1
 2 -10 12 9558.63 1660.54 1
 2 -10 12 5342.04 741.759 2
 -2 10 -12 6358.4 813.213 2
 -2 10 -13 -93.8738 412.067 1
 2 -10 13 148.263 509.17 1
 -2 10 -13 129.213 270.409 2
 2 -10 14 7935.25 1605.25 1
 -2 10 -14 8846.87 1758.27 1
 -2 10 -14 2688.28 661.85 2
 2 -10 14 5455.82 815.416 2
 -2 10 -15 166.695 470.15 1
 -2 10 -15 -55.9865 239.356 2
 -2 10 -16 7274.08 1639.52 1
 -2 10 -16 3659.63 743.81 2
 2 -10 16 4975.01 1562.95 1
 2 -10 16 2896.27 664.334 2
 2 -11 -17 469.03 318.17 2
 -2 11 17 307.136 290.87 2
 -2 -11 17 32.9057 177.411 2
 2 11 -17 272.028 291.178 2
 -2 11 16 2827.2 543.09 2
 2 -11 -16 1720.33 473.856 2
 2 11 -16 1880.43 447.888 2
 -2 -11 16 1604.18 401.821 2
 2 -11 -15 523.23 500.755 1
 2 11 -15 450.511 244.434 2
 -2 -11 15 232.124 214.558 2
 2 -11 -15 107.005 200.955 2
 -2 11 15 73.9979 192.425 2
 2 -11 -14 1892.11 819.531 1
 -2 11 14 2223.54 863.714 1
 -2 -11 14 2682.21 456.673 2
 2 11 -14 2340.54 432.255 2
 -2 11 14 1958.01 446.941 2
 2 -11 -14 2138.78 452.085 2
 2 11 -13 636.39 262.432 2
 -2 -11 13 151.986 191.145 2
 -2 11 13 26.6552 180.157 2
 2 -11 -13 11.0583 175.237 2
 -2 -11 13 -102.758 321.34 1
 -2 11 13 103.835 363.071 1
 2 -11 -13 263.574 478.875 1
 -2 -11 12 3841.09 460.378 2
 2 11 -12 4212.78 510.139 2
 -2 11 12 2716.24 492.84 2
 2 -11 -12 3209.19 532.135 2
 -2 -11 12 1803.31 434.072 1
 2 -11 -12 4010.93 1106.24 1
 -2 11 12 3045.93 976 1
 2 11 -11 -12.14 156.848 2
 -2 -11 11 560.264 382.593 1
 2 11 -11 -44.5338 248.29 1
 -2 11 11 -15.0569 177.626 2
 2 -11 -11 106.408 197.147 2
 2 -11 -11 800.767 529.052 1
 -2 11 11 730.849 518.145 1
 2 11 -10 359.292 154.669 1
 -2 -11 10 3124.18 575.321 1
 2 -11 -10 1594.46 385.159 2
 -2 11 10 1318.4 343.759 2
 -2 -11 10 2813.05 371.475 2
 -2 11 9 126.686 366.794 1
 2 11 -9 257.133 171.726 1
 -2 -11 9 75.9564 219.873 1
 2 -11 -9 15.6427 371.496 1
 -2 11 9 240.277 215.468 2
 2 -11 -9 703.173 265.216 2
 -2 -11 9 12.598 126.18 2
 2 11 -9 301.511 176.367 2
 -2 -11 8 5060.08 709.55 1
 -2 11 8 4139.46 1095.66 1
 2 11 -8 4496.68 695.963 1
 -2 -11 8 3647.72 399.085 2
 -2 11 8 4687.58 594.227 2
 2 -11 -8 4970.54 623.431 2
 2 -11 -8 2715.62 903.051 1
 -2 -11 7 981.165 388.44 1
 2 -11 -7 54.9688 417.202 1
 -2 11 7 67.0053 351.478 1
 2 11 -7 6.81059 132.208 2
 -2 11 7 156.106 213.392 2
 2 -11 -7 496.277 257.095 2
 -2 -11 7 421.395 164.392 2
 -2 -11 6 5551 469.107 2
 2 -11 -6 6331.33 717.335 2
 -2 11 6 4295.91 1037.39 1
 -2 11 6 5665.02 674.863 2
 -2 11 5 919.71 687.184 1
 2 -11 -5 228.442 469.123 1
 -2 11 5 339.89 215.973 2
 2 -11 -5 753.685 279.49 2
 -2 11 4 3749.7 990.118 1
 2 11 -4 4534.47 446.947 2
 2 -11 -4 2651.45 882.997 1
 2 -11 -3 585.298 639.169 1
 2 -11 -3 105.934 187.914 2
 -2 11 3 1074.16 304.16 2
 -2 -11 3 578.747 172.456 2
 2 11 -3 350.216 162.746 2
 -2 11 2 12568.3 1009.4 2
 2 -11 -2 13660 1051 2
 -2 11 2 17477.7 2526.41 1
 2 -11 -2 22543.2 2841.24 1
 -2 -11 2 11558.9 770.963 2
 2 11 -2 14931.3 831.013 2
 -2 11 1 312.926 231.04 2
 -2 11 1 20.6791 579.04 1
 2 -11 -1 42.2337 655.253 1
 2 -11 -1 919.769 315.796 2
 -2 -11 1 171.729 136.876 2
 2 11 -1 186.494 143.339 2
 2 11 0 7751.33 603.442 2
 -2 -11 0 10940.5 707.786 2
 -2 11 0 9941.24 863.461 2
 2 -11 0 8534 817.117 2
 2 -11 0 10683.6 1684.7 1
 2 11 1 103.428 145.826 2
 -2 11 -1 43.8127 163.365 2
 2 -11 1 232.178 201.668 2
 2 -11 1 48.3438 439.181 1
 -2 11 -1 47.5366 515.671 1
 -2 -11 -1 377.112 194.998 2
 -2 -11 -2 5156.38 508.475 2
 2 -11 2 2589.91 489.402 2
 -2 11 -2 3391.84 561.204 2
 2 -11 2 6932.79 1561.77 1
 2 11 2 3846.56 441.905 2
 2 -11 3 591.792 289.622 2
 -2 -11 -3 189.955 186.167 2
 2 11 3 175.676 169.747 2
 -2 11 -3 394.273 574.281 1
 2 -11 3 419.99 560.084 1
 -2 11 -4 7722.71 1643.05 1
 2 -11 4 4810.12 1246.61 1
 -2 -11 -4 3968.51 536.273 2
 2 11 4 3346.67 495.329 2
 2 -11 4 6947.13 710.341 2
 -2 11 -4 5876.24 670.359 2
 -2 -11 -5 803.023 329.107 2
 2 11 5 347.285 245.51 2
 2 -11 5 654.14 574.145 1
 -2 11 -5 320.403 532.736 1
 2 -11 5 654.81 282.001 2
 2 11 6 3824.44 627.684 2
 -2 11 -6 4445.66 1150.06 1
 2 -11 6 4772.25 1294.98 1
 -2 -11 -7 1167.57 428.672 2
 2 -11 7 225.54 591.472 1
 2 -11 7 9.91227 185.736 2
 -2 11 -7 105.125 195.692 2
 -2 -11 -8 5894.82 839.68 2
 2 11 8 4959.05 791.025 2
 2 -11 8 4338.68 620.769 2
 -2 11 -8 5381.04 703.7 2
 -2 11 -8 3356.57 1057.59 1
 2 -11 8 2390.56 846.312 1
 2 -11 9 162.724 232.685 2
 -2 11 -9 -57.7428 216.306 2
 2 11 9 1090.28 457.467 2
 -2 11 -9 139.652 368.486 1
 2 -11 9 76.1131 407.11 1
 -2 11 -10 3221.36 632.162 2
 2 -11 10 3581.47 602.499 2
 2 -11 10 2817.97 859.876 1
 -2 11 -10 3084.61 926.227 1
 2 -11 11 1081.18 646.869 1
 -2 11 -11 169.802 384.294 1
 -2 11 -11 643.074 417.729 2
 2 -11 11 383.776 352.457 2
 2 -11 12 2404.8 571.913 2
 -2 11 -12 2167.93 498.049 2
 -2 11 -12 2347.13 868.015 1
 2 -11 12 3004.41 1019.03 1
 -2 11 -13 203.048 251.29 2
 2 -11 13 31.8312 221.504 2
 -2 11 -13 134.149 408.285 1
 2 -11 13 132.958 359.192 1
 -2 11 -14 1449.43 464.304 2
 2 -11 14 921.94 371.86 2
 2 -11 14 3375.29 1088.38 1
 -2 11 -14 2589.99 978.536 1
 -2 11 -15 278.704 296.195 2
 2 -11 15 397.806 313.521 2
 2 -11 15 43.5554 342.792 1
 -2 11 -15 1314.7 730.77 1
 -2 12 16 2298.61 486.119 2
 2 -12 -16 2700.39 549.91 2
 -2 -12 16 1373.78 379.175 2
 2 12 -16 1436.49 390.14 2
 -2 -12 15 1228.63 379.859 2
 2 12 -15 315.732 239.747 2
 2 -12 -15 37.9686 398.334 1
 -2 12 15 42.8603 190.128 2
 2 -12 -15 172.419 208.146 2
 -2 -12 14 1392.3 339.358 2
 2 12 -14 902.07 321.246 2
 -2 12 14 1200.78 370.882 2
 2 -12 -14 2056.01 460.819 2
 -2 12 13 273.975 400.762 1
 2 -12 -13 148.656 377.476 1
 2 12 -13 59.4274 147.74 2
 2 -12 -13 397.497 250.994 2
 -2 -12 13 -32.8584 139.485 2
 2 12 -12 1510.23 314.062 2
 2 -12 -12 2670.84 487.692 2
 -2 12 12 2001.48 431.404 2
 -2 -12 12 2360.04 505.421 2
 -2 12 12 4118.21 1140.52 1
 2 -12 -12 1155.92 708.269 1
 2 12 -11 990.466 289.688 2
 -2 12 11 1206.95 336.373 2
 2 -12 -11 406.13 249.922 2
 -2 -12 11 -32.5391 136.278 2
 2 -12 -11 979.855 608.943 1
 -2 12 11 334.823 439.095 1
 -2 -12 10 4602.4 673.966 1
 2 -12 -10 3634.96 549.386 2
 2 12 -10 1616.39 317.898 2
 2 -12 -10 3321.22 1066.6 1
 -2 12 10 3368.9 968.792 1
 -2 12 10 2599.82 461.318 2
 -2 -12 10 3376.77 412.605 2
 2 -12 -9 100.511 166.528 2
 -2 12 9 -33.5932 393.969 1
 -2 -12 9 23.934 209.356 1
 2 -12 -9 -99.5515 464.559 1
 -2 12 9 -4.97586 165.07 2
 2 12 -9 150.037 144.28 2
 -2 -12 9 161.154 148.93 2
 -2 12 8 6017.17 1262.63 1
 -2 -12 8 5086.88 742.157 1
 2 12 -8 5832.08 774.718 1
 2 -12 -8 3600.64 1007.17 1
 2 12 -8 4601.24 465.992 2
 2 -12 -8 3972.74 585.719 2
 -2 12 8 3638.98 566.889 2
 -2 -12 7 541.108 198.555 2
 2 12 -7 615.723 188.106 2
 2 -12 -7 191.916 216.468 2
 -2 12 7 83.941 216.247 2
 2 -12 -7 276.016 463.661 1
 -2 12 7 215.302 415.983 1
 -2 -12 6 12977.1 804.207 2
 -2 12 6 10793.6 1652.91 1
 2 -12 -6 10779.7 1793.49 1
 -2 12 6 10306.1 936.314 2
 2 12 -6 12500.7 801.377 2
 2 -12 -6 12152.5 1030.25 2
 2 -12 -5 281.655 573.314 1
 2 12 -5 788.247 214.101 2
 -2 12 5 2215.08 916.323 1
 -2 -12 5 140.201 164.496 2
 -2 12 5 1350.09 349.012 2
 2 -12 -5 422.828 243.809 2
 -2 12 4 15613.4 2074.33 1
 2 12 -4 17909.2 1002.13 2
 2 -12 -4 20761.8 1392.77 2
 -2 -12 4 19455.6 1022.21 2
 -2 12 4 17823.2 1286.96 2
 2 -12 -4 10413.5 1702.31 1
 2 12 -3 428.942 180.932 2
 2 -12 -3 165.369 202.337 2
 -2 -12 3 339.161 152.828 2
 -2 12 3 508.498 249.126 2
 -2 12 3 31.611 418.721 1
 2 -12 -3 128.477 466.746 1
 -2 12 2 9989.76 913.463 2
 2 -12 -2 12159.4 1001.21 2
 2 12 -2 10116 701.656 2
 -2 -12 2 10607.4 751.791 2
 2 -12 -2 7660.72 1803.34 1
 -2 12 2 15009.7 2311.4 1
 -2 12 1 1482.22 904.854 1
 2 -12 -1 243.156 608.169 1
 2 -12 -1 703.375 280.833 2
 2 12 -1 1150.84 239.713 2
 -2 -12 1 211.095 152.123 2
 -2 12 1 432.671 240.392 2
 2 12 0 7478.44 582.117 2
 -2 -12 0 5393.31 524.041 2
 2 -12 0 5910.66 1453.98 1
 -2 12 0 10344.2 1967.59 1
 2 -12 0 7588.79 756.596 2
 -2 12 0 6590.53 731.979 2
 -2 12 -1 270.904 556.462 1
 2 -12 1 184.757 490.588 1
 2 12 1 219.18 154.266 2
 2 -12 1 314.308 226.443 2
 -2 12 -1 423.16 240.28 2
 -2 -12 -1 601.374 201.249 2
 -2 -12 -2 11636 844.796 2
 2 12 2 11437.6 828.402 2
 2 -12 2 11211.6 1883.8 1
 2 -12 2 12627.3 1052.71 2
 2 -12 3 956.707 351.594 2
 2 12 3 102.355 161.52 2
 -2 -12 -3 49.1539 148.037 2
 -2 12 -3 128.846 585.266 1
 2 -12 3 279.679 468.619 1
 2 -12 4 7627.89 804.209 2
 -2 12 -4 8992.56 866.209 2
 2 -12 4 5586.03 1498.38 1
 -2 12 -4 12096.3 2094.66 1
 -2 -12 -4 11793.9 891.741 2
 -2 -12 -5 161.078 213.936 2
 2 12 5 -4.4079 183.662 2
 -2 12 -5 302.688 229.152 2
 2 -12 5 1054.25 674.426 1
 -2 12 -5 271.348 604.623 1
 2 -12 5 920.767 305.097 2
 -2 12 -6 5006.76 1287.61 1
 2 -12 6 3245.7 1002.73 1
 2 12 6 5754.39 670.56 2
 -2 -12 -6 5741.14 709.087 2
 2 -12 6 4585.87 618.944 2
 -2 12 -6 4255.06 592.633 2
 2 -12 7 98.5894 176.365 2
 -2 12 -7 36.4554 176.025 2
 2 -12 7 655.208 617.203 1
 -2 12 -7 747.071 623.019 1
 2 12 7 381.791 276.642 2
 -2 12 -8 2702.2 512.596 2
 2 -12 8 3113.69 540.849 2
 -2 -12 -8 1169.29 403.763 2
 -2 12 -9 200.062 222.662 2
 -2 12 -9 -18.4352 478.628 1
 2 -12 9 49.3638 381.156 1
 2 12 9 61.6243 243.673 2
 -2 -12 -9 207.958 299.67 2
 2 -12 9 1131.66 352.825 2
 2 -12 10 1526.21 697.91 1
 2 12 10 1682.47 506.113 2
 2 -12 10 1200.85 376.36 2
 -2 12 -10 880.821 333.582 2
 -2 12 -10 696.045 547.408 1
 -2 12 -11 68.9531 237.727 2
 2 -12 11 51.3639 187.497 2
 2 -12 11 46.8388 317.144 1
 -2 12 -11 163.816 354.247 1
 -2 12 -12 1860.51 550.396 2
 2 -12 12 2393.58 609.488 2
 -2 12 -12 1826.6 726.899 1
 2 -12 12 2620.04 891.864 1
 -2 12 -13 376.031 527.151 1
 -2 12 -13 178.921 211.586 2
 2 -12 13 231.852 305.577 2
 2 -12 13 2189.73 898.15 1
 2 -12 14 1988.13 511.646 2
 -2 12 -14 1850 485.477 2
 2 -12 14 1517.78 792.04 1
 -2 12 -14 613.306 583.736 1
 2 13 -14 632.784 255.914 2
 -2 -13 14 862.933 257.27 2
 -2 13 14 459.68 262.551 2
 -2 13 14 1411.86 741.954 1
 2 -13 -14 672.245 300.235 2
 2 -13 -14 2411.66 962.163 1
 2 13 -13 335.709 191.999 2
 2 -13 -13 77.4537 174.08 2
 -2 13 13 5.84178 151.767 2
 2 -13 -13 116.012 442.064 1
 -2 13 13 115.564 357.191 1
 -2 13 12 820.943 649.405 1
 2 -13 -12 581.495 562.717 1
 -2 -13 12 372.804 188.232 2
 -2 13 12 1123.63 337.107 2
 2 -13 -12 1151.09 354.861 2
 2 -13 -11 418.175 465.873 1
 -2 13 11 51.9368 363.211 1
 -2 13 11 100.805 180.379 2
 2 13 -11 162.105 154.692 2
 -2 -13 11 45.9193 122.318 2
 -2 -13 11 6.40617 262.443 1
 2 -13 -11 812.396 305.378 2
 2 13 -10 1283.91 280.166 2
 -2 -13 10 2620.69 360.613 2
 -2 -13 10 -182.982 305.445 1
 -2 13 10 3007.02 528.21 2
 2 -13 -10 1839.73 815.54 1
 -2 13 10 2182.39 777.346 1
 -2 13 9 17.4094 376.565 1
 -2 -13 9 296.841 233.398 1
 2 -13 -9 -34.5243 373.381 1
 2 -13 -9 62.2147 172.191 2
 2 13 -9 135.182 144.948 2
 -2 13 9 158.702 184.241 2
 2 -13 -8 3794.15 1050.06 1
 -2 13 8 5344.59 1224.45 1
 -2 -13 8 3617.95 643.919 1
 2 13 -8 -138.577 332.252 1
 2 -13 -8 3670.61 552.244 2
 -2 13 8 4969.27 649.255 2
 -2 -13 8 1650.25 296.184 2
 -2 -13 7 503.157 380.489 1
 2 -13 -7 76.4694 392.982 1
 -2 13 7 76.355 375.692 1
 -2 -13 7 93.6111 147.803 2
 2 -13 -7 119.238 192.855 2
 -2 13 7 245.441 224.384 2
 2 13 -7 185.034 170.749 2
 2 13 -6 7931.6 625.312 2
 -2 -13 6 8868.02 661.531 2
 -2 13 6 7372.29 1373.14 1
 2 -13 -6 7073.09 1471.01 1
 -2 13 6 5949.87 721.119 2
 2 -13 -6 6758.63 780.468 2
 2 -13 -5 1688.19 799.461 1
 2 -13 -5 391.188 236.189 2
 -2 -13 5 90.7775 132.362 2
 -2 13 5 1108.53 338.132 2
 2 13 -5 969.959 225.37 2
 -2 13 5 -71.1221 484.702 1
 2 13 -4 1092.44 264.041 2
 2 -13 -4 1339.36 403.029 2
 -2 -13 4 1181.57 268.745 2
 -2 13 4 1627.81 406.793 2
 -2 13 4 1025.65 698.412 1
 -2 13 3 1052.58 310.808 2
 2 -13 -3 462.511 246.81 2
 -2 -13 3 228.986 139.041 2
 2 13 -3 223.757 147.077 2
 -2 13 3 157.022 399.327 1
 2 -13 -3 -35.0837 331.844 1
 2 -13 -2 776.965 313.248 2
 -2 13 2 543.323 283.498 2
 2 -13 -1 -141.809 540.436 1
 -2 13 1 1810.84 972.728 1
 2 13 -1 248.914 164.366 2
 -2 13 1 151.081 184.661 2
 2 -13 -1 187.455 191.951 2
 -2 -13 0 1765.55 293.719 2
 2 13 0 1720.72 294.384 2
 2 -13 0 5160.68 1480.02 1
 2 -13 0 772.161 309.003 2
 -2 13 0 509.473 277.204 2
 -2 -13 -1 18.7846 137.505 2
 2 13 1 291.049 168.754 2
 -2 13 -1 119.089 174.676 2
 2 -13 1 131.801 493.784 1
 -2 13 -1 86.2297 542.253 1
 2 -13 1 1005.43 316.557 2
 2 -13 2 1413.98 357.216 2
 -2 -13 -2 981.274 257.285 2
 2 13 2 1176.95 272.106 2
 -2 13 -2 1296.47 377.077 2
 2 -13 2 1091.22 677.551 1
 -2 13 -2 1140.92 739.686 1
 2 -13 3 1857.14 954.029 1
 2 13 3 241.462 183.454 2
 -2 -13 -3 37.9668 145.905 2
 2 13 4 7452.31 686.79 2
 -2 -13 -4 8302.64 753.312 2
 2 -13 4 6905.98 1579.16 1
 -2 13 -4 9225.05 1879.09 1
 -2 13 -4 5702.05 706.406 2
 2 -13 4 6279.19 793.582 2
 2 -13 5 1887.18 945.552 1
 2 13 5 -42.5592 175.092 2
 -2 -13 -5 966.807 308.581 2
 -2 13 -5 2594.91 1018.5 1
 -2 13 -5 -52.3534 182.179 2
 2 -13 5 157.148 194.508 2
 2 -13 6 3312.97 1127.34 1
 -2 -13 -6 3275.17 525.177 2
 2 13 6 1332.02 376.3 2
 -2 13 -6 2180.63 446.924 2
 2 -13 6 1650.5 402.89 2
 -2 13 -7 234.891 513.439 1
 -2 -13 -7 733.069 320.122 2
 2 13 7 171.122 217.901 2
 2 -13 7 95.6147 199.317 2
 -2 -13 -8 1921.55 463.095 2
 2 13 8 1012.75 356.952 2
 -2 13 -8 877.154 603.72 1
 2 -13 8 1249.88 784.513 1
 2 -13 9 57.3236 181.709 2
 -2 13 -9 93.5495 204.626 2
 2 13 9 91.7708 224.185 2
 -2 -13 -9 631.422 334.078 2
 -2 13 -10 3083.78 578.743 2
 2 -13 10 2449.52 509.18 2
 -2 -13 -10 1141 472.796 2
 -2 13 -10 942.383 671.812 1
 2 -13 10 1529.99 751.469 1
 2 13 11 511.599 364.278 2
 -2 -13 -11 323.139 317.359 2
 -2 13 -11 46.8732 182.518 2
 -2 13 -11 176.313 381.279 1
 2 -13 11 17.1407 311.432 1
 2 -13 11 25.44 185.752 2
 2 -13 12 547.358 293.372 2
 -2 13 -12 1001.66 425.379 2
 -2 13 -12 888.54 596.054 1
 2 13 12 493.052 388.123 2
 -2 -14 13 116.768 157.876 2
 2 14 -13 484.05 247.977 2
 -2 -14 12 3644.92 473.713 2
 2 14 -12 1048.26 280.316 2
 -2 14 12 3097.91 540.976 2
 2 -14 -12 3963.45 617.91 2
 -2 14 12 1915.71 829.909 1
 2 -14 -12 1060.1 639.123 1
 -2 -14 11 51.7334 131.103 2
 2 14 -11 71.5549 139.827 2
 2 -14 -11 289.518 418.954 1
 -2 14 11 36.4334 382.174 1
 -2 14 11 598.084 255.173 2
 2 -14 -11 5.65686 169.166 2
 -2 -14 10 3172.67 419.826 2
 -2 14 10 2214.47 465.245 2
 2 -14 -10 2124.3 438.194 2
 2 -14 -10 2887.88 998.753 1
 -2 14 10 3033.72 943.485 1
 -2 14 9 298.387 206.566 2
 2 14 -9 126.379 141.96 2
 -2 14 9 275.274 391.098 1
 2 -14 -9 90.9824 350.802 1
 2 14 -8 951.19 238.825 2
 -2 -14 8 -155.82 229.278 1
 2 -14 -8 312.849 453.214 1
 -2 14 8 197.333 431.527 1
 -2 14 8 522.384 265.114 2
 2 -14 -8 726.289 290.563 2
 2 -14 -7 80.9163 334.302 1
 -2 -14 7 60.998 128.35 2
 -2 -14 7 787.845 360.277 1
 2 -14 -7 489.218 259.372 2
 -2 14 7 188.88 190.113 2
 -2 14 6 1487.25 385.265 2
 2 -14 -6 1845.34 827.196 1
 -2 14 6 2073.26 785.224 1
 -2 -14 6 3040.06 716.046 1
 2 -14 -6 1987.95 442.126 2
 2 14 -6 2407.34 358.208 2
 -2 -14 6 2232.55 345.122 2
 2 -14 -5 216.402 199.586 2
 -2 14 5 630.679 578.756 1
 2 14 -5 569.352 203.152 2
 2 -14 -5 268.901 542.508 1
 -2 -14 5 52.6986 124.5 2
 -2 14 5 118.047 189.923 2
 2 -14 -4 1014.76 361.147 2
 -2 -14 4 1962.59 330.401 2
 -2 14 4 1249.66 362.409 2
 2 14 -4 1819.35 325.005 2
 2 -14 -4 2824.09 912.401 1
 -2 14 4 3621.27 1121.58 1
 2 -14 -3 153.865 196.892 2
 2 14 -3 281.864 157.278 2
 -2 -14 3 149.875 129.834 2
 -2 14 3 327.9 214.971 2
 -2 14 3 1622.57 767.709 1
 2 -14 -3 141.589 454.794 1
 -2 -14 2 6272.85 625.054 2
 2 14 -2 6390.13 608.338 2
 2 -14 -2 6436.32 1604.52 1
 -2 14 2 4645.07 1264.5 1
 2 -14 -1 102.386 188.826 2
 -2 -14 1 1024.46 252.728 2
 2 14 -1 124.994 153.259 2
 -2 14 1 405.621 247.523 2
 2 -14 -1 753.775 785.216 1
 2 -14 0 4215.73 1385.03 1
 -2 14 0 4227.73 1520.93 1
 2 14 0 4239.49 489.3 2
 -2 -14 0 4430.21 489.993 2
 2 -14 0 6912.76 772.427 2
 -2 14 0 5956.47 708.786 2
 2 -14 1 234.257 205.634 2
 -2 14 -1 241.06 213.47 2
 2 -14 1 152.658 588.944 1
 -2 14 -1 224.812 758.374 1
 -2 -14 -1 190.331 172.712 2
 2 -14 2 1858.02 412.216 2
 2 -14 2 621.382 553.792 1
 -2 14 -2 1973.64 437.979 2
 -2 -14 -2 2087.82 356.095 2
 -2 14 -2 3026.98 1068.07 1
 -2 14 -3 173.322 214.47 2
 2 -14 3 560.468 278.728 2
 -2 14 -3 279.158 507.264 1
 -2 -14 -3 -23.4064 136.82 2
 -2 14 -4 3457.8 1144.87 1
 2 -14 4 1454.07 853.873 1
 2 14 4 914.223 279.047 2
 -2 -14 -4 3724.28 492.893 2
 -2 14 -4 2565.89 488.231 2
 2 -14 4 3029.59 560.492 2
 2 -14 5 849.568 722.606 1
 -2 14 -5 392.724 240.436 2
 -2 -14 -5 164.603 192.083 2
 2 14 5 210.654 169.58 2
 2 -14 5 685.533 286.614 2
 -2 -14 -6 597.646 277.049 2
 2 14 6 166.294 190.017 2
 -2 14 -6 2183.88 992.119 1
 2 -14 6 1227.4 806.705 1
 -2 14 -6 203.493 196.927 2
 2 -14 6 271.445 212.726 2
 -2 14 -7 314.335 570.842 1
 2 -14 7 81.9366 436.393 1
 2 -14 7 27.406 160.064 2
 -2 14 -7 27.7361 160.68 2
 2 14 7 5.35663 184.229 2
 -2 -14 -7 160.703 209.583 2
 2 -14 8 1242.17 723.487 1
 -2 14 -8 3365.23 558.581 2
 2 -14 8 4597.5 643.326 2
 -2 14 -8 4088.59 1185.05 1
 2 14 8 3460.07 596.233 2
 -2 -14 -8 2707.94 552.307 2
 -2 -14 -9 429.902 314.419 2
 2 -14 9 123.064 196.827 2
 -2 14 -9 36.0541 163.793 2
 2 -14 9 -25.4663 490.747 1
 -2 14 -9 -20.5613 381.275 1
 2 14 9 193.151 236.797 2
 -2 14 -10 1338.81 959.155 1
 -2 14 -10 2598.88 537.067 2
 2 -14 10 1920.11 880.411 1
 2 14 11 260.924 257.364 2
 -2 -14 -11 388.814 317.878 2
 2 -15 -10 592.644 278.395 2
 -2 15 10 515.277 273.399 2
 2 -15 -10 978.281 725.917 1
 -2 15 10 862.797 573.604 1
 -2 -15 10 925.631 246.459 2
 2 15 -10 1239.6 276.133 2
 -2 -15 9 361.781 183.963 2
 2 15 -9 7.07627 126.714 2
 2 -15 -9 897.667 326.393 2
 -2 15 9 968.474 322.574 2
 -2 15 9 135.057 357.821 1
 2 -15 -9 -95.6546 401.395 1
 -2 15 8 1105.89 357.148 2
 2 -15 -8 806.515 310.63 2
 2 -15 -8 502.358 549.98 1
 -2 15 8 671.238 561.099 1
 2 15 -8 1363.47 305.642 2
 -2 -15 8 1457.71 317.838 2
 -2 -15 7 -194.072 388.243 1
 2 -15 -7 459.948 509.4 1
 -2 15 7 1385.47 692.017 1
 2 15 -7 1379.83 303.71 2
 -2 15 7 194.837 206.729 2
 2 -15 -7 148.467 197.523 2
 -2 -15 7 110.2 141.306 2
 2 -15 -6 2305.33 481.876 2
 -2 15 6 1532.16 728.368 1
 2 -15 -6 1552.97 789.864 1
 -2 15 6 1560.55 398.894 2
 -2 15 5 282.536 224.45 2
 2 -15 -5 140.355 464.455 1
 -2 15 5 146.335 412.727 1
 -2 -15 5 658.25 221.919 2
 2 -15 -5 125.134 177.275 2
 2 15 -5 251.466 170.986 2
 2 -15 -4 3775.1 1103.15 1
 -2 15 4 3941.44 1165.66 1
 2 15 -4 1167.13 282.8 2
 2 -15 -4 1611.17 439.213 2
 -2 -15 4 1082.02 270.242 2
 -2 15 4 1273.02 380.812 2
 -2 -15 3 111.811 130.59 2
 2 -15 -3 84.1032 176.443 2
 2 15 -3 -14.2069 117.082 2
 -2 15 3 89.4231 155.112 2
 -2 15 3 -18.719 398.788 1
 2 -15 -3 -17.9573 376.722 1
 2 -15 -2 1526.78 881.808 1
 -2 15 2 1074.79 372.407 2
 2 -15 -2 742.462 316.028 2
 -2 -15 2 1792.72 338.461 2
 2 15 -2 1379.67 283.407 2
 -2 15 2 3349.11 1035.6 1
 2 -15 -1 805.735 879.674 1
 -2 15 1 89.0544 528.684 1
 -2 -15 1 194.741 158.943 2
 2 15 -1 22.1508 117.82 2
 -2 15 1 142.77 197.568 2
 2 -15 -1 112.038 177.529 2
 -2 15 0 1302.22 363.643 2
 2 -15 0 1704.7 435.173 2
 2 -15 0 2886.44 1209.12 1
 -2 15 0 2600.7 1181.78 1
 2 15 0 992.315 271.995 2
 -2 -15 0 1578.77 311.049 2
 -2 15 -1 77.3728 557.912 1
 2 -15 1 -127.405 597.842 1
 2 -15 1 451.762 251.229 2
 -2 15 -1 672.212 277.574 2
 2 15 1 231.831 164.834 2
 -2 15 -2 2045.19 977.15 1
 2 -15 2 1502.26 835.095 1
 2 -15 2 1669.53 411.318 2
 -2 15 -2 1499.14 386.981 2
 2 15 2 2196.88 368.921 2
 -2 -15 -2 1453 328.756 2
 2 -15 3 102.988 167.152 2
 2 15 3 112.064 148.512 2
 -2 -15 -3 235.893 176.761 2
 -2 15 -3 288.075 565.948 1
 2 -15 3 -19.6273 385.193 1
 -2 15 -3 355.974 250.644 2
 -2 15 -4 5481.56 1369.53 1
 -2 -15 -4 3258.59 493.655 2
 2 15 4 3890.02 516.548 2
 2 -15 4 1239.93 795.651 1
 -2 15 -4 2753.76 557.134 2
 2 -15 4 2754.95 543.864 2
 2 15 5 218.012 175.524 2
 -2 -15 -5 167.232 172.077 2
 -2 15 -5 44.8849 167.884 2
 2 -15 5 -23.3927 450.827 1
 -2 15 -5 95.2813 467.489 1
 2 -15 6 856.072 317.592 2
 -2 15 -6 867.709 314.357 2
 2 -15 6 1172.77 780.35 1
 -2 15 -6 1197.98 808.44 1
 2 15 6 1311.78 329.005 2
 -2 -15 -6 871.461 298.646 2
 2 15 7 278.797 221.774 2
 -2 15 -7 109.592 179.222 2
 2 -15 7 469.014 268.922 2
 -2 15 -7 3035.95 1209.67 1
 2 -15 7 23.4719 435.334 1
 -2 -15 -7 600.692 280.265 2
 -2 15 -8 992.58 712.562 1
 2 -15 8 560 550.01 1
 -2 15 -8 549.183 269.222 2
 2 -15 8 829.793 320.491 2
 2 15 8 927.847 334.311 2
 -2 -15 -8 2187.06 477.685 2
 -2 -16 6 941.392 270.208 2
 2 16 -6 1183.88 284.163 2
 2 -16 -6 378.02 506.197 1
 -2 16 6 1292.73 692.445 1
 -2 -16 6 -67.2838 420.897 1
 -2 16 6 1010.65 330.844 2
 2 -16 -6 857.8 319.012 2
 2 16 -5 256.355 174.659 2
 2 -16 -5 63.8365 417.692 1
 -2 16 5 1243.92 727.57 1
 -2 -16 5 -46.3679 275.451 1
 2 -16 -5 96.4095 177.506 2
 -2 16 5 252.417 234.243 2
 2 -16 -4 2650.38 547.731 2
 -2 -16 4 2478.2 402.032 2
 2 16 -4 2207.42 383.925 2
 -2 16 4 3015.88 557.057 2
 2 -16 -4 5416.1 1385.15 1
 -2 16 4 5607.69 1420.53 1
 2 16 -3 186.679 154.192 2
 2 -16 -3 197.74 201.279 2
 -2 16 3 229.679 210.669 2
 -2 -16 3 55.2865 129.031 2
 2 -16 -3 91.8786 446.891 1
 -2 16 3 277.501 464.931 1
 -2 -16 2 4075 520.034 2
 2 -16 -2 4610.78 661.564 2
 2 16 -2 3295.79 450.011 2
 -2 16 2 5291.61 721.153 2
 2 -16 -2 5745.65 1432.29 1
 -2 16 2 4178.21 1207.87 1
 2 -16 -1 298.78 604.463 1
 -2 16 1 648.58 601.088 1
 2 -16 -1 260.804 218.946 2
 2 16 -1 50.8363 137.945 2
 -2 16 1 328.069 231.168 2
 -2 16 0 4001.07 1433.38 1
 -2 16 0 2806.94 531.645 2
 2 -16 0 2496.47 529.678 2
 -2 -16 0 4924.41 559.831 2
 2 16 0 4526.2 549.792 2
 2 -16 1 111.003 591.225 1
 -2 16 -1 137.876 550.735 1
 2 -16 1 667.631 289.651 2
 -2 16 -1 620.987 286.642 2
 -2 -16 -1 120.718 141.104 2
 2 16 1 51.0597 132.828 2
 2 -16 2 3871.31 1321.42 1
 -2 16 -2 7587.34 1911.43 1
 -2 16 -2 2247.58 468.109 2
 2 -16 2 2354.5 490.731 2
 -2 -16 -2 1589.47 348.216 2
 2 16 2 2391.91 390.038 2
 -2 16 -3 -48.0499 511.832 1
 2 -16 3 20.7606 317.456 1
 -2 16 -3 103.41 180.984 2
 2 -16 3 207.9 193.265 2
 2 16 3 68.1908 148.298 2
 2 -16 4 1653.72 443.017 2
 -2 16 -4 1966.48 488.611 2
 -2 -16 -4 872.155 284.507 2
 2 16 4 595.093 238.302 2
 -2 16 -4 1433.14 767.03 1
 -3 0 16 4120.63 811.11 1
 3 0 -16 6633.97 989.506 1
 3 0 -15 678.218 366.653 1
 -3 0 15 1091.77 451.645 1
 -3 0 14 1162.99 424.035 1
 -3 0 14 1376.89 407.785 2
 3 0 -13 382.925 289.889 1
 -3 0 13 175.982 279.429 1
 3 0 -13 516.598 299.429 2
 3 0 -12 3712.39 493.065 2
 -3 0 12 4223.01 508.88 2
 -3 0 12 3310.1 651.666 1
 3 0 -12 3721.95 731.215 1
 -3 0 11 5282.14 548.835 2
 3 0 -11 5861.01 573.644 2
 -3 0 10 3920 887.243 1
 3 0 -10 1483.42 621.385 1
 -3 0 10 1613.28 275.551 2
 3 0 -10 1983.83 312.492 2
 3 0 -9 12548.6 1309.4 1
 3 0 -9 12547.1 726.774 2
 -3 0 9 10434.3 698.847 2
 3 0 -8 1823.04 600.574 1
 -3 0 8 1078.17 219.999 2
 3 0 -8 812.403 194.162 2
 -3 0 7 2306.08 673.781 1
 -3 0 7 1958.01 251.274 2
 3 0 -7 1700.29 240.038 2
 -3 0 6 20356.5 1755.95 1
 3 0 -6 19354.3 906.131 2
 -3 0 6 17877.6 876.159 2
 3 0 -5 3272.23 669.268 1
 -3 0 5 2720.86 318.606 2
 3 0 -5 3412.62 348.137 2
 -3 0 4 37073.7 2424.79 1
 -3 0 4 42818.8 1598.89 2
 3 0 -4 40334.3 1570.51 2
 3 0 -3 34101.6 1463.42 2
 -3 0 3 37630.3 1490.32 2
 -3 0 3 34895.8 2528.21 1
 3 0 -3 25085.2 2221.13 1
 3 0 -2 12282.9 679.1 2
 -3 0 2 11226.2 659.392 2
 3 0 -2 10815.3 1384.54 1
 -3 0 2 15204.7 1582.57 1
 3 0 -1 11304.2 1469.77 1
 -3 0 1 9414.92 614.019 2
 3 0 -1 8509.08 584.632 2
 3 0 0 36401.8 1542.19 2
 -3 0 0 37312.5 1790.46 2
 -3 0 0 29520.8 2738.38 1
 3 0 0 20661.9 2420.63 1
 3 0 1 29904.2 1375.06 2
 -3 0 -1 44935.3 3213.28 1
 3 0 1 29602.9 2723.25 1
 -3 0 -2 3647.59 486.871 2
 3 0 2 2739.99 1067.24 1
 -3 0 -3 8032.19 1913.06 1
 3 0 3 12771 2239.29 1
 3 0 3 11618.3 884.292 2
 -3 0 -3 12332.3 907.976 2
 3 0 4 1805 959.38 1
 3 0 5 844.372 329.76 2
 -3 0 -5 856.766 350.254 2
 3 0 5 986.055 900.812 1
 -3 0 -5 819.883 848.819 1
 3 0 6 13524.2 2500.64 1
 -3 0 -6 6289.18 1800.93 1
 -3 0 -6 11420.9 1090.29 2
 3 0 6 10961.2 1128.11 2
 3 0 7 1172.04 419.922 2
 3 0 7 1675.59 1012.85 1
 -3 0 -7 638.473 776.919 1
 -3 0 -8 6265.72 823.085 2
 3 0 8 6045.76 806.361 2
 -3 0 -8 3354.08 1343.71 1
 3 0 9 2041.36 516.41 2
 3 -1 -17 663.773 440.52 1
 3 1 -16 2157.28 565.415 1
 -3 1 16 3035.61 735.26 1
 3 -1 -16 854.641 470.344 1
 -3 1 16 1405.71 439.143 2
 -3 -1 15 1254.77 452.87 1
 -3 1 15 972.837 468.859 1
 3 -1 -15 287.562 344.887 1
 3 1 -15 242.799 330.001 1
 -3 1 15 1515.88 421.512 2
 -3 1 14 1533.21 365.386 2
 3 -1 -14 1754.86 416.31 2
 3 1 -14 2217 561.211 1
 3 -1 -14 2274.51 659.234 1
 -3 1 14 1732.85 536.762 1
 -3 -1 14 1590.47 467.246 1
 -3 1 13 300.861 235.743 2
 3 1 -13 967.991 359.153 1
 3 -1 -13 213.883 319.436 1
 -3 -1 13 19.0492 232.187 1
 -3 1 13 75.3235 267.226 1
 -3 1 12 4294.4 539.745 2
 3 1 -12 7050.02 716.449 2
 -3 -1 12 7099.22 686.424 2
 3 1 -12 6783.19 877.141 1
 -3 1 12 4611.09 788.074 1
 -3 -1 12 4918.65 769.257 1
 -3 -1 11 577.174 335.495 1
 -3 1 11 1222.43 492.061 1
 3 1 -11 2117.62 654.693 1
 3 -1 -11 1773.85 549 1
 3 -1 -11 1073.9 261.93 2
 3 1 -10 301.212 392.432 1
 -3 -1 10 659.063 438.37 1
 -3 1 10 154.611 156.133 2
 3 -1 -10 774.903 221.595 2
 3 -1 -10 1519.22 703.232 1
 3 -1 -9 1276.63 594.745 1
 -3 -1 9 2518.81 588.104 1
 3 1 -9 4372.62 823.698 1
 3 -1 -9 1411.21 262.205 2
 -3 1 9 3558.38 375.387 2
 -3 1 9 4699.73 996.561 1
 -3 -1 9 1819.73 252.967 2
 3 1 -9 2094.3 286.737 2
 -3 1 8 1662.93 256.603 2
 3 1 -8 1991.03 598.325 1
 -3 -1 8 3068.25 732.764 1
 3 1 -8 1280.55 224.715 2
 3 -1 -8 2663.22 321.508 2
 3 -1 -7 1688.72 263.679 2
 -3 1 7 2390.71 309.679 2
 -3 -1 7 1822.52 229.191 2
 3 -1 -7 2194.88 690.118 1
 3 1 -7 2812.66 269.691 2
 -3 -1 6 4547.62 781.547 1
 -3 1 6 4904.3 1034.1 1
 3 -1 -6 1618.08 653.398 1
 3 1 -6 3283.45 670.842 1
 -3 1 6 3416.19 384.861 2
 3 -1 -5 23384.1 2286.72 1
 -3 1 5 49706.5 2819.67 1
 -3 -1 5 25735.6 1127.8 2
 -3 -1 5 39123.9 2141.45 1
 3 1 -5 34161.4 2082.55 1
 -3 1 5 26989.1 1231.72 2
 3 1 -5 26887.4 1135.09 2
 3 -1 -5 25604.2 1219.76 2
 -3 -1 4 583.629 415.169 1
 -3 -1 4 791.774 172.635 2
 -3 1 4 403.614 446.1 1
 3 -1 -4 780.485 492.034 1
 3 1 -3 1481.49 616.766 1
 -3 -1 3 2394.21 664.609 1
 3 -1 -3 1275.2 245.097 2
 -3 1 3 1326.4 256.14 2
 -3 1 3 2906.14 684.614 1
 3 1 -3 2812.81 269.998 2
 -3 -1 3 2251.65 248.479 2
 3 1 -2 649.672 158.638 2
 -3 1 2 452.068 173.722 2
 3 -1 -2 1704.86 260.098 2
 3 1 -2 1187.88 622.97 1
 3 -1 -2 3513.19 854.762 1
 -3 -1 2 2978.02 771.319 1
 -3 -1 2 748.582 170.92 2
 -3 1 2 388.155 435.011 1
 -3 1 1 1245.8 232.964 2
 3 1 -1 650.905 533.053 1
 -3 1 1 413.28 413.363 1
 3 -1 -1 710.628 476.695 1
 -3 -1 1 1496.02 684.116 1
 3 1 -1 712.584 228.858 2
 3 1 0 1128.14 689.625 1
 -3 -1 0 755.091 602.427 1
 3 -1 0 713.096 539.972 1
 3 -1 0 1155.61 250.611 2
 -3 1 0 906.359 245.632 2
 -3 1 -1 883.324 599.228 1
 3 1 1 4477.73 1296.6 1
 3 -1 1 2712.43 882.44 1
 3 1 1 117.662 199.72 2
 -3 -1 -1 1035.97 281.909 2
 3 -1 2 27304 1445.37 2
 -3 1 -2 34005.7 1546.6 2
 -3 1 -2 28594.8 2873.92 1
 3 -1 2 29392.7 2800.65 1
 -3 -1 -2 27244.1 3017.3 1
 -3 -1 -2 35404.2 1575.72 2
 3 1 2 32221.3 1547.99 2
 3 -1 3 2650.11 453.55 2
 3 1 3 3328.13 485.456 2
 -3 1 -3 4815.4 1191.93 1
 3 1 3 5017.79 1496.2 1
 3 -1 3 3975.81 1117.23 1
 3 -1 4 1796.35 387.564 2
 -3 -1 -4 2128.82 473.215 2
 -3 1 -4 2282.76 437.044 2
 3 -1 4 2033.13 1008.94 1
 -3 1 -4 1564.98 828.612 1
 3 1 4 2658.1 1117.54 1
 -3 -1 -4 1657.07 1016.68 1
 -3 -1 -5 2169.74 1044.08 1
 -3 -1 -5 1039.01 361.475 2
 -3 1 -5 1311.47 352.597 2
 3 -1 5 3651.02 533.121 2
 3 -1 5 4291.67 1492.98 1
 3 -1 6 673.191 763.109 1
 -3 1 -6 804.11 772.701 1
 3 1 6 585.036 327.435 2
 -3 -1 -6 1252.98 385.615 2
 -3 1 -6 1397.21 394.286 2
 3 -1 7 2332.72 1203.71 1
 -3 1 -7 -52.9731 613.647 1
 -3 1 -7 249.035 312.816 2
 3 1 7 946.683 364.385 2
 -3 1 -8 -121.588 823.029 1
 3 -1 8 471.194 842.362 1
 -3 1 -9 4257.25 717.424 2
 3 -1 9 4577.89 753.765 2
 3 -1 9 7526.07 2034.89 1
 -3 1 -9 5344.46 1757.48 1
 -3 1 -10 636.028 764.327 1
 -3 1 -10 240.342 325.163 2
 3 -1 10 47.8891 243.396 2
 -3 1 -11 3161.1 1397.34 1
 3 -1 11 1258.52 444.398 2
 -3 1 -11 727.772 373.907 2
 3 -1 12 521.375 355.19 2
 -3 2 18 1503.66 487.578 2
 3 -2 -17 1968.21 644.757 1
 -3 2 17 549.392 355.097 2
 3 -2 -16 2858.13 758.46 1
 -3 2 16 6693.98 1091.11 1
 3 2 -16 5179.04 785.388 1
 3 -2 -16 6409 858.672 2
 -3 2 15 3618.95 832.996 1
 3 -2 -15 2095.67 647.487 1
 -3 -2 15 633.675 347.868 1
 -3 2 14 31731.2 1555.39 2
 3 -2 -14 17928.5 1309.1 2
 3 2 -14 15547.3 1364.36 1
 3 -2 -14 16569.3 1723.2 1
 -3 2 14 18285.6 1690.75 1
 -3 -2 14 19215.8 1421.61 1
 3 -2 -13 1417.98 357.394 2
 3 -2 -13 401.598 369.857 1
 -3 -2 13 663.055 332.181 1
 -3 2 13 207.386 373.279 1
 -3 -2 12 4337.37 671.465 1
 -3 2 12 4585.2 820.445 1
 3 -2 -12 2561.32 691.43 1
 3 -2 -12 4436.08 526.157 2
 -3 2 12 3812.73 481.423 2
 3 2 -12 2724.87 520.42 1
 -3 2 11 2155.38 335.604 2
 3 -2 -11 1946.04 327.866 2
 -3 -2 11 1881.91 370.435 2
 3 -2 -11 3626.04 761.045 1
 -3 2 11 3288.72 787.182 1
 3 2 -11 1396.21 513.335 1
 -3 -2 11 2325.21 594.638 1
 -3 -2 10 878.981 236.793 2
 3 2 -10 830.402 277.494 2
 -3 -2 10 899.775 391.914 1
 3 2 -10 116.447 250.26 1
 -3 2 10 259.553 371.114 1
 3 -2 -10 1023.66 571.241 1
 3 -2 -10 518.025 198.062 2
 3 2 -9 12550 1243.17 1
 -3 -2 9 9649.67 630.591 2
 3 2 -9 9206.67 628.995 2
 -3 -2 9 13636.5 1268.48 1
 3 -2 -9 10709.7 1561.15 1
 -3 2 9 9419.82 690.535 2
 3 -2 -9 10611.6 719.929 2
 3 -2 -8 608.272 455.053 1
 -3 2 8 1034.84 576.095 1
 -3 -2 8 615.2 370.857 1
 3 2 -8 820.378 178.439 2
 -3 -2 8 683.736 149.622 2
 -3 2 8 579.358 198.292 2
 -3 -2 7 5920.57 381.187 2
 3 2 -7 6365.81 395.684 2
 -3 2 7 7568.26 583.561 2
 3 -2 -7 5192.49 492.289 2
 3 -2 -7 5759.45 1147.79 1
 -3 -2 7 7653.28 899.534 1
 3 2 -7 6694.32 820.672 1
 -3 -2 6 22075.7 915.292 2
 -3 2 6 31147.6 1201.21 2
 3 -2 -6 22081.4 1101.78 2
 -3 -2 6 17897.9 1429.14 1
 3 -2 -6 22218.4 2251.08 1
 -3 2 6 31050.1 2443.8 1
 3 2 -6 20365.2 895.028 2
 -3 -2 5 499.218 360.229 1
 -3 2 5 2297.71 733.935 1
 -3 2 5 529.254 221.654 2
 3 2 -5 1216.66 179.439 2
 3 -2 -5 1652.77 290 2
 3 2 -5 1248.05 460.583 1
 3 -2 -5 499.87 448.468 1
 -3 -2 5 1376.26 178.947 2
 3 2 -4 13385.1 1510.11 1
 -3 -2 4 19489.2 1740.57 1
 3 2 -4 18056.4 822.273 2
 -3 -2 4 23834.8 907.553 2
 -3 2 4 24680.4 2166.35 1
 3 -2 -4 20581.4 1037.78 2
 -3 2 4 26955 1149.84 2
 3 2 -3 4038.86 869.435 1
 -3 2 3 5756.15 470.132 2
 -3 -2 3 3114.62 281.214 2
 3 2 -3 4587.93 319.172 2
 3 -2 -3 5018.33 926.077 1
 3 -2 -3 5572.76 471.042 2
 3 -2 -2 5185.82 505.11 2
 -3 2 2 4843.67 919.38 1
 3 -2 -2 5319.12 939.009 1
 3 2 -2 1654.98 702.336 1
 -3 -2 2 4726.21 984.301 1
 3 2 -2 4499.66 372.18 2
 -3 -2 1 10140.3 1777.6 1
 3 2 -1 4033.6 1131.29 1
 -3 2 1 5007.9 476.398 2
 3 -2 -1 6788.33 544.562 2
 3 2 -1 7502.21 478.913 2
 -3 -2 1 5887.79 471.297 2
 3 -2 -1 5312.26 1033.44 1
 -3 2 1 9109.84 1206.94 1
 -3 2 0 5757.03 1085.56 1
 3 -2 0 5421.07 1016.41 1
 -3 -2 0 4508.8 444.52 2
 3 2 0 4350.05 429.644 2
 3 2 0 2946.18 1005.58 1
 -3 -2 0 3920.59 1149.29 1
 -3 2 0 5407.46 491.801 2
 3 -2 0 4547.61 446.399 2
 3 -2 1 14382.4 934.231 2
 -3 2 -1 15774.9 971.232 2
 3 -2 1 23234.2 2303.35 1
 -3 2 -1 19064.5 1991.21 1
 3 2 1 14584.4 909.076 2
 -3 -2 -1 17426.1 1006.58 2
 3 2 1 22674 2814.76 1
 -3 -2 -1 22393.1 2753.26 1
 3 -2 2 716.023 592.084 1
 -3 2 -2 1605.45 716.903 1
 -3 -2 -2 836.236 758.361 1
 3 2 2 1502.58 889.666 1
 -3 -2 -2 1062.25 354.809 2
 -3 2 -3 9808.55 1640.11 1
 -3 -2 -3 13168.1 981.191 2
 3 2 3 13931.9 1004.44 2
 3 -2 3 15262.6 975.892 2
 -3 2 -3 15186.5 990.14 2
 3 2 4 4347.38 589.462 2
 3 -2 4 6356.99 654.506 2
 -3 2 -4 7286.47 720.188 2
 -3 2 -5 625.41 296.738 2
 3 -2 5 321.798 270.135 2
 3 -2 5 776.068 684.398 1
 -3 2 -5 1265.98 744.036 1
 3 -2 6 14972.3 2456.25 1
 -3 2 -6 9585.09 1860.8 1
 3 -2 6 9099.91 897.794 2
 -3 2 -6 9706.66 923.571 2
 3 -2 7 341.636 272.583 2
 -3 2 -7 9548.49 2233.43 1
 3 -2 7 6053.27 1783.4 1
 -3 2 -8 1239.18 885.564 1
 3 -2 8 2128.23 1113.98 1
 -3 2 -8 1373.81 455.266 2
 3 -2 8 1427.72 418.818 2
 -3 2 -9 2225.54 1213.17 1
 3 -2 9 3574.6 1469.67 1
 -3 2 -9 2572.99 615.846 2
 3 -2 9 1898.99 498.459 2
 -3 2 -10 -63.9229 671.016 1
 3 -2 10 68.913 808.592 1
 -3 2 -10 619.639 459.299 2
 -3 2 -11 9822.17 2560.55 1
 -3 2 -11 10875.4 1200.4 2
 3 -2 11 11737.8 1308.69 2
 3 -2 12 831.327 922.844 1
 -3 2 -12 910.8 983.611 1
 -3 2 -12 -39.107 292.957 2
 3 -2 12 94.1804 298.258 2
 -3 2 -13 2223.51 1246.58 1
 -3 2 -13 3763.05 734.379 2
 3 -2 13 2980.29 682.142 2
 3 -2 14 445.026 347.958 2
 3 -2 15 2504.32 640.22 2
 -3 3 19 772.246 399.151 2
 -3 3 18 644.197 349.568 2
 3 -3 -18 438.973 337.984 2
 3 -3 -18 87.3214 337.009 1
 -3 3 17 1775 672.745 1
 3 -3 -17 833.542 514.132 1
 3 -3 -17 527.628 341.685 2
 3 -3 -16 803.001 507.111 1
 -3 3 16 93.6459 322.475 1
 3 -3 -16 497.734 284.488 2
 -3 3 16 1542.71 437.488 2
 3 -3 -15 76.9778 252.621 2
 -3 3 15 411.677 287.169 2
 3 3 -15 420.44 312.855 1
 -3 3 15 722.157 453.262 1
 -3 3 14 1606 394.181 2
 3 3 -14 2920.96 542.601 1
 3 -3 -14 2603.05 780.171 1
 -3 3 14 3241.76 776.65 1
 -3 -3 14 3339.13 551.71 1
 3 -3 -13 6027.61 694.836 2
 -3 3 13 6306.62 677.172 2
 -3 3 13 10256 1315.64 1
 -3 -3 13 9105.5 842.264 1
 3 -3 -13 6859.62 1075.12 1
 3 3 -13 7985.87 848.071 1
 -3 3 12 4657.06 877.955 1
 3 -3 -12 4624.96 931.026 1
 3 3 -12 2583.04 541.626 1
 -3 3 12 3458.27 453.509 2
 3 -3 -12 4245.92 518.745 2
 3 -3 -11 1596.72 325.261 2
 -3 -3 11 3540.41 651.585 1
 -3 3 11 4251.43 492.646 2
 3 -3 -11 3375.4 809.557 1
 -3 3 11 3228.57 840.529 1
 -3 3 10 341.227 187.289 2
 3 -3 -10 730.102 229.612 2
 3 3 -10 378.536 314.383 1
 -3 3 10 517.153 384.004 1
 3 -3 -10 310.177 462.931 1
 -3 -3 9 2041.63 283.34 2
 3 -3 -9 1118.74 696.097 1
 3 3 -9 1884.31 509.272 1
 -3 -3 9 1579.57 424 1
 -3 3 9 1477.59 282.946 2
 3 -3 -9 1111.13 266.792 2
 3 -3 -8 2345.44 337.156 2
 -3 3 8 3003.16 376.186 2
 -3 -3 8 2911.47 284.044 2
 3 3 -8 492.436 288.039 1
 3 -3 -8 3065.74 962.011 1
 -3 3 8 2188.12 785.893 1
 -3 -3 8 1788.15 444.801 1
 3 -3 -7 1349.05 596.341 1
 -3 3 7 4016 903.087 1
 3 3 -7 2753.09 235.931 2
 -3 -3 7 4094.5 618.052 1
 -3 -3 7 3167.53 248.527 2
 -3 3 7 2830.07 388.021 2
 3 -3 -6 2090.67 339.779 2
 -3 3 6 2682.94 377.189 2
 -3 -3 6 2327.93 551.176 1
 3 3 -6 2757.23 610.596 1
 -3 -3 5 1543.42 521.153 1
 -3 3 5 2482.53 871.572 1
 -3 3 5 150.115 166.603 2
 3 3 -5 2023.84 170.212 2
 3 -3 -5 1994.12 755.394 1
 -3 -3 5 1042.24 147.723 2
 3 3 -4 -10.0581 321.301 1
 -3 -3 4 800.87 440.102 1
 3 -3 -4 1024.96 249.756 2
 -3 3 4 839.529 591.455 1
 -3 -3 4 612.679 117.82 2
 -3 -3 3 7554.52 475.181 2
 3 3 -3 6045.98 358.921 2
 3 3 -3 8452.95 1393.08 1
 -3 3 3 6875.29 557.72 2
 3 -3 -3 3527.06 433.937 2
 -3 3 3 6403.04 1200.26 1
 -3 -3 2 15068.2 758.791 2
 3 3 -2 14878.5 738.621 2
 3 -3 -2 13097.9 1559.67 1
 -3 3 2 24561.2 2161.51 1
 -3 -3 2 11721.5 1741.88 1
 3 -3 -2 20082.1 1046.39 2
 -3 3 2 27169.8 1191 2
 -3 3 1 14834.2 1610.39 1
 3 -3 -1 17586 1705.31 1
 3 3 -1 10932.7 1813.89 1
 -3 -3 1 19341.5 2403.24 1
 3 3 -1 12538.6 689.808 2
 -3 -3 1 13670.2 749.834 2
 -3 3 1 9666.21 735.497 2
 3 -3 -1 10472.5 748.378 2
 3 -3 0 3811.02 895.316 1
 -3 -3 0 2688.27 1033.83 1
 3 -3 1 423.533 201.991 2
 -3 3 -1 308.778 186.953 2
 -3 3 -2 434.107 468.29 1
 3 -3 2 190.673 440.707 1
 3 -3 2 828.663 264.402 2
 -3 3 -2 538.444 239.924 2
 3 -3 3 3368.19 1000.43 1
 -3 3 -3 1977.62 839.744 1
 3 -3 4 4298.97 1143.44 1
 -3 3 -4 7133.39 1347.19 1
 3 -3 4 3005.6 463.004 2
 -3 3 -4 3253.54 480.654 2
 -3 3 -5 4497.74 1285.92 1
 3 -3 5 3086.66 1116.31 1
 3 -3 5 1060.19 332.158 2
 -3 3 -5 1570.63 382.703 2
 -3 3 -6 767.187 702.44 1
 3 -3 6 1238.45 762.773 1
 3 -3 6 1361.81 401.999 2
 3 -3 7 1502.06 411.64 2
 -3 3 -7 1252.28 414.041 2
 -3 3 -7 702.915 619.94 1
 3 -3 8 2046.5 481.576 2
 -3 3 -8 1747.01 448.927 2
 3 -3 8 2275.99 1175.83 1
 -3 3 -8 1659.7 910.056 1
 -3 3 -9 7652.59 2099.51 1
 3 -3 9 9741.77 2261.7 1
 -3 3 -9 2775.15 566.152 2
 3 -3 10 7216.18 1929.95 1
 -3 3 -10 3721.97 1492.67 1
 3 -3 10 6319.54 827.746 2
 -3 3 -10 5278.55 814.464 2
 3 -3 11 6609.42 1936.77 1
 -3 3 -11 4874.97 1651.33 1
 -3 3 -11 1852.17 598.652 2
 3 -3 11 1424.64 471.562 2
 3 -3 12 672.404 898.112 1
 -3 3 -12 -234.394 735.029 1
 -3 3 -12 932.233 494.225 2
 -3 3 -13 1069.43 1001.57 1
 3 -3 13 -153.209 815.992 1
 -3 3 -13 42.1292 265.166 2
 3 -3 13 220.973 347.455 2
 3 -3 14 954.264 933.508 1
 -3 3 -14 1471 1142.36 1
 -3 3 -14 732.864 406.266 2
 -3 3 -15 39.7665 659.872 1
 -3 3 -15 975.851 454.271 2
 -3 3 -16 337.059 338.069 2
 -3 3 -16 -229.52 634.556 1
 3 -3 16 747.832 408.085 2
 3 -3 17 1171.51 504.84 2
 -3 4 20 296.353 314.244 2
 3 -4 -20 98.0509 282.498 2
 -3 4 19 587.656 323.551 2
 3 -4 -19 605.209 391.832 2
 3 -4 -18 795.151 517.771 1
 -3 4 18 881.83 366.561 2
 3 -4 -18 970.877 400.249 2
 3 -4 -17 2856.84 841.934 1
 -3 4 17 3585.03 921.737 1
 -3 4 17 3681.25 643.665 2
 3 -4 -17 3310.36 604.076 2
 -3 4 16 917.393 535.505 1
 3 -4 -16 675.279 541.323 1
 3 4 -15 -51.3359 119.018 1
 3 -4 -15 1220.65 359.977 2
 -3 4 15 1867.97 432.393 2
 -3 4 15 2218.65 719.71 1
 3 -4 -14 2517.98 477.361 2
 -3 4 14 3743.46 533.969 2
 3 4 -14 3070.88 476.248 1
 -3 -4 14 3041.94 490.342 1
 3 -4 -14 3660.95 913.437 1
 -3 4 14 3265.2 791.174 1
 -3 4 13 5072.26 996.936 1
 -3 4 13 2504.03 421.108 2
 3 -4 -13 2555.72 449.268 2
 3 -4 -13 4554.96 922.752 1
 -3 -4 13 4171.34 512.83 1
 -3 4 12 1767.3 352.698 2
 3 -4 -12 1879.25 348.879 2
 3 -4 -12 1366.71 588.639 1
 -3 4 12 3659.85 824.035 1
 3 4 -12 1153.4 398.704 1
 -3 -4 12 1755.82 353.383 1
 3 -4 -11 17113.8 1856.89 1
 -3 4 11 15789.6 1707.9 1
 3 -4 -11 9521.75 798.161 2
 -3 4 11 8757.05 751.394 2
 -3 -4 11 12246.7 964.458 1
 3 4 -11 13511.2 1119.67 1
 3 4 -10 1499.31 407.816 1
 -3 -4 10 1309.87 378.589 1
 -3 4 10 845.4 496.137 1
 3 -4 -10 548.203 457.121 1
 -3 4 10 801.162 247.456 2
 3 -4 -10 704.813 239.27 2
 -3 4 9 2805.66 401.186 2
 3 -4 -9 3441.27 437.599 2
 -3 4 9 5759.2 1109.48 1
 3 -4 -9 5424.7 1234.23 1
 -3 -4 9 5306.48 636.185 1
 3 4 -8 5356.2 687.574 1
 -3 4 8 6887.43 598.852 2
 3 -4 -8 3084.69 1037.59 1
 -3 4 8 7208.33 1412.35 1
 -3 -4 8 2998.12 558.574 1
 -3 4 7 7859.36 639.172 2
 3 -4 -7 8084 665.349 2
 -3 -4 7 6001.06 362.07 2
 3 4 -7 5691.63 376.375 2
 -3 4 7 10466.2 1558.42 1
 3 4 -7 8456.5 994.418 1
 3 -4 -7 4786.82 1054.18 1
 -3 -4 7 8824.3 937.996 1
 -3 4 6 1063.82 283.784 2
 3 -4 -6 1577.97 306.222 2
 -3 -4 6 1299.12 113.046 2
 3 -4 -6 438.587 486.769 1
 -3 -4 6 563.458 381.022 1
 3 4 -6 1235.21 118.393 2
 -3 4 6 3445 871.866 1
 3 4 -5 4779.72 236.497 2
 -3 4 5 5040.17 499.09 2
 3 -4 -5 6397.89 556.214 2
 -3 4 5 7009.86 1354.12 1
 -3 -4 5 4422.06 232.245 2
 -3 -4 5 9481.12 1338.8 1
 3 4 -4 408.799 464.054 1
 -3 -4 4 2104.74 740.673 1
 3 -4 -4 2361.68 814.019 1
 3 4 -4 1635.67 142.254 2
 -3 4 4 2640.75 876.471 1
 3 -4 -4 2669.4 372.753 2
 -3 4 4 1063.71 256.264 2
 -3 -4 3 2499.19 872.182 1
 -3 4 3 1055.78 254.576 2
 3 -4 -3 762.555 233.07 2
 3 4 -3 608.102 136.674 2
 -3 -4 3 621.206 132.939 2
 -3 -4 2 3822.33 338.371 2
 3 4 -2 5326.88 414.141 2
 3 -4 -2 2378.66 365.136 2
 -3 4 2 4669.49 503.371 2
 3 -4 -2 5535.78 1361.67 1
 -3 4 1 4919.38 501.335 2
 3 -4 -1 3848.57 485.389 2
 3 -4 -1 4203.65 941.419 1
 -3 4 1 3772.34 966.542 1
 3 -4 0 545.044 219.71 2
 -3 4 0 826.904 246.758 2
 -3 4 0 842.676 526.532 1
 3 -4 0 1087.12 557.596 1
 -3 4 -1 943.748 256.021 2
 3 -4 1 1323.73 285.769 2
 -3 4 -1 1864.3 619.753 1
 3 -4 1 974.503 575.517 1
 3 -4 2 9868.07 1511.61 1
 -3 4 -2 11395.5 1591.38 1
 -3 4 -2 4592.53 539.746 2
 3 -4 2 6763.85 621.441 2
 3 -4 3 374.18 225.978 2
 -3 4 -3 265.581 223.499 2
 3 -4 3 114.387 396.889 1
 -3 4 -3 13.7985 365.527 1
 -3 4 -4 17571.2 1429.68 2
 3 -4 4 22355.7 1333.75 2
 -3 4 -5 3696.11 527.291 2
 3 -4 5 3443.68 521.992 2
 3 -4 5 4427.57 1126.34 1
 -3 4 -5 7863.54 1477.22 1
 -3 4 -6 4177.39 602.553 2
 3 -4 6 2911.08 496.793 2
 3 -4 6 6925.34 1562.98 1
 -3 4 -6 4159.78 1213.42 1
 3 -4 7 1192.96 864.042 1
 -3 4 -7 1185.48 427.809 2
 3 -4 7 1222.36 384.78 2
 3 -4 8 8368.51 910.514 2
 -3 4 -8 12738.7 1126.39 2
 -3 4 -8 6049.47 1515.22 1
 3 -4 8 14294.1 2239.58 1
 3 -4 9 2444.97 566.649 2
 3 -4 9 2588.61 1112.66 1
 -3 4 -9 2043.92 977.407 1
 3 -4 10 3157.06 1432.3 1
 -3 4 -10 1389.59 864.417 1
 -3 4 -10 3617.45 640.935 2
 3 -4 10 3945.02 668.206 2
 -3 4 -11 3291.65 1551.29 1
 -3 4 -11 1937.67 523.779 2
 3 -4 11 2168.77 518.436 2
 3 -4 11 1500.67 1181.01 1
 3 -4 12 1760.43 494.264 2
 -3 4 -12 1167.46 472.78 2
 3 -4 12 609.845 753.791 1
 -3 4 -12 522.689 807.92 1
 3 -4 13 1296.96 1087.74 1
 3 -4 13 256.355 304.047 2
 -3 4 -13 1141.07 521.944 2
 3 -4 14 8817.06 2498.42 1
 -3 4 -14 1484.22 599.736 2
 3 -4 14 2984.57 800.651 2
 -3 4 -14 536.102 763.487 1
 3 -4 15 806.072 486.669 2
 -3 4 -15 341.014 362.166 2
 -3 4 -15 1045.64 1000.67 1
 3 -4 15 1492.01 1229.73 1
 -3 4 -16 375.541 355.673 2
 3 -4 16 591.691 411.341 2
 3 -4 16 614.469 911.647 1
 -3 4 -16 944.294 1031.72 1
 -3 4 -17 230.782 332.895 2
 3 -4 17 230.673 306.779 2
 3 -4 17 158.308 762.679 1
 -3 4 -17 87.0581 645.747 1
 -3 5 20 134.59 249.306 2
 3 -5 -20 337.846 330.236 2
 -3 5 19 486.172 351.069 2
 -3 5 18 490.825 310.198 2
 3 -5 -18 998.583 403.707 2
 3 -5 -18 563.271 482.498 1
 -3 5 17 2258.44 506.632 2
 3 -5 -17 2036.73 521.564 2
 3 -5 -17 2489.27 843.927 1
 -3 5 17 2741.04 846.836 1
 3 -5 -16 1005.09 344.015 2
 -3 5 16 1213.82 371.659 2
 -3 5 16 664.628 526.971 1
 3 -5 -16 466.589 472.5 1
 3 -5 -15 1432.9 381.548 2
 -3 5 15 1735.33 656.725 1
 3 -5 -15 2865.82 818.147 1
 -3 5 15 491.783 263.473 2
 -3 5 14 1174.93 317.161 2
 3 -5 -14 1990.86 415.047 2
 3 -5 -14 1217.44 645.61 1
 -3 5 14 1712.35 617.922 1
 -3 -5 14 1944.28 350.252 1
 -3 -5 13 350.673 179.013 1
 3 -5 -13 168.359 351.027 1
 -3 5 13 298.176 391.222 1
 -3 5 13 354.784 209.504 2
 3 -5 -13 313.588 208.682 2
 3 -5 -12 75.1184 165.424 2
 -3 5 12 198.23 182.32 2
 3 5 -12 140.793 170.714 1
 3 -5 -12 1249.5 578.532 1
 -3 -5 12 848.701 305.757 1
 -3 5 12 895 499.532 1
 3 -5 -11 684.05 253.706 2
 -3 5 11 1456.39 319.117 2
 -3 5 11 1764.28 650.943 1
 3 -5 -11 2181.38 747.73 1
 -3 5 10 1326.18 301.663 2
 -3 5 10 1271.91 622.41 1
 3 5 -10 952.505 259.773 1
 3 -5 -9 808.507 245.558 2
 -3 5 9 682.9 471.053 1
 3 -5 -9 434.594 493.188 1
 3 5 -9 1461.3 351.427 1
 -3 -5 9 862.216 285.071 1
 3 5 -8 7244.45 926.714 1
 -3 5 8 10654.5 1769.11 1
 3 -5 -8 9528.36 1772.64 1
 3 -5 -7 5126.07 1251.87 1
 -3 5 7 7630.73 1530.49 1
 -3 5 7 6840.56 635.736 2
 3 5 -7 8751.13 1118.42 1
 3 -5 -7 7159.84 662.58 2
 -3 -5 6 9456.75 391.161 2
 3 -5 -6 9932.97 1466.52 1
 3 5 -6 5428.7 1051.26 1
 -3 5 5 615.38 532.196 1
 3 5 -5 411.041 36.048 2
 -3 5 5 12.4752 159.569 2
 -3 -5 5 388.548 485.251 1
 -3 -5 5 435.888 41.6145 2
 3 -5 -5 2566.67 917.706 1
 3 -5 -4 15.635 453.498 1
 -3 5 4 1367.61 699.741 1
 3 -5 -4 744.274 245.969 2
 -3 5 4 977.56 258.333 2
 3 -5 -3 1120.94 662.011 1
 3 -5 -3 807.255 246.671 2
 -3 5 3 1881.44 334.908 2
 -3 5 3 1772.26 826.618 1
 3 -5 -2 2372.03 826.584 1
 -3 5 2 2651.64 838.55 1
 3 -5 -2 2951.84 407.033 2
 -3 5 2 3046.37 411.119 2
 3 -5 -1 23851.2 1204.93 2
 -3 5 1 18222.7 1121.59 2
 3 -5 0 1142.64 278.192 2
 3 -5 0 1496.15 688.618 1
 -3 5 0 753.834 248.936 2
 -3 5 0 2415.43 877.775 1
 -3 5 -1 437.423 207.301 2
 3 -5 1 950.816 256.061 2
 3 -5 1 1386.21 608.979 1
 -3 5 -1 199.241 386.872 1
 3 -5 2 643.828 461.588 1
 -3 5 -2 180.06 367.266 1
 3 -5 2 499.669 217.342 2
 -3 5 -2 236.902 192.595 2
 -3 5 -3 13010.4 967.955 2
 3 -5 3 11544.7 903.23 2
 3 -5 3 18430.1 2175.42 1
 -3 5 -3 15827.5 1869.45 1
 3 -5 4 6784.94 704.2 2
 -3 5 -4 8057.26 770.959 2
 -3 5 -4 5300.26 1212.37 1
 3 -5 4 6323.02 1259.52 1
 -3 5 -5 11132.7 1243.24 2
 3 -5 5 10010.4 1001.15 2
 -3 5 -5 17394.3 2106.69 1
 3 -5 5 19368.5 2247.1 1
 -3 5 -6 338.924 245.311 2
 3 -5 6 433.703 291.945 2
 -3 5 -6 1461.53 829.171 1
 3 -5 7 1090.91 348.882 2
 -3 5 -7 2257.51 461.817 2
 3 -5 7 2620.12 993.881 1
 -3 5 -7 1878.88 851.363 1
 3 -5 8 1183.29 388.255 2
 -3 5 -8 1273.51 426.9 2
 -3 5 -8 6108.54 1475.62 1
 3 -5 8 6571.12 1639.31 1
 -3 5 -9 2299.51 1086.88 1
 3 -5 9 219.105 545.125 1
 -3 5 -9 209.008 273.66 2
 3 -5 9 94.2852 291.349 2
 3 -5 10 717.3 351.184 2
 -3 5 -10 308.193 296.797 2
 3 -5 10 1687.53 956.339 1
 3 -5 11 3551.81 1281.81 1
 3 -5 11 584.317 334.519 2
 -3 5 -11 1664.98 957.441 1
 -3 5 -11 2299.13 534.121 2
 3 -5 12 247.322 273.72 2
 3 -5 12 555.864 880.012 1
 -3 5 -12 215.146 508.613 1
 -3 5 -13 1042.51 1139.4 1
 3 -5 13 775.99 987.978 1
 3 -5 14 2065.28 582.511 2
 -3 5 -14 526.219 936.22 1
 3 -5 14 761.647 1012.01 1
 3 -5 15 669.28 402.715 2
 -3 5 -15 488.436 483.022 2
 3 -5 15 943.054 1047.03 1
 -3 5 -15 317.502 728.655 1
 3 -5 16 753.319 490.654 2
 -3 5 -16 1013.21 567.144 2
 3 -5 16 1484.32 1177.29 1
 -3 5 -16 789.247 848.28 1
 3 -5 17 220.38 414.981 2
 -3 5 -17 114.673 309.29 2
 -3 5 -17 82.795 703.535 1
 3 -5 17 -178.109 825.654 1
 3 -6 -19 1470.27 480.247 2
 -3 6 19 421.638 291.899 2
 3 -6 -19 518.189 487.671 1
 3 -6 -18 1219.9 406.309 2
 3 -6 -18 352.71 449.45 1
 3 -6 -17 307.207 260.1 2
 -3 6 17 396.026 264.765 2
 -3 6 17 700.58 518.715 1
 3 -6 -17 458.198 497.183 1
 -3 6 16 477.134 482.965 1
 3 -6 -16 820.324 495.456 1
 3 -6 -16 688.284 310.715 2
 -3 6 16 1783.86 409.087 2
 -3 6 15 2210.98 759.128 1
 3 -6 -15 3113.55 853.346 1
 -3 6 15 475.065 234.686 2
 3 -6 -15 561.75 264.691 2
 -3 6 14 189.542 350.824 1
 -3 6 14 244.717 185.053 2
 3 -6 -14 310.589 205.376 2
 -3 6 13 1151.57 330.49 2
 3 -6 -13 461.521 230.853 2
 -3 -6 13 458.493 144.823 1
 3 6 -13 -136.766 205.761 1
 3 -6 -13 436.793 387.265 1
 -3 6 13 517.21 486.927 1
 -3 6 12 2754 778.374 1
 3 -6 -12 1873.19 679.744 1
 3 6 -12 999.826 185.168 1
 3 -6 -12 1951.41 375.811 2
 -3 -6 12 1980.9 286.502 1
 -3 6 11 364.582 412.148 1
 3 -6 -11 972.074 292.172 2
 -3 6 10 3166.39 459.919 2
 3 6 -10 4139.99 531.542 1
 -3 -6 10 8910.1 686.187 1
 3 -6 -10 7154.38 653.051 2
 3 -6 -10 5952.34 1163.02 1
 -3 6 10 10595 1636.19 1
 -3 6 9 1405.62 614.922 1
 3 -6 -9 625.621 244.417 2
 -3 6 9 616.447 241.513 2
 3 6 -9 819.922 344.494 1
 3 -6 -9 813.915 544.768 1
 -3 6 8 10043.7 824.337 2
 3 -6 -8 10306.3 823.425 2
 3 -6 -8 6426.84 1499.96 1
 -3 6 8 10581.6 1721.3 1
 -3 -6 8 8879.33 1116.31 1
 -3 6 7 651.68 240.508 2
 -3 6 7 219.676 618.996 1
 3 -6 -7 217.748 538.915 1
 -3 6 6 4013.72 1133.37 1
 -3 -6 6 4337.51 199.856 2
 -3 6 6 4637.82 581.022 2
 3 -6 -6 3345.76 451.336 2
 3 6 -5 1891.88 91.5941 2
 -3 -6 5 1739.84 95.6724 2
 3 -6 -5 3817.37 983.485 1
 -3 6 4 3573.18 481.779 2
 3 -6 -4 3405.66 469.934 2
 -3 6 4 6054.05 1312.19 1
 3 -6 -4 7146.81 1452.87 1
 3 -6 -3 25127.3 2719.87 1
 -3 6 3 33455.6 2955.35 1
 3 -6 -2 9442.5 1542.87 1
 -3 6 2 9009.82 1632.01 1
 -3 6 2 7034.34 651.043 2
 3 -6 -2 6256.88 629.438 2
 3 -6 -1 3194.77 963.774 1
 -3 6 1 4403.88 570.667 2
 3 -6 0 26672.5 2977.68 1
 -3 6 0 32507.8 3063.62 1
 -3 6 0 21350.9 1301.78 2
 3 -6 0 27308 1457.67 2
 3 -6 1 1907.73 750.318 1
 3 -6 1 1947.34 368.099 2
 -3 6 -1 1637.36 346.734 2
 -3 6 -1 4966.73 1131.15 1
 -3 6 -2 4355.16 1017.69 1
 3 -6 2 3553.47 965.008 1
 3 -6 2 5656.86 602.628 2
 3 -6 3 1552.62 608.177 1
 -3 6 -3 1713.75 645.445 1
 -3 6 -3 1299.12 321.23 2
 3 -6 3 1764.31 356.323 2
 -3 6 -4 220.627 238.281 2
 3 -6 4 466.935 262.601 2
 3 -6 4 1053.16 669.216 1
 -3 6 -4 516.525 507.405 1
 -3 6 -5 6594.81 731.287 2
 3 -6 5 6631.04 725.015 2
 -3 6 -5 8306.53 1599.61 1
 3 -6 5 6955.68 1383.84 1
 3 -6 6 6406.6 795.151 2
 3 -6 6 662.623 573.185 1
 3 -6 7 7957.04 873.368 2
 -3 6 -7 7231.11 1477.99 1
 3 -6 7 13191.3 2078.88 1
 -3 6 -7 6622.68 748.396 2
 -3 6 -8 647.059 298.238 2
 3 -6 8 525.223 616.739 1
 -3 6 -8 350.682 531.36 1
 3 -6 8 886.918 337.146 2
 -3 6 -9 1723.38 905.347 1
 3 -6 9 2324.28 1049.71 1
 3 -6 9 1128.79 373.426 2
 -3 6 -9 1919.78 484.137 2
 -3 6 -10 877.179 382.537 2
 3 -6 10 1168.12 755.479 1
 -3 6 -10 1065.54 822.316 1
 3 -6 10 563.171 335.656 2
 3 -6 11 431.66 302.426 2
 3 -6 11 1669.09 902.191 1
 -3 6 -11 2150.22 1037.03 1
 -3 6 -11 1405.83 459.152 2
 3 -6 12 358.905 313.24 2
 3 -6 12 1041.11 824.989 1
 -3 6 -12 857.558 727.24 1
 -3 6 -12 1188.88 450.474 2
 3 -6 13 693.517 350.778 2
 3 -6 13 350.002 684.31 1
 -3 6 -13 264.323 554.77 1
 3 -6 14 437.728 331.878 2
 3 -6 14 -41.1465 778.114 1
 -3 6 -14 86.9184 515.356 1
 3 -6 15 977.506 417.85 2
 -3 6 -15 1468.66 1147.05 1
 -3 6 -15 812.027 425.774 2
 3 -6 15 1706.49 1242.42 1
 -3 6 -16 570.181 399.489 2
 -3 6 -16 42.1657 494.618 1
 3 -6 16 482.875 754.571 1
 -3 7 18 1217.62 391.95 2
 -3 7 18 865.779 603.305 1
 3 -7 -18 325.729 460.688 1
 3 -7 -18 740.736 343.865 2
 -3 7 17 254.665 400.444 1
 3 -7 -17 225.358 454.723 1
 -3 7 17 168.848 215.035 2
 3 -7 -17 563.85 295.019 2
 3 -7 -16 981.206 329.146 2
 -3 7 16 566.718 522.468 1
 3 -7 -16 86.0179 319.489 1
 -3 7 16 616.303 273.809 2
 3 -7 -15 1587.44 678.979 1
 3 -7 -15 501.046 254.355 2
 -3 7 15 260.163 225.804 2
 -3 7 15 1108.75 626.927 1
 -3 7 14 504.79 257.474 2
 3 -7 -14 415.247 227.314 2
 3 -7 -14 486.766 541.247 1
 -3 7 14 243.265 361.663 1
 -3 7 13 509.745 239.027 2
 3 -7 -13 142.929 330.589 1
 -3 7 13 145.762 393.733 1
 3 -7 -13 515.61 246.286 2
 3 7 -12 11.7928 145.398 1
 -3 -7 12 4126.48 301.656 1
 3 -7 -12 4827.31 1068.24 1
 -3 7 12 3192.98 863.339 1
 3 -7 -12 4403.38 550.766 2
 -3 7 12 4502.12 558.107 2
 -3 7 11 2513.4 751.149 1
 3 -7 -11 2885.4 923.546 1
 -3 7 11 2280.27 404.271 2
 3 -7 -11 2654.69 445.048 2
 -3 -7 11 2277.76 323.463 1
 3 -7 -10 4156.94 1041.62 1
 -3 7 10 2341.23 861.489 1
 -3 7 10 2332.87 408.488 2
 3 -7 -10 2279.58 393.172 2
 -3 -7 10 1983.18 456.727 1
 -3 7 9 269.379 383.865 1
 3 -7 -9 750.023 515.881 1
 -3 7 9 303.25 198.488 2
 3 -7 -9 459.511 223.125 2
 3 -7 -8 559.782 257.118 2
 -3 -7 8 315.461 111.752 2
 3 7 -8 608.311 163.791 2
 3 -7 -8 725.037 643.306 1
 -3 7 7 1492.1 335.391 2
 3 7 -7 814.336 129.041 2
 3 -7 -7 627.714 739.356 1
 -3 7 6 1627.98 839.389 1
 3 -7 -6 496.074 614.875 1
 3 -7 -6 2082.36 370.622 2
 3 7 -6 1007.73 103.126 2
 -3 -7 6 1983.47 141.304 2
 -3 7 5 2744.29 432.526 2
 3 -7 -5 3516.64 496.115 2
 3 -7 -5 1553.7 714.723 1
 -3 -7 5 1616.09 131.276 2
 -3 7 5 5808.97 1283.28 1
 3 7 -5 2622.42 156.406 2
 -3 7 4 8775.61 727.836 2
 3 -7 -4 6108.36 628.98 2
 -3 -7 4 5526.95 306.508 2
 -3 7 4 10996.4 1613.92 1
 3 -7 -4 7274.72 1395.79 1
 3 7 -4 4755.55 265.905 2
 3 -7 -3 883.244 693.901 1
 -3 7 3 2721.82 1010.87 1
 -3 7 2 5355.37 596.188 2
 3 -7 -2 4317.85 534.247 2
 3 -7 -2 3326.39 1063.59 1
 -3 7 2 4441.51 1210.21 1
 3 -7 -1 4118.65 519.457 2
 -3 7 1 4169.06 549.594 2
 3 -7 -1 3872.8 1088.32 1
 3 -7 0 1144.98 707.145 1
 -3 7 0 867.038 641.096 1
 -3 7 -1 5117.2 591.144 2
 3 -7 1 6260.24 636.78 2
 3 -7 1 4759.44 1398.61 1
 -3 7 -1 5465.44 1467.93 1
 -3 7 -2 3153.22 470.082 2
 3 -7 2 3060.95 461.142 2
 3 -7 2 2317.3 840.317 1
 -3 7 -2 1668.43 772.769 1
 -3 7 -3 995.098 291.388 2
 3 -7 3 967.288 287.432 2
 -3 7 -3 587.668 476.257 1
 3 -7 3 638.095 496.884 1
 3 -7 4 406.643 235.552 2
 -3 7 -4 527.946 241.501 2
 3 -7 4 1283.15 605.613 1
 -3 7 -4 839.055 568.288 1
 3 -7 5 3362.02 963.837 1
 -3 7 -5 880.316 560.137 1
 3 -7 5 2994.37 497.767 2
 -3 7 -5 3907.87 555 2
 3 -7 6 969.972 689.042 1
 3 -7 6 350.209 254.255 2
 -3 7 -6 501.648 271.52 2
 -3 7 -6 1922.78 826.796 1
 3 -7 7 953.541 646.054 1
 -3 7 -7 1022.88 656.87 1
 3 -7 8 1993.15 886.185 1
 -3 7 -8 2053.42 901.687 1
 -3 7 -8 1684.74 423.867 2
 3 -7 8 2582.94 565.541 2
 3 -7 9 4297.47 1228.02 1
 -3 7 -9 3728.56 1273.85 1
 -3 7 -9 4158.11 646.479 2
 3 -7 10 1924.68 935.643 1
 -3 7 -10 284.054 277.949 2
 3 -7 10 704.79 323.945 2
 -3 7 -11 772.285 396.834 2
 3 -7 11 921.554 378.083 2
 -3 7 -11 815.8 698.434 1
 3 -7 11 79.6471 530.673 1
 3 -7 12 463.422 340.605 2
 -3 7 -12 239.16 278.766 2
 -3 7 -12 245.015 662.131 1
 3 -7 12 709.821 728.31 1
 3 -7 13 331.949 293.562 2
 -3 7 -13 440.1 330.401 2
 -3 7 -13 498.151 714.588 1
 3 -7 13 26.061 571.88 1
 -3 7 -14 202.929 274.573 2
 3 -7 14 1340.83 459.215 2
 -3 7 -14 158.964 471.395 1
 3 -7 15 513.805 338.537 2
 3 -7 15 882.97 890.798 1
 -3 7 -15 1694.42 976.359 1
 -3 8 18 1583.04 710.766 1
 3 -8 -18 1000.92 630.52 1
 -3 8 18 497.634 292.221 2
 3 -8 -18 311.425 251.985 2
 -3 8 17 2873.43 545.483 2
 3 -8 -17 3824.35 625.789 2
 3 -8 -17 2833.87 957.266 1
 -3 8 17 1910.66 793.771 1
 -3 8 16 866.729 304.805 2
 3 -8 -16 1112.78 363.056 2
 3 -8 -16 1692.91 685.76 1
 -3 8 16 980.854 632.599 1
 -3 8 15 5506.09 708.17 2
 3 -8 -15 4223.71 1071.34 1
 -3 8 14 422.244 249.222 2
 3 -8 -14 188.661 223.197 2
 -3 8 14 115.147 369.969 1
 -3 8 13 4806.9 627.402 2
 3 -8 -13 4537.21 1070.65 1
 -3 8 13 6125.94 1301.7 1
 -3 -8 12 1204.43 278.834 2
 3 -8 -12 1595.24 677.344 1
 -3 8 12 1147.57 324.396 2
 3 -8 -12 759.125 291.296 2
 -3 -8 11 407.378 211.546 2
 3 -8 -11 666.126 256.715 2
 3 -8 -11 776.39 554.193 1
 -3 8 11 280.707 403.397 1
 3 8 -10 4103.44 430.877 2
 -3 8 10 5422.6 618.847 2
 3 -8 -10 5040.08 586.079 2
 3 -8 -10 3556.96 1044.15 1
 -3 8 9 426.094 231.19 2
 3 -8 -9 1959.71 734.996 1
 -3 8 9 850.125 572.926 1
 3 -8 -9 847.909 281.291 2
 -3 -8 9 1427.31 222.32 2
 3 8 -8 701.334 147.862 2
 -3 8 8 101.087 412.31 1
 3 -8 -8 136.485 448.257 1
 3 -8 -8 532.491 257.523 2
 -3 8 8 289.459 226.514 2
 -3 -8 7 2830.8 218.581 2
 3 8 -7 3187.77 242.03 2
 3 -8 -7 4766.04 567.091 2
 -3 8 7 2547.59 431.684 2
 -3 8 7 6588.24 1587.19 1
 3 -8 -7 4250.98 1307.21 1
 -3 8 6 3210.69 1156.72 1
 3 -8 -6 1799.24 951.302 1
 3 8 -6 2208.5 211.813 2
 3 8 -5 12136.1 555.895 2
 -3 -8 5 15401.1 592.507 2
 -3 8 5 11139.9 914.676 2
 3 -8 -5 10981.5 931.165 2
 3 -8 -5 8963.1 1677.46 1
 -3 8 5 17122.1 2396.37 1
 3 -8 -4 15.5745 417.026 1
 -3 8 4 16.1262 406.153 1
 -3 -8 4 314.878 95.311 2
 -3 8 4 843.405 289.829 2
 3 -8 -4 588.661 256.8 2
 -3 -8 3 5527.25 383.533 2
 3 -8 -3 5436.77 1431.04 1
 -3 8 3 6773.32 1408.14 1
 3 -8 -3 5877.7 638.082 2
 -3 8 3 4093.96 556.384 2
 3 8 -3 5695.89 350.913 2
 3 8 -2 1730.48 232.02 2
 -3 -8 2 1231.28 233.269 2
 3 -8 -2 969.793 690.565 1
 -3 8 1 1669.06 364.932 2
 3 -8 -1 2235.19 920.658 1
 3 -8 -1 2094.16 393.263 2
 3 8 -1 1365.45 285.581 2
 -3 8 0 5125.31 1325.06 1
 3 -8 0 5633.16 1292.88 1
 3 -8 1 945.146 642.445 1
 -3 8 -1 525.409 527.655 1
 3 -8 2 11768.2 2039.23 1
 -3 8 -2 23324.9 2823 1
 -3 8 -2 13016.5 980.422 2
 3 -8 3 1979.78 398.886 2
 -3 8 -3 1588.41 362.398 2
 3 -8 3 3570.02 1002.44 1
 -3 8 -4 2853.22 479.802 2
 3 -8 4 3460.22 498.16 2
 3 -8 4 2733.44 855.998 1
 -3 8 -4 3260.48 933.636 1
 -3 8 -5 308.617 225.67 2
 -3 8 -5 287.967 435.826 1
 3 -8 6 768.631 538.15 1
 -3 8 -6 514.174 483.96 1
 -3 8 -7 4069.73 636.877 2
 3 -8 7 5268.5 698.237 2
 3 -8 7 5876.31 1395.99 1
 -3 8 -7 4211.48 1154.16 1
 -3 8 -8 3996.49 792.624 2
 3 -8 8 3492.9 685.868 2
 -3 8 -8 -94.1939 465.098 1
 -3 8 -9 1136.81 372.831 2
 3 -8 9 2845.9 992.77 1
 -3 8 -9 3744.17 1102.16 1
 3 -8 9 1693.18 479.415 2
 -3 8 -10 3757.9 1171.52 1
 3 -8 10 5313.11 1395.25 1
 3 -8 10 3239.14 588.507 2
 -3 8 -10 4002.52 650.31 2
 3 -8 11 775.615 652.583 1
 -3 8 -11 887.773 741.02 1
 3 -8 11 560.69 322.823 2
 -3 8 -11 552.045 347.745 2
 -3 8 -12 4947.42 861.29 2
 3 -8 12 6073.63 873.516 2
 3 -8 12 7655.62 1838.67 1
 -3 8 -12 4877.08 1399.47 1
 -3 8 -13 418.223 327.464 2
 3 -8 13 390.831 364.994 2
 3 -8 13 1904.99 1018.03 1
 -3 8 -13 149.651 531.532 1
 -3 8 -14 2402.18 618.518 2
 3 -8 14 1292.77 470.784 2
 -3 8 -14 765.112 832.696 1
 3 -8 14 2410.74 1084.84 1
 -3 8 -15 892.477 410.967 2
 3 -8 15 388.633 319.138 2
 -3 8 -15 445.964 693.617 1
 3 -8 15 394.747 701.663 1
 -3 9 17 341.182 222.497 2
 -3 9 17 1124.74 628.343 1
 3 -9 -17 4009.07 1144.55 1
 -3 9 16 197.305 214.292 2
 3 -9 -16 67.557 185.648 2
 -3 9 16 322.461 460.316 1
 3 -9 -16 627.806 500.734 1
 3 -9 -15 2657.92 864.765 1
 -3 9 15 1771.69 736.256 1
 -3 9 15 608.935 281.107 2
 3 -9 -15 371.06 246.885 2
 -3 -9 15 353.819 153.73 2
 -3 9 14 1368.99 363.722 2
 3 -9 -14 997.028 666.82 1
 -3 9 14 137.449 369.313 1
 3 -9 -13 1160.15 619.367 1
 -3 9 13 1526.02 714.685 1
 -3 -9 13 970.179 322.364 2
 3 9 -13 24.9032 185.866 2
 3 -9 -13 1059.73 319.764 2
 -3 9 13 674.447 278.767 2
 -3 -9 12 834.998 234.511 2
 -3 9 12 2405.59 795.405 1
 -3 9 12 661.622 272.104 2
 3 -9 -12 517.965 486.27 1
 3 9 -12 -92.0675 180.004 2
 3 -9 -12 367.939 232.06 2
 3 -9 -11 1742.97 742.865 1
 -3 9 11 2330.36 435.24 2
 -3 9 11 1431.36 621.465 1
 -3 -9 11 1226.22 243.796 2
 3 -9 -11 1562.19 376.211 2
 3 -9 -10 1122.08 688.546 1
 3 -9 -10 820.617 288.533 2
 -3 9 10 979.919 307.388 2
 -3 9 10 1658.8 762.793 1
 -3 -9 10 1102.53 215.067 2
 -3 9 9 1240.86 661.322 1
 3 -9 -9 964.499 570.52 1
 -3 -9 9 1612.98 285.94 2
 3 -9 -9 961.417 295.038 2
 -3 9 9 1467.54 363.772 2
 3 9 -9 520.957 127.548 2
 3 9 -8 664.51 131.622 2
 -3 -9 8 185.717 99.0067 2
 -3 9 8 234.548 417.742 1
 3 -9 -8 16.3754 416.497 1
 3 -9 -8 374.996 236.82 2
 -3 9 8 742.573 282.339 2
 -3 9 7 2253.3 910.789 1
 3 -9 -7 5107.62 1454.94 1
 -3 -9 7 1142.37 172.684 2
 -3 9 7 3096.39 471.639 2
 3 -9 -7 1013.93 316.6 2
 3 9 -7 2404.03 215.361 2
 3 -9 -6 1577.01 909.448 1
 3 9 -6 1190.94 158.426 2
 -3 9 6 2168.2 1019.78 1
 -3 -9 6 1381.87 174.893 2
 3 9 -5 597.754 132.961 2
 3 -9 -5 699.407 298.173 2
 -3 -9 5 1959.86 188.627 2
 3 -9 -5 1641.42 915.371 1
 -3 9 5 167.815 211.062 2
 -3 9 5 2872.65 1175.42 1
 3 -9 -4 4428.44 581.009 2
 3 -9 -4 3559.78 1072.13 1
 -3 9 4 4462.29 589.547 2
 3 9 -3 1643.18 203.824 2
 -3 -9 3 2194.21 232.334 2
 3 -9 -3 1251.43 725.818 1
 3 -9 -3 2028.75 401.646 2
 -3 9 3 1441.6 355.114 2
 -3 9 3 2010.01 841.95 1
 3 -9 -2 1573.94 866.476 1
 3 -9 -2 2271.57 408.078 2
 -3 9 2 1419.39 359.737 2
 -3 -9 2 2758.28 306.472 2
 3 9 -2 1581.49 217.577 2
 -3 9 2 4882.94 1324.48 1
 3 9 -1 1173.55 230.5 2
 -3 9 1 1767.95 896.209 1
 3 -9 -1 1255.5 784.89 1
 -3 9 1 1477.05 337.585 2
 3 -9 -1 1609.59 358.976 2
 -3 9 0 3716.83 1238.57 1
 3 -9 0 1978.55 879.81 1
 -3 -9 0 3087.92 424.241 2
 -3 9 0 2399.51 459.351 2
 3 -9 0 1095.87 338.041 2
 3 -9 1 2563.29 930.039 1
 -3 9 -1 4904.16 1265.11 1
 3 -9 1 3470.48 565.924 2
 3 -9 2 57.8021 500.474 1
 3 -9 2 962.776 305.504 2
 -3 9 -2 404.564 242.574 2
 -3 9 -3 1067.62 317.384 2
 3 -9 3 1326.17 347.989 2
 3 -9 3 944.778 851.029 1
 -3 9 -3 1350.65 953.208 1
 3 -9 4 1086.99 639.236 1
 3 -9 4 2666.04 465.978 2
 -3 9 -4 2819.74 466.846 2
 -3 9 -5 197.143 404.185 1
 3 -9 5 32.1944 315.95 1
 -3 9 -5 428.797 241.883 2
 3 -9 5 120.175 199.414 2
 3 -9 6 1203.45 617 1
 -3 9 -6 1136.11 662.778 1
 -3 9 -6 1206.11 366.144 2
 3 -9 6 694.53 303.047 2
 -3 9 -7 299.503 261.108 2
 3 -9 7 274.139 242.508 2
 3 -9 7 667.129 553.31 1
 -3 9 -8 861.271 377.993 2
 3 -9 8 1154.11 388.133 2
 -3 9 -8 4297.62 1156.21 1
 3 -9 8 1266.25 829.121 1
 -3 9 -9 3196 700.43 2
 3 -9 9 2093.18 567.851 2
 3 -9 9 649.968 596.597 1
 -3 9 -9 4194.8 1280.52 1
 3 -9 10 936.934 417.095 2
 -3 9 -10 775.436 329.499 2
 3 -9 10 635.633 594.361 1
 -3 9 -10 462.399 515.775 1
 -3 9 -11 452.353 299.251 2
 -3 9 -11 1151.13 715.971 1
 3 -9 11 424.977 574.614 1
 3 -9 11 1246.25 401.576 2
 3 -9 12 516.428 571.401 1
 -3 9 -12 916.284 732.375 1
 -3 9 -12 763.96 362.255 2
 3 -9 12 883.286 360.306 2
 -3 9 -13 69.6947 473.194 1
 3 -9 13 493.662 661.021 1
 -3 9 -14 1654.89 902.239 1
 -3 9 -14 731.494 377.222 2
 3 -9 14 85.645 275.338 2
 3 -9 14 418.12 734.785 1
 -3 10 16 325.061 521.812 1
 3 -10 -16 2425.3 881.099 1
 3 -10 -15 935.272 603.949 1
 -3 -10 15 -123.708 265.468 2
 3 -10 -15 1043.63 341.495 2
 -3 10 15 741.668 303.331 2
 -3 10 15 2815.7 915.56 1
 3 -10 -14 575.337 276.763 2
 -3 10 14 572.838 269.182 2
 3 -10 -14 1370.28 732.747 1
 -3 10 14 807.548 532.758 1
 3 -10 -13 1810.52 742.242 1
 -3 10 13 2076.82 833.924 1
 -3 10 13 1258.87 355.164 2
 3 -10 -13 1443.67 387.211 2
 -3 -10 12 4278.01 439.966 2
 -3 10 12 4608.42 1112.67 1
 3 -10 -12 3100.77 945.997 1
 -3 10 12 3646.59 543.078 2
 3 -10 -12 4229.41 610.013 2
 3 -10 -11 5008.57 1197.27 1
 -3 10 11 2676.98 863.655 1
 -3 10 11 2236.16 446.763 2
 3 -10 -11 2591.64 460.052 2
 -3 -10 11 3462.4 352.181 2
 -3 10 10 7708.8 1465.15 1
 3 -10 -10 4805.59 1233.27 1
 -3 -10 10 6729.35 584.121 2
 -3 10 10 7453.31 768.171 2
 -3 10 9 603.758 276.025 2
 3 -10 -9 620.649 283.611 2
 3 -10 -9 938.203 631.425 1
 -3 10 9 802.693 584.243 1
 3 10 -9 -58.9409 96.5158 2
 -3 -10 9 151.696 116.555 2
 3 -10 -8 6302.48 1386.5 1
 -3 10 8 8673.28 867.861 2
 3 -10 -8 9186.67 900.187 2
 -3 10 8 9725.36 1600.68 1
 3 -10 -7 1601.71 374.122 2
 -3 10 7 671.501 259.227 2
 -3 -10 7 678.992 149.551 2
 3 -10 -7 1209.98 801.688 1
 -3 10 7 1274.57 754.071 1
 -3 10 6 4181.62 1378.93 1
 3 -10 -6 1433.54 921.77 1
 3 -10 -6 4002.69 560.573 2
 -3 10 6 3207.98 546.763 2
 -3 -10 6 3810.05 303.1 2
 3 10 -6 1795.18 207.769 2
 3 10 -5 3202.74 280.147 2
 -3 10 5 2534.71 454.369 2
 -3 -10 5 3147.49 278.251 2
 3 -10 -5 3686.24 544.417 2
 -3 10 5 5172.44 1453.14 1
 3 -10 -5 1720.59 958.593 1
 3 -10 -4 1260.32 343.224 2
 -3 10 4 3224.99 507.558 2
 3 10 -4 1430.47 202.649 2
 -3 10 4 3804.3 1293.61 1
 -3 10 3 5131.09 636.808 2
 3 -10 -3 5270.33 642.349 2
 -3 10 3 8270.2 1603.68 1
 3 -10 -3 2665.63 938.258 1
 3 10 -3 3531.27 314.311 2
 -3 -10 2 1618.26 225.966 2
 3 -10 -2 1026.17 695.523 1
 -3 10 2 1485.16 776.921 1
 3 10 -2 1052.1 191.553 2
 3 -10 -2 1079.46 333.739 2
 -3 10 2 1942.12 414.866 2
 3 -10 -1 625.546 580.05 1
 -3 10 1 1806.97 970.467 1
 -3 10 1 504.794 240.986 2
 3 -10 -1 1826.68 385.966 2
 3 -10 0 5064.98 634.792 2
 -3 10 0 7024.94 760.873 2
 3 -10 0 10263.2 1948.73 1
 3 10 0 4341.33 457.279 2
 -3 -10 -1 1225.45 345.212 2
 3 10 1 1008.63 263.659 2
 3 -10 1 446.513 575.38 1
 -3 10 -1 1110.51 809.053 1
 -3 10 -2 4237.85 1218.07 1
 3 -10 2 2783.93 965.395 1
 -3 10 -2 3780.08 555.03 2
 3 10 2 4035.57 562.503 2
 -3 10 -3 880.802 300.358 2
 3 -10 3 1091.95 332.4 2
 3 -10 3 1378 802.399 1
 3 -10 4 750.451 280.582 2
 3 -10 4 2315.37 1061.79 1
 -3 10 -4 4795.43 1397.23 1
 -3 10 -4 394.354 236.326 2
 3 -10 5 4164.07 597.526 2
 3 -10 5 3483.49 1042.99 1
 3 -10 6 115.83 204.824 2
 -3 10 -6 174.747 232.396 2
 -3 10 -6 104.891 425.149 1
 3 -10 6 85.0447 356.846 1
 -3 10 -7 6542.95 790.251 2
 -3 10 -7 3482.03 1045.15 1
 3 -10 7 4024.55 1085.62 1
 3 -10 7 5693.75 720.659 2
 -3 10 -8 2094.07 499.53 2
 -3 10 -8 2582.02 885.13 1
 3 -10 8 2074.38 832.282 1
 -3 10 -9 2275.81 573.332 2
 3 -10 9 4081.05 657.347 2
 3 -10 9 4936.87 1342.45 1
 -3 10 -9 5709.63 1284.81 1
 -3 10 -10 2704.19 675.955 2
 3 -10 10 3155.64 690.574 2
 -3 10 -10 1871.12 898.591 1
 3 -10 10 2133.93 910.438 1
 3 -10 11 1179.88 489.566 2
 -3 10 -11 349.285 253.444 2
 3 -10 11 657.958 609.993 1
 -3 10 -11 1484.15 779.309 1
 -3 10 -12 2178.3 523.453 2
 3 -10 12 2354.58 515.822 2
 -3 10 -12 1269.14 755.295 1
 3 -10 12 1669.79 879.798 1
 -3 -11 14 -3.72753 160.1 2
 -3 11 14 293.833 213.618 2
 3 -11 -14 1254.76 701.528 1
 -3 11 14 357.627 399.463 1
 3 -11 -13 1821.48 779.086 1
 -3 11 13 2776.42 984.901 1
 -3 11 13 4074.24 595.008 2
 3 -11 -13 2580.85 490.754 2
 3 -11 -12 31.6095 356.577 1
 -3 11 12 864.952 591.707 1
 -3 -11 12 -67.2891 124.184 2
 -3 11 12 503.005 248.556 2
 3 -11 -11 243.642 503.985 1
 -3 11 11 282.48 403.226 1
 3 -11 -11 75.5765 162.919 2
 -3 11 11 57.62 178.065 2
 3 -11 -10 481.795 258.343 2
 -3 11 10 599.224 264.52 2
 -3 11 10 590.207 547.525 1
 3 -11 -10 1887.98 848.888 1
 -3 11 9 1382.78 383.019 2
 3 -11 -9 1745.68 414.155 2
 -3 11 9 3121 1007.51 1
 3 -11 -9 447.335 552.609 1
 -3 -11 9 1150.94 177.15 2
 -3 11 8 580.889 554.429 1
 3 -11 -8 133.206 405.619 1
 -3 11 8 820.636 304.297 2
 3 -11 -8 631.588 297.372 2
 -3 -11 8 885.223 163.593 2
 -3 -11 7 3949.08 325.736 2
 3 11 -7 5.35716 99.5 2
 -3 11 7 4027.36 544.259 2
 3 -11 -7 4926.37 636.16 2
 3 -11 -7 5719.44 1439.83 1
 -3 11 7 6705.82 1360.75 1
 3 -11 -6 2761.52 510.531 2
 -3 11 6 2678.29 526.796 2
 3 -11 -6 2069.13 1143.39 1
 -3 11 6 2170.86 1018.64 1
 -3 -11 5 1258.57 193.759 2
 -3 11 5 768.907 289.538 2
 3 -11 -5 2656.88 480.796 2
 -3 11 5 3228.9 1243.33 1
 3 -11 -5 1871.06 950.311 1
 -3 11 4 1335.47 900.672 1
 3 -11 -4 417.282 714.388 1
 3 11 -4 571.972 133.02 2
 -3 11 4 750.579 297.16 2
 3 -11 -4 517.713 260.022 2
 -3 -11 4 609.398 152.521 2
 3 -11 -3 309.339 527.284 1
 -3 11 3 1592.99 852.632 1
 -3 11 3 186.762 197.41 2
 3 -11 -3 846.663 300.743 2
 3 11 -3 519.723 124.649 2
 3 -11 -2 244.502 463.023 1
 3 11 -2 226.394 112.881 2
 3 -11 -1 233.334 214.317 2
 -3 11 1 324.48 222.54 2
 -3 -11 1 689.242 191.886 2
 3 -11 -1 1901.48 953.533 1
 -3 11 1 3768.18 1122.96 1
 3 11 -1 292.666 142.836 2
 3 -11 0 637.306 263.537 2
 -3 11 0 587.792 266.175 2
 3 11 0 1143.91 240.381 2
 -3 -11 0 1211.11 268.269 2
 3 -11 0 526.194 603.637 1
 -3 11 0 606.243 653.437 1
 3 -11 1 1179.29 369.661 2
 -3 11 -1 675.495 304.85 2
 3 -11 1 4788.26 1420.18 1
 3 11 1 587.367 226.474 2
 -3 -11 -1 507.667 240.078 2
 -3 11 -2 1825.22 408.393 2
 3 -11 2 2611.79 514.194 2
 3 11 2 3175.04 454.629 2
 -3 -11 -2 1089.11 316.579 2
 3 -11 2 1918.14 910.395 1
 -3 11 -2 4081.82 1326.42 1
 3 -11 3 1325.82 360.836 2
 -3 11 -3 2007.21 429.851 2
 -3 -11 -3 1055.51 387.089 2
 3 11 3 658.738 278.936 2
 3 -11 3 985.196 684.207 1
 -3 11 -3 433.597 558.442 1
 3 -11 4 4189.97 612.965 2
 -3 11 -4 4773.63 641.055 2
 3 11 4 3530.85 608.349 2
 -3 11 -4 4189.09 1250.85 1
 3 -11 4 5207.71 1484.26 1
 3 -11 5 342.473 628.141 1
 -3 11 -5 419.47 242.729 2
 -3 11 -5 1240.6 911.233 1
 3 -11 5 580.996 274.293 2
 3 -11 6 587.696 533.225 1
 -3 11 -6 1863.99 424.478 2
 3 -11 6 986.109 318.077 2
 3 -11 7 35.8418 325.66 1
 -3 11 -7 239.449 437.438 1
 3 -11 7 84.8474 200.231 2
 -3 11 -7 687.139 294.17 2
 3 -11 8 1081.41 669.339 1
 -3 11 -8 378.625 268.054 2
 3 -11 8 524.058 294.333 2
 -3 11 -8 1981.33 834.02 1
 -3 11 -9 460.419 495.825 1
 3 -11 9 81.8425 195.369 2
 -3 11 -9 78.9946 219.743 2
 3 -11 10 1216.43 412.84 2
 -3 11 -10 1878.85 531.891 2
 3 -11 10 2323.58 944.414 1
 -3 11 -10 1021.73 632.778 1
 -3 11 -11 1178.61 499.546 2
 3 -11 11 799.925 382.125 2
 -3 11 -11 1183.6 714.869 1
 3 -11 11 1373.49 750.476 1
 3 -12 -12 503.581 247.279 2
 -3 12 12 1044.59 334.489 2
 3 -12 -12 432.719 490.379 1
 -3 12 12 1156.06 693.91 1
 -3 12 11 871.479 581.975 1
 3 -12 -11 522.536 249.498 2
 -3 12 11 384.078 229.094 2
 -3 12 10 750.67 292.472 2
 3 -12 -10 547.452 247.343 2
 3 -12 -10 1198.11 739.633 1
 3 -12 -9 197.304 209.276 2
 -3 12 9 525.621 259.886 2
 3 -12 -9 95.9965 477.726 1
 3 -12 -8 1006.7 337.375 2
 -3 12 8 1167.48 335.807 2
 -3 12 8 1693.61 805.076 1
 3 -12 -8 102.121 369.023 1
 -3 -12 7 446.933 111.15 2
 -3 12 7 946.098 608.85 1
 3 -12 -7 2478.89 932.089 1
 -3 12 7 1526 365.942 2
 3 -12 -7 1101.29 337.697 2
 3 -12 -6 -76.7924 602.723 1
 -3 12 6 98.5839 524.871 1
 -3 -12 5 2689.28 291.139 2
 -3 12 5 3797.41 572.448 2
 3 -12 -5 2187.11 476.04 2
 -3 12 5 7847.11 1881.87 1
 3 -12 -5 5057.86 1537.5 1
 -3 12 4 1882.7 419.476 2
 3 -12 -4 1881.84 416.768 2
 -3 12 4 2478.6 1218.74 1
 3 -12 -4 1898.24 1086.81 1
 -3 -12 4 2266.58 280.15 2
 3 12 -4 -48.728 96.5671 2
 3 -12 -3 2447.67 1003.71 1
 -3 12 3 1313.56 357.238 2
 3 -12 -3 1467.07 383.686 2
 -3 -12 3 1562.48 233.939 2
 3 12 -2 347.833 108.946 2
 3 -12 -2 1108.4 742.863 1
 3 -12 -1 1489.77 822.887 1
 -3 12 1 1864.47 427.858 2
 3 -12 -1 2086.42 446.313 2
 3 12 -1 3336.8 348.885 2
 -3 -12 1 2191.25 319.258 2
 -3 12 1 4197.9 1251.16 1
 -3 12 0 1530.85 384.039 2
 3 -12 0 908.599 318.152 2
 3 -12 0 1511.2 881.663 1
 -3 -12 0 1541.53 283.128 2
 3 12 0 1284.3 239.895 2
 -3 12 0 4693.86 1369.05 1
 3 -12 1 2913.68 534.287 2
 -3 12 -1 1876.94 447.08 2
 3 -12 1 644.254 698.821 1
 -3 12 -1 1170.7 887.124 1
 3 12 1 1795.94 323.902 2
 -3 -12 -1 1368.88 314.105 2
 -3 12 -2 7522.12 1750.64 1
 3 -12 2 3964.3 1290.83 1
 -3 -12 -2 4420.08 553.811 2
 3 12 2 4329.39 530.852 2
 3 -12 2 4974.29 710.213 2
 -3 12 -2 4000.76 634.271 2
 3 -12 3 588.902 275.726 2
 -3 12 -3 303.159 605.819 1
 3 -12 3 345.156 518.985 1
 -3 12 -3 654.75 285.386 2
 3 12 3 507.031 246.246 2
 3 -12 4 1469.79 384.1 2
 -3 12 -4 1406.45 389.111 2
 -3 12 -4 1029.31 763.931 1
 -3 -12 -4 2021.19 469.182 2
 3 12 4 961.983 300.049 2
 3 12 5 588.103 343.028 2
 -3 12 -5 2414.39 476.08 2
 3 -12 5 1956.37 438.506 2
 -3 12 -5 2236.63 933.668 1
 3 -12 5 2077.32 999.807 1
 -3 12 -6 961.746 319.167 2
 3 12 6 240.336 283.387 2
 3 -12 6 2051.44 1015.14 1
 -3 12 -6 2098.9 1039.96 1
 3 -12 6 239.338 225.684 2
 3 -12 7 675.979 599.378 1
 -3 12 -7 397.023 239.013 2
 3 -12 7 236.39 203.201 2
 -3 12 -7 4266.68 1317.05 1
 3 -12 8 1523.06 414.031 2
 3 -12 8 979.32 625.986 1
 -3 12 -8 195.561 418.557 1
 -3 12 -9 812.203 346.691 2
 -3 12 -9 305.376 475.249 1
 3 -12 9 666.954 591.381 1
 3 -12 9 650.165 310.344 2
 3 -13 -10 262.633 524.753 1
 3 -13 -10 1501.7 381.61 2
 -3 13 10 212.872 220.564 2
 -3 13 10 1805.19 804.151 1
 3 -13 -9 250.483 416.878 1
 -3 13 9 20.0049 399.528 1
 -3 -13 9 -2.36555 86.0102 2
 3 -13 -9 449.917 247.017 2
 -3 13 9 834.066 314.718 2
 -3 13 8 567.242 253.737 2
 3 -13 -8 624.637 276.791 2
 -3 13 8 227.607 497.518 1
 3 -13 -8 18.5706 407.702 1
 -3 -13 7 -29.772 108.805 2
 3 -13 -7 194.172 213.831 2
 -3 13 7 643.094 266.65 2
 3 -13 -7 156.786 465.392 1
 -3 13 7 129.007 368.067 1
 -3 13 6 895.736 708.475 1
 3 -13 -6 1610.67 895.933 1
 3 -13 -6 754.082 300.222 2
 -3 13 6 2057.5 460.841 2
 -3 13 5 2703.92 1174.6 1
 3 -13 -5 2641.24 1203.1 1
 -3 13 5 335.023 231.265 2
 3 -13 -5 882.254 327.707 2
 -3 -13 4 931.727 186.999 2
 -3 13 4 410.521 258.66 2
 3 -13 -4 276.211 223.349 2
 3 -13 -4 400.519 664.531 1
 -3 13 4 792.031 804.147 1
 -3 -13 3 1647.95 243.688 2
 -3 13 3 911.815 313.888 2
 3 -13 -3 968.141 335.787 2
 -3 13 3 1688.44 1071.23 1
 3 -13 -3 1279.39 920.908 1
 3 -13 -2 2945.1 1061.93 1
 -3 13 2 3306.62 562.26 2
 3 -13 -2 1918.95 438.578 2
 -3 13 2 4905.19 1464.3 1
 -3 -13 2 3196.2 362.591 2
 3 13 -2 -28.1049 109.105 2
 3 -13 -1 1863.15 428.861 2
 -3 13 1 2628.75 495.604 2
 3 -13 -1 2083.42 924.027 1
 -3 13 1 3942.04 1257.54 1
 -3 -13 1 2019.32 311.431 2
 -3 13 0 1406.48 373.19 2
 3 -13 0 957.875 333.74 2
 3 -13 0 295.714 621.589 1
 -3 13 0 1152.81 725.765 1
 3 -13 1 436.803 590.389 1
 -3 13 -1 691.874 755.858 1
 -3 13 -1 541.903 281.668 2
 3 -13 1 427.236 242.967 2
 -3 -13 -1 356.877 190.651 2
 3 13 1 855.534 195.882 2
 -3 13 -2 1245.24 404.355 2
 3 -13 2 515.074 683.147 1
 -3 13 -2 1209.9 870.9 1
 3 13 2 1233.57 275.003 2
 -3 -13 -2 737.578 255.627 2
 3 -13 3 170.385 486.851 1
 -3 13 -3 851.512 312.785 2
 3 -13 3 445.206 283.387 2
 -3 -13 -3 724.033 275.074 2
 3 13 3 2050.24 391.943 2
 -3 13 -3 4657.37 1444.4 1
 -3 13 -4 636.998 655.22 1
 3 -13 4 154.09 439.664 1
 3 -13 4 173.914 188.508 2
 -3 13 -4 29.0047 174.889 2
 3 13 4 542.596 243.955 2
 3 -13 5 977.075 722.78 1
 -3 -13 -5 212.355 234.272 2
 3 13 5 473.427 259.115 2
 -3 13 -5 383.386 231.935 2
 3 -13 5 598.728 276.583 2
 -3 13 -6 96.7754 164.924 2
 3 -13 6 55.4948 493.512 1
 -3 13 -6 358.454 491.541 1
 3 13 6 319.352 248.358 2
 -3 -13 -6 48.2476 263.191 2
 3 -13 6 52.0395 157.616 2
 -3 13 -7 308.776 235.652 2
 3 -13 7 265.788 226.94 2
 3 -13 7 629.057 700.836 1
 3 13 7 204.642 260.122 2
 -3 13 -7 295.541 675.835 1
 3 -14 -7 448.439 474.448 1
 -3 14 7 691.042 621.787 1
 3 -14 -6 2000.82 466.471 2
 -3 14 6 2957.88 559.508 2
 3 -14 -6 3714.32 1263.72 1
 -3 14 6 2014.55 886.058 1
 -3 14 5 697.039 695.135 1
 -3 14 5 625.275 279.395 2
 3 -14 -5 802.379 318.171 2
 -3 14 4 2486.15 494.756 2
 3 -14 -4 2137.38 465.493 2
 -3 -14 4 -82.9083 125.352 2
 -3 14 4 2792.05 1266.41 1
 3 -14 -4 4011.37 1435.05 1
 3 -14 -3 1306.71 930.798 1
 -3 14 3 2836.22 1226.92 1
 3 -14 -3 659.944 288.761 2
 -3 14 3 919.644 316.199 2
 3 -14 -2 1273.7 365.391 2
 -3 14 2 2282.66 485.347 2
 3 -14 -2 768.386 703.152 1
 -3 14 2 935.678 970.874 1
 -3 -14 2 1884.67 273.423 2
 3 -14 -1 755.679 316.601 2
 -3 14 1 766.958 317.572 2
 -3 14 1 1247.82 729.379 1
 3 -14 -1 726.372 619.91 1
 3 -14 0 313.712 512.382 1
 -3 14 0 470.275 639.219 1
 -3 14 0 644.471 284.235 2
 3 -14 0 831.954 308.236 2
 -3 -14 0 1114.28 251.413 2
 3 14 0 3.02544 127.902 2
 -3 -14 -1 1786.73 326.262 2
 3 -14 1 1932.53 440.314 2
 -3 14 -1 4444.72 1301.99 1
 3 -14 1 2941.18 1207.87 1
 -3 14 -1 2293.87 494.53 2
 3 -14 2 582.483 677.414 1
 -3 14 -2 248.129 622.089 1
 3 -14 2 593.481 303.411 2
 -3 -14 -2 221.653 179.282 2
 -3 14 -2 1624.9 441.327 2
 3 14 3 1602.48 311.947 2
 -3 -14 -3 1329.09 347.911 2
 3 -14 3 3484.03 615.647 2
 -3 14 -3 2492.1 507.927 2
 3 -14 3 2930.09 1231.34 1
 -3 14 -3 4374.18 1450.11 1
 3 14 4 1119.69 308.607 2
 -3 -14 -4 965.27 313.312 2
 -4 0 17 -40.4229 97.3708 2
 -4 0 17 1408.39 464.07 1
 -4 0 16 2615.63 679.426 1
 -4 0 16 1846.02 364.197 2
 4 0 -15 582.892 314.142 1
 -4 0 15 305.587 360.37 1
 4 0 -15 4.38594 186.331 2
 -4 0 15 423.902 221.882 2
 -4 0 14 4836.44 913.883 1
 4 0 -14 3118.4 925.054 1
 -4 0 14 4376.97 504.966 2
 -4 0 13 2095.8 768.252 1
 -4 0 13 138.272 130.06 2
 4 0 -13 -155.48 416.087 1
 4 0 -12 1315.33 518.128 1
 -4 0 12 1324.04 595.792 1
 -4 0 12 624.204 192.706 2
 4 0 -12 588.741 153.06 2
 4 0 -11 399.378 452.597 1
 -4 0 11 716.335 410.267 1
 -4 0 11 107.076 123.17 2
 4 0 -11 690.578 179.477 2
 -4 0 10 7059.31 547.057 2
 4 0 -10 6557.68 543.291 2
 -4 0 9 541.458 181.805 2
 4 0 -9 392.637 162.041 2
 -4 0 9 534.732 458.006 1
 4 0 -9 447.085 410.676 1
 -4 0 8 3941.83 393.682 2
 -4 0 8 4407.46 947.501 1
 4 0 -8 5161.75 1187.93 1
 4 0 -8 3960.24 406.891 2
 -4 0 7 440.344 156.437 2
 4 0 -7 696.597 200.22 2
 4 0 -7 336.428 392.123 1
 -4 0 7 26.4575 377.129 1
 4 0 -6 4439.58 882.443 1
 -4 0 6 2984.36 358.543 2
 4 0 -6 3668.95 384.176 2
 4 0 -5 154.769 343.277 1
 -4 0 5 50.1859 363.059 1
 -4 0 5 182.734 148.704 2
 -4 0 4 8697.44 1373.25 1
 -4 0 4 8112.67 593.993 2
 4 0 -4 8345.64 623.565 2
 4 0 -4 5244.21 1103.5 1
 -4 0 3 222.362 369.372 1
 4 0 -3 -13.2879 326.894 1
 -4 0 3 203.45 145.727 2
 4 0 -3 45.2458 123.921 2
 -4 0 2 2476.05 839.035 1
 4 0 -2 2224.6 810.012 1
 -4 0 2 2035.3 302.077 2
 4 0 -2 2244.92 306.736 2
 4 0 -1 2139.79 850.212 1
 -4 0 1 427.836 519.09 1
 -4 0 1 94.3622 155.918 2
 4 0 -1 288.913 171.923 2
 -4 0 0 6667.2 1453.34 1
 4 0 0 3941.73 1208.41 1
 4 0 1 596.081 258.187 2
 -4 0 -1 171.203 194.867 2
 -4 0 -1 133.649 575.303 1
 4 0 1 56.4085 579.302 1
 4 0 2 4138.25 504.164 2
 -4 0 -2 3652.21 520.247 2
 4 0 2 3329.68 1133.02 1
 -4 0 -2 4378.29 1231.99 1
 -4 0 -3 -130.777 530.085 1
 4 0 3 173.459 686.523 1
 4 0 3 212.847 227.735 2
 -4 0 -3 291.206 256.458 2
 4 0 4 2121.05 438.408 2
 -4 0 -4 2493.59 474.884 2
 -4 0 -4 1886.42 1208.22 1
 4 0 4 1322.04 982.977 1
 4 0 5 -87.7926 613.922 1
 -4 0 -5 395.477 781.627 1
 -4 0 -5 -30.1178 213.882 2
 4 0 5 173.71 219.338 2
 4 0 6 3782.3 603.591 2
 4 0 6 7120.69 2016.98 1
 -4 0 -6 5937.09 1774.07 1
 -4 0 -7 -90.0045 298.857 2
 -4 0 -7 33.3992 689.633 1
 4 0 7 220.626 795.143 1
 -4 0 -8 788.964 395.063 2
 4 0 8 1817.56 565.605 2
 -4 0 -8 675.801 892.063 1
 4 0 8 336.989 761.179 1
 -4 0 -9 -7.27981 242.98 2
 4 0 9 126.147 280.696 2
 4 0 9 -71.2998 528.835 1
 -4 0 -9 312.839 820.366 1
 -4 0 -10 2430.95 603.301 2
 4 0 10 2916.68 649.327 2
 -4 0 -10 3409.83 1634.33 1
 -4 0 -11 37.5233 637.712 1
 4 0 11 682.304 396.077 2
 -4 0 -11 -7.77182 232.422 2
 4 0 12 1297.82 477.792 2
 4 0 13 84.5157 287.274 2
 -4 1 17 569.825 256.392 2
 4 -1 -17 -16.1295 203.403 2
 -4 -1 17 -42.4498 247.437 2
 4 -1 -17 110.968 245.378 1
 -4 1 17 734.722 413.36 1
 -4 1 16 775.597 285.816 2
 4 -1 -16 1399.08 563.453 1
 -4 -1 16 1197.8 399.231 1
 -4 1 16 639.96 410.896 1
 -4 1 15 223.245 195.42 2
 -4 -1 15 32.9494 90.3839 2
 -4 -1 15 -45.6766 266.767 1
 4 -1 -15 443.643 388.32 1
 -4 1 15 598.135 408.014 1
 4 1 -15 -264.146 431.024 1
 -4 1 14 1321.52 289.384 2
 -4 -1 14 2098.15 340.438 2
 4 -1 -14 2142.76 349.203 2
 -4 1 14 2899.57 725.455 1
 4 1 -14 1990.21 621.509 1
 -4 -1 14 3013.33 768.332 1
 4 -1 -14 1131.21 676.497 1
 -4 1 13 3024.38 912.933 1
 -4 -1 13 1757.33 720.294 1
 -4 1 13 -6.46543 119.443 2
 4 -1 -13 183.122 126.799 2
 4 1 -13 30.386 159.973 2
 -4 -1 13 725.347 212.445 2
 4 1 -13 963.538 481.473 1
 4 -1 -13 380.027 478.384 1
 4 1 -12 1359.64 557.713 1
 4 -1 -12 1323.99 624.102 1
 4 -1 -12 1410.94 287.421 2
 -4 -1 12 2269.87 640.734 1
 -4 -1 12 936.281 210.146 2
 -4 1 12 2473.52 836.169 1
 4 1 -12 -99.9487 126.92 2
 4 1 -11 182.122 384.784 1
 -4 -1 11 224.118 399.957 1
 -4 1 11 398.586 413.039 1
 -4 -1 11 135.881 121.365 2
 4 -1 -11 357.288 175.947 2
 -4 1 11 319.941 163.244 2
 4 -1 -10 1068.34 229.016 2
 -4 -1 10 2133.5 271.805 2
 4 -1 -10 40.9177 392.029 1
 -4 -1 10 899.909 519.1 1
 4 1 -10 477.436 396.514 1
 -4 1 10 2724.63 834.691 1
 -4 1 10 159.393 138.573 2
 4 1 -10 233.751 89.6599 2
 4 1 -9 349.162 113.746 2
 -4 -1 9 443.73 153.534 2
 4 -1 -9 863.44 212.904 2
 -4 -1 9 1545.6 569.566 1
 4 1 -9 146.908 490.492 1
 4 -1 -9 -123.886 405.406 1
 -4 1 9 1270.42 621.428 1
 -4 1 9 327.907 169.733 2
 4 1 -8 1202.45 519.892 1
 -4 -1 8 1630.53 673.791 1
 4 -1 -8 2617.87 754.352 1
 -4 1 8 1576.11 655.314 1
 4 1 -8 2287.38 299.4 2
 4 1 -7 972.304 201.661 2
 -4 1 7 774.892 561.512 1
 -4 -1 7 180.99 123.312 2
 4 -1 -7 378.214 187.227 2
 -4 1 7 384.953 160.525 2
 -4 -1 7 160.18 310.82 1
 4 1 -7 215.844 320.14 1
 4 -1 -7 2760.1 990.29 1
 -4 -1 6 5907.41 950.751 1
 4 -1 -6 4160.35 922.687 1
 4 1 -6 5044.31 971.866 1
 4 1 -6 3632.11 361.26 2
 4 -1 -6 3387.56 402.613 2
 -4 1 6 3914.04 415.675 2
 -4 -1 6 4833.86 402.332 2
 -4 1 6 7556.62 1340.06 1
 4 1 -5 55.7499 365.28 1
 -4 -1 5 688.762 561.213 1
 4 1 -5 620.956 176.267 2
 4 -1 -5 516.495 180.673 2
 -4 -1 5 118.368 137.134 2
 -4 1 5 77.9612 146.202 2
 -4 1 5 11.322 343.778 1
 4 -1 -5 22.1231 317.855 1
 -4 -1 4 1508.12 243.527 2
 4 -1 -4 1548 602.681 1
 4 -1 -4 1522.56 286.402 2
 -4 1 4 1853.12 317.374 2
 4 1 -4 2296.42 306.894 2
 -4 -1 4 3678.88 902.072 1
 4 1 -4 1640.34 703 1
 4 1 -3 2799.25 837.742 1
 -4 1 3 114.503 133.279 2
 4 1 -3 67.6057 111.54 2
 4 -1 -3 1078.38 243.727 2
 -4 -1 3 93.4788 116.194 2
 -4 1 3 1920.74 674.206 1
 -4 -1 3 817.206 550.549 1
 4 -1 -3 585.278 565.276 1
 4 -1 -2 2949.21 856.428 1
 -4 -1 2 3287.64 949.789 1
 -4 1 2 2064.11 741.361 1
 4 1 -2 1801.8 278.712 2
 4 -1 -2 2846.68 360.737 2
 -4 1 2 2354.71 327.704 2
 -4 -1 2 2274.07 316.263 2
 4 1 -2 3814.74 1097.22 1
 -4 1 1 511.195 496.465 1
 4 -1 -1 293.077 546.286 1
 4 1 -1 104.443 171.688 2
 4 -1 -1 83.1326 137.618 2
 -4 1 1 68.1242 142.912 2
 4 1 -1 383.858 483.438 1
 -4 -1 1 445.087 524.087 1
 4 -1 0 1900.3 800.522 1
 -4 1 0 3814.61 1057.72 1
 4 1 0 1994.7 337.551 2
 4 -1 0 2180.45 369.042 2
 -4 1 0 2316.59 382.839 2
 -4 -1 0 1255.63 700.859 1
 4 1 1 1000.72 270.019 2
 -4 -1 -1 589.069 277.444 2
 -4 1 -1 498.299 570.825 1
 4 1 1 -52.4251 542.161 1
 -4 -1 -1 136.816 576.186 1
 4 -1 1 592.099 673.733 1
 -4 -1 -2 4470.43 580.468 2
 -4 -1 -2 5993.8 1714.69 1
 4 1 2 2984.01 1214.61 1
 4 1 2 5709.16 603.08 2
 -4 1 -2 5031.98 577.605 2
 4 -1 2 6416.54 671.47 2
 -4 -1 -3 485.302 678.159 1
 4 1 3 -134.635 518.908 1
 -4 -1 -3 90.9627 197.625 2
 -4 1 -3 43.548 210.011 2
 4 1 3 282.384 230.231 2
 4 -1 3 176.014 196.18 2
 -4 1 -3 204.323 556.844 1
 4 1 4 4898.95 1581.16 1
 4 1 4 541.834 261 2
 4 -1 4 553.75 599.909 1
 -4 1 -4 948.326 733.336 1
 -4 -1 -4 1929.63 1102.98 1
 -4 -1 -4 2300.03 468.843 2
 -4 1 -4 1317.82 361.381 2
 4 -1 4 1030.52 322.587 2
 -4 -1 -5 595.649 830.291 1
 4 1 5 337.209 625.294 1
 4 -1 5 134.198 658.381 1
 -4 1 -5 285.97 565.911 1
 -4 -1 -5 56.1885 264.396 2
 4 1 5 26.6962 185.815 2
 4 -1 5 333.386 246.939 2
 -4 1 -5 211.359 223.482 2
 -4 -1 -6 3470.96 1549.49 1
 -4 1 -6 210.77 242.002 2
 4 -1 6 485.231 292.151 2
 -4 1 -6 3198.91 1432.43 1
 4 1 6 2040.64 543.916 2
 4 -1 6 1185 1028.75 1
 4 1 6 602.313 832.638 1
 -4 -1 -6 458.594 322.759 2
 4 -1 7 -63.6157 553.285 1
 4 1 7 195.237 627.039 1
 -4 -1 -7 141.61 719.11 1
 -4 1 -7 444.988 751.001 1
 -4 -1 -7 -31.7282 205.164 2
 4 1 7 169.133 270.345 2
 -4 1 -7 -29.1321 224.558 2
 4 -1 7 158.747 227.434 2
 4 -1 8 6367.95 1925.18 1
 -4 -1 -8 1275.69 426.67 2
 4 1 8 1610.58 467.971 2
 -4 1 -8 1411.16 451.222 2
 -4 -1 -8 1263.64 982.195 1
 4 1 9 78.122 262.059 2
 4 -1 9 -64.6229 246.941 2
 -4 1 -9 148.418 344.22 2
 4 -1 9 -39.2435 810.305 1
 -4 1 -9 -35.1546 638.687 1
 4 1 10 988.318 417.211 2
 4 -1 10 2786.68 711.167 2
 -4 1 -10 1622.78 1109.9 1
 4 -1 10 1217.73 1076.78 1
 4 -1 11 39.4781 621.15 1
 -4 1 -11 -16.4775 262.847 2
 4 -1 11 286.706 338.036 2
 4 -1 12 6238.54 1982.65 1
 -4 1 -12 1272.64 1123.52 1
 -4 1 -12 86.2579 261.956 2
 -4 1 -13 41.202 666.074 1
 -4 1 -13 289.44 340.513 2
 4 -2 -17 140.784 295.157 1
 -4 2 17 11.3684 301.113 1
 -4 2 17 209.607 212.035 2
 -4 -2 16 -116.121 355.293 1
 -4 2 16 2073.66 650.971 1
 -4 2 15 51.0356 347.758 1
 -4 -2 15 91.747 204.553 1
 4 -2 -15 260.79 168.119 2
 -4 2 15 163.279 163.731 2
 4 -2 -14 2376.27 384.572 2
 4 -2 -14 2401.1 762.311 1
 -4 -2 14 4367.19 918.192 1
 -4 2 14 2568.65 400.709 2
 -4 2 14 4061.46 867.193 1
 4 2 -14 -67.4859 473.066 1
 4 -2 -13 50.6353 464.218 1
 -4 2 13 149.467 430.551 1
 4 2 -13 -132.312 269.767 1
 4 -2 -13 38.7272 133.181 2
 -4 -2 13 1716.61 592.882 1
 -4 2 13 122.671 158.366 2
 4 -2 -12 2102.95 838.526 1
 -4 2 12 5498.59 1258.87 1
 4 2 -12 2223.13 659.294 1
 -4 -2 12 4685.81 858.037 1
 4 -2 -12 2984.49 411.265 2
 -4 2 12 3135.04 412.47 2
 -4 -2 12 3200.23 356.513 2
 4 2 -11 95.9447 310.478 1
 -4 -2 11 187.542 337.632 1
 4 -2 -11 696.816 216.896 2
 -4 -2 11 273.26 122.497 2
 -4 2 11 687.001 212.199 2
 -4 2 11 1245.07 627.179 1
 4 -2 -11 892.725 516.106 1
 -4 -2 10 4795.22 392.74 2
 -4 -2 10 6577.53 981.272 1
 4 2 -10 3199.35 876.337 1
 4 -2 -10 2247.91 790.382 1
 -4 2 10 6521.83 1164.27 1
 -4 2 10 5830.39 525.417 2
 4 -2 -10 5109.59 498.061 2
 -4 2 9 413.456 199.685 2
 -4 -2 9 107.132 115.195 2
 -4 -2 9 68.3242 332.655 1
 4 2 -9 361.489 322.629 1
 4 -2 -9 74.6668 410.822 1
 -4 2 9 419.91 532.433 1
 -4 -2 8 5477.51 892.091 1
 4 -2 -8 5221.16 1125.65 1
 -4 2 8 7287.05 1378.45 1
 4 -2 -8 5511.41 499.56 2
 -4 -2 8 5862.59 390.662 2
 -4 2 8 5958.47 510.514 2
 4 2 -8 1038.54 198.066 2
 4 -2 -7 666.277 512.833 1
 -4 2 7 -56.3111 365.59 1
 4 -2 -7 655.953 228.771 2
 4 2 -7 325.257 107.092 2
 -4 -2 7 223.411 320.408 1
 -4 -2 7 312.073 130.413 2
 -4 2 7 111.263 142.913 2
 4 -2 -6 7933.12 631.583 2
 -4 -2 6 9075.2 1243.55 1
 4 2 -6 9016.92 1271.04 1
 4 -2 -6 12524.8 1938.78 1
 -4 2 6 11066.3 1621.35 1
 -4 2 6 7323.07 615.236 2
 -4 -2 6 5560.36 447.037 2
 4 2 -6 8619.78 512.026 2
 4 -2 -5 440.991 192.904 2
 -4 2 5 1156.81 264.535 2
 4 2 -5 684.438 453.824 1
 -4 -2 5 394.148 399.686 1
 -4 -2 5 818.369 196.095 2
 4 -2 -5 416.916 443.173 1
 -4 2 5 171.746 475.035 1
 4 2 -4 3290.62 910.754 1
 -4 -2 4 2268.92 717.146 1
 4 -2 -4 1937.52 320.518 2
 -4 2 4 2157.3 348.394 2
 4 2 -4 3118.38 300.109 2
 -4 -2 4 1973.48 249.737 2
 4 -2 -4 2660.02 771.042 1
 -4 2 4 2789.53 790.954 1
 4 2 -3 2470.29 862.085 1
 -4 -2 3 758.201 613.069 1
 4 -2 -3 138.223 169.152 2
 4 -2 -3 168.043 356.176 1
 -4 2 3 241.753 361.476 1
 4 2 -3 155.842 114.849 2
 -4 -2 3 27.1336 109.933 2
 -4 -2 2 1233.03 670.178 1
 4 -2 -2 3328.16 987.999 1
 4 2 -2 1530.68 707.01 1
 -4 2 2 1699.24 682.677 1
 -4 2 2 1546.36 301.41 2
 4 -2 -1 86.9831 413.282 1
 -4 2 1 409.577 474.886 1
 4 -2 -1 736.613 225.618 2
 4 2 -1 313.399 538.261 1
 -4 2 1 149.82 151.603 2
 -4 -2 1 538.12 187.051 2
 4 2 0 3350.22 418.451 2
 4 -2 0 2553.42 384.882 2
 -4 -2 0 2233.7 1204.48 1
 4 -2 0 2439.22 853.181 1
 -4 2 0 3280.19 948.102 1
 4 2 0 1519.57 901.783 1
 -4 2 0 2315.48 373 2
 4 2 1 24.5726 499.176 1
 -4 -2 -1 658.616 718.058 1
 -4 -2 -1 498.165 240.189 2
 4 2 1 204.185 191.632 2
 4 -2 1 63.7392 169.338 2
 4 -2 1 358.896 499.099 1
 -4 2 -1 -69.4559 481.935 1
 -4 2 -1 326.613 224.172 2
 4 2 2 7501.3 696.087 2
 4 -2 2 7137.3 1521.22 1
 4 -2 2 6021.89 659.223 2
 -4 2 -2 6230.37 895.086 2
 4 2 2 5811.83 1711.22 1
 -4 -2 -2 6021.79 1654.02 1
 4 -2 3 114.657 595.364 1
 -4 -2 -3 -148.808 689.334 1
 4 2 3 30.5223 620.052 1
 -4 2 -3 264.503 230.436 2
 4 -2 3 302.556 273.763 2
 -4 -2 -3 256.455 286.639 2
 4 -2 4 6491.51 1534.41 1
 -4 2 -4 4496.78 1384.58 1
 -4 2 -4 4545.41 614.979 2
 4 -2 4 3920.08 545.023 2
 -4 -2 -4 3862.24 626.18 2
 4 2 4 3841.72 659.602 2
 4 2 4 2565.05 1204.41 1
 -4 -2 -4 2714.64 1324.92 1
 -4 2 -5 88.5741 574.877 1
 4 -2 5 621.156 693.154 1
 -4 -2 -5 10.9305 224.884 2
 4 2 5 -23.3537 243.136 2
 4 -2 5 1121.12 362.736 2
 -4 -2 -5 31.193 566.754 1
 -4 2 -5 702.036 331.36 2
 -4 -2 -6 3458.33 592.418 2
 4 2 6 2716.22 541.997 2
 -4 2 -6 4618.35 666.158 2
 4 -2 6 6078.22 1622.87 1
 -4 2 -6 8248.47 1771.9 1
 4 -2 6 2129.76 486.73 2
 4 2 7 62.2768 223.978 2
 4 -2 7 36.4132 661.573 1
 -4 2 -7 -105.693 579.748 1
 -4 2 -7 231.796 274.32 2
 4 -2 7 447.145 295.028 2
 -4 2 -8 2550.06 539.338 2
 4 -2 8 2107.9 500.017 2
 -4 2 -8 3039.34 1541.14 1
 4 -2 8 554.807 998.397 1
 -4 2 -9 125.059 268.24 2
 -4 2 -9 258.792 712.597 1
 4 -2 9 -102.178 618.997 1
 4 -2 10 2312.01 550.747 2
 -4 2 -10 2406.56 590.6 2
 4 -2 10 3972.62 1607.66 1
 -4 2 -10 3472.16 1458.98 1
 4 -2 11 88.7801 250.438 2
 -4 2 -11 -44.4889 361.952 2
 4 -2 11 668.193 954.72 1
 -4 2 -11 486.458 785.02 1
 -4 2 -12 1766.11 611.267 2
 4 -2 12 1704.99 594.203 2
 4 -2 12 4123.63 1877.02 1
 -4 2 -12 1101.18 1102.51 1
 -4 2 -13 586.807 748.631 1
 4 -2 13 -130.805 840.204 1
 -4 2 -13 27.7023 290.577 2
 4 -2 13 11.5169 336.303 2
 -4 3 16 581.529 235.386 2
 4 -3 -16 579.923 252.319 2
 4 -3 -16 735.626 476.28 1
 -4 3 15 105.415 324.145 1
 4 -3 -15 -47.2854 155.381 2
 -4 3 15 63.192 135.83 2
 4 -3 -15 65.334 365.854 1
 -4 -3 14 -4.20403 176.563 2
 4 -3 -14 25.523 306.81 1
 -4 3 14 1027.11 523.803 1
 -4 3 14 482.558 221.145 2
 4 -3 -14 350.146 188.473 2
 4 -3 -13 106.445 530.5 1
 -4 3 13 247.865 390.139 1
 4 -3 -13 576.691 221.752 2
 -4 3 13 65.5122 145.615 2
 -4 -3 13 468.368 227.952 1
 4 -3 -12 2514.99 925.755 1
 -4 3 12 1889.68 342.031 2
 4 -3 -12 1261.85 291.466 2
 4 3 -11 1367.56 495.829 1
 -4 3 11 181.985 150.659 2
 4 -3 -11 138.94 147.871 2
 -4 3 11 373.906 536.47 1
 -4 -3 11 85.5301 263.554 1
 4 -3 -10 202.183 360.987 1
 4 3 -10 437.565 303.169 1
 -4 -3 10 1170.43 522.369 1
 -4 3 10 2533.79 840.683 1
 -4 -3 10 424.068 111.086 2
 4 -3 -10 1408.88 289.014 2
 -4 3 10 1150.63 272.851 2
 4 -3 -9 294.583 518.208 1
 4 -3 -9 157.438 175.111 2
 -4 3 9 170.222 162.754 2
 4 3 -9 200.462 279.634 1
 -4 -3 9 53.4564 295.859 1
 4 3 -8 3225.06 734.841 1
 -4 3 8 6669.41 573.4 2
 4 -3 -8 7102.46 577.829 2
 -4 -3 8 4037.46 300.872 2
 4 3 -8 -57.0317 78.5172 2
 4 -3 -8 4688.36 1178.65 1
 -4 3 8 7788.07 1481.33 1
 -4 -3 8 4854.82 819.418 1
 -4 -3 7 117.68 316.988 1
 -4 3 7 16.8988 420.613 1
 4 -3 -7 614.435 543.587 1
 4 -3 -7 476.499 224.423 2
 -4 3 7 192.728 165.6 2
 -4 -3 7 579.974 139.38 2
 4 -3 -6 6634.69 566.344 2
 4 3 -6 243.543 87.5531 2
 -4 -3 6 8187.39 401.318 2
 -4 3 6 5949.26 546.069 2
 4 3 -6 7682.8 1183.05 1
 -4 -3 6 7318.82 1188.95 1
 -4 3 6 10455.9 1562.04 1
 4 -3 -6 4445.48 1059.53 1
 -4 -3 5 322.126 114.289 2
 4 -3 -5 4653.51 1290.19 1
 -4 -3 5 804.662 517.667 1
 4 3 -5 252.827 87.9074 2
 4 3 -5 2304.44 790.422 1
 4 -3 -5 949.785 262.205 2
 -4 3 5 2375.98 359.722 2
 -4 3 5 654.61 600.29 1
 4 -3 -4 571.146 463.819 1
 -4 -3 4 793.697 159.866 2
 -4 3 4 2151.1 825.365 1
 -4 3 4 1063.77 253.149 2
 -4 -3 4 668.443 525.555 1
 4 3 -4 1575.66 683.448 1
 4 -3 -4 1235.26 272.623 2
 4 3 -3 317.097 493.199 1
 -4 -3 3 121.693 370.137 1
 4 3 -3 170.199 107.173 2
 -4 3 3 666.025 256.78 2
 -4 3 3 -93.5717 387.386 1
 4 -3 -3 -13.0104 316.645 1
 -4 3 2 1443.41 302.336 2
 4 -3 -2 2831.02 805.715 1
 -4 3 2 5046.84 1054.09 1
 4 3 -2 6072.57 1455.25 1
 4 -3 -2 3008.93 403.105 2
 4 3 -2 5141.41 396.774 2
 -4 -3 2 2028.01 296.442 2
 4 -3 -1 -76.8937 419.147 1
 -4 3 1 266.863 170.37 2
 -4 -3 1 130.25 153.075 2
 4 3 -1 203.289 160.695 2
 4 3 -1 179.597 471.001 1
 -4 -3 1 1533.77 847.207 1
 4 -3 -1 233.585 173.213 2
 -4 -3 0 695.134 234.227 2
 4 3 0 714.478 223.812 2
 4 -3 0 2330.25 848.842 1
 -4 -3 0 1764.72 979.832 1
 4 3 0 451.352 653.635 1
 -4 3 0 784.683 235.369 2
 4 -3 0 813.848 236.459 2
 -4 -3 -1 13.4223 196.329 2
 4 -3 1 -99.9786 409.908 1
 -4 3 -1 46.9644 376.25 1
 -4 3 -1 60.6504 159.053 2
 4 -3 1 64.2837 162.757 2
 -4 -3 -1 3135.66 1282.19 1
 4 3 1 563.972 745.304 1
 -4 -3 -2 6586.47 701.189 2
 4 3 2 5950.94 710.558 2
 -4 3 -2 10378.9 1703.7 1
 4 -3 2 7186.39 1547.61 1
 4 -3 2 5079.08 596.757 2
 -4 3 -2 6423.76 678.697 2
 4 3 2 4376.79 1451.85 1
 -4 -3 -2 4144.29 1526.25 1
 4 -3 3 1180.98 365.738 2
 -4 3 -3 2175.07 569.744 2
 -4 -3 -3 -27.3674 565.258 1
 4 -3 3 1186.43 777.825 1
 -4 3 -3 413.03 623.35 1
 -4 -3 -3 130.48 227.99 2
 4 3 3 165.521 245.929 2
 4 3 4 2671.64 503.814 2
 4 -3 4 2870.95 1144.12 1
 -4 3 -4 6430.54 1478.84 1
 4 -3 4 5012.25 680.826 2
 -4 3 -4 4239.51 566.592 2
 -4 3 -5 330.795 265.403 2
 4 -3 5 285.132 230.702 2
 4 3 5 -20.1914 195.534 2
 -4 3 -5 679.901 667.869 1
 4 -3 5 406.305 594.61 1
 4 -3 6 776.257 308.956 2
 -4 3 -6 2165.73 495.856 2
 4 -3 6 4380.8 1315.42 1
 -4 3 -6 3783.12 1320.91 1
 -4 3 -7 240.835 612.346 1
 4 -3 7 -127.913 592.524 1
 -4 3 -7 253.699 267.031 2
 4 -3 7 357.719 299.404 2
 4 -3 8 1577.41 969.716 1
 -4 3 -8 2027.42 1034.38 1
 -4 3 -8 1023.17 397.835 2
 4 -3 8 1157.05 403.101 2
 -4 3 -9 254.302 274.161 2
 4 -3 9 101.004 276.987 2
 4 -3 9 526.265 900.779 1
 -4 3 -9 -85.5075 528.53 1
 4 -3 10 2948.63 1478.16 1
 -4 3 -10 2738.94 1519.67 1
 4 -3 10 321.62 295.751 2
 -4 3 -10 2160.15 540.094 2
 -4 3 -11 -83.039 785.125 1
 4 -3 11 -109.748 542.671 1
 -4 3 -11 49.1354 255.902 2
 4 -3 12 157.39 684.483 1
 4 -3 12 169.628 287.454 2
 -4 3 -12 462.859 353.902 2
 -4 4 16 1895.12 653.551 1
 4 -4 -16 1592.5 660.346 1
 -4 4 16 702.857 260.417 2
 -4 4 15 79.4578 162.901 2
 4 -4 -15 42.7251 144.369 2
 4 -4 -15 203.78 473.678 1
 -4 4 15 136.506 372.012 1
 -4 4 14 1578.95 340.671 2
 4 -4 -14 1606.16 348.356 2
 4 -4 -14 1302.2 586.487 1
 -4 4 14 3034 881.726 1
 -4 -4 14 -7.862 300.669 1
 -4 -4 13 -315.031 413.062 1
 -4 4 13 45.8038 144.373 2
 4 -4 -13 144.02 158.802 2
 -4 4 13 300.735 405.706 1
 4 -4 -13 -34.0807 409.552 1
 -4 4 12 4811.62 1218.59 1
 4 -4 -12 2535.23 1012.54 1
 -4 4 12 2165.77 358.086 2
 -4 -4 12 3897.98 667.69 1
 4 -4 -12 2734.71 417.424 2
 -4 -4 12 -2.34123 103.968 2
 -4 4 11 142.165 165.773 2
 -4 4 11 442.918 562.391 1
 4 -4 -11 250.19 584.263 1
 -4 -4 11 656.047 410.916 1
 4 4 -11 -161.267 291.147 1
 4 -4 -11 526.571 202.724 2
 -4 4 10 1415.05 317.531 2
 4 4 -10 935.886 319.39 1
 -4 4 10 2619.71 934.84 1
 4 -4 -10 1040.9 607.623 1
 4 4 -9 48.1686 257.96 1
 -4 -4 9 382.954 339.754 1
 -4 4 9 447.074 200.511 2
 4 -4 -9 124.042 168.625 2
 -4 4 9 1698.98 672.661 1
 4 -4 -9 45.3946 372.314 1
 4 -4 -8 2676.05 406.828 2
 -4 -4 8 2301.44 215.36 2
 4 4 -8 1976.65 593.138 1
 -4 -4 8 3133.58 678.115 1
 -4 4 8 3727.78 1052.53 1
 4 -4 -8 2250.57 898.242 1
 4 -4 -7 615.936 239.572 2
 4 4 -7 220.096 395.677 1
 -4 4 7 279.563 174.174 2
 -4 -4 7 28.8825 262.908 1
 4 -4 -7 222.276 527.908 1
 -4 -4 6 2945.85 231.202 2
 -4 4 6 1772.18 336.098 2
 4 4 -6 -2.84892 64.5178 2
 4 -4 -6 1915.79 337.793 2
 4 4 -6 4191.12 913.648 1
 -4 -4 6 3265.1 857.435 1
 4 -4 -6 3577.35 998.244 1
 -4 4 6 2604.92 936.906 1
 4 4 -5 262.759 455.804 1
 -4 -4 5 25.8011 354.867 1
 4 -4 -5 424.059 511.146 1
 -4 4 5 1537.79 710.366 1
 -4 -4 5 42.6972 74.8799 2
 -4 4 5 810.241 241.235 2
 -4 4 4 667.823 227.518 2
 4 -4 -4 1209.74 285.753 2
 -4 -4 4 4484.24 1227.31 1
 -4 4 3 189.202 168.129 2
 4 -4 -3 160.2 341.742 1
 -4 4 3 89.9886 517.106 1
 4 4 -3 280.636 87.5026 2
 -4 -4 3 495.557 168.019 2
 4 4 -3 -81.3821 459.071 1
 4 4 -2 1508.91 845.612 1
 -4 4 2 1872.95 733.649 1
 4 -4 -2 1596.98 674.397 1
 -4 -4 2 1716.61 264.894 2
 4 4 -2 1810.2 243.824 2
 4 -4 -2 2262.88 406.43 2
 -4 -4 2 3128.19 1118.64 1
 4 4 -1 490.09 157.926 2
 -4 -4 1 195.299 191.167 2
 -4 4 1 168.686 400.572 1
 4 4 -1 -22.5817 458.815 1
 4 -4 -1 115.013 158.141 2
 4 -4 0 758.945 543.191 1
 -4 -4 0 907.885 265.639 2
 4 4 0 1287.79 322.361 2
 -4 -4 0 954.15 812.388 1
 4 -4 0 878.584 257.191 2
 -4 -4 -1 13.8044 154.647 2
 4 -4 1 1675.93 829.332 1
 4 -4 1 55.0704 153.44 2
 -4 4 -1 -19.2444 153.071 2
 4 4 1 -21.5505 168.49 2
 -4 4 -1 787.228 663.217 1
 4 -4 2 1733.87 765.893 1
 -4 4 -2 2283.83 870.577 1
 4 -4 2 1573.6 340.546 2
 -4 4 -2 2374.42 430.117 2
 4 4 2 1924.06 389.946 2
 4 -4 3 -4.35508 179.851 2
 -4 4 -3 4.57383 181.901 2
 -4 4 -3 1660.09 821.503 1
 4 -4 3 -75.479 458.883 1
 -4 4 -4 5016.52 818.872 2
 -4 4 -4 2406.14 994.417 1
 4 -4 4 3256.36 1092.93 1
 4 -4 5 365.36 580.256 1
 -4 4 -5 -20.1258 422.227 1
 -4 4 -5 95.778 199.39 2
 4 -4 5 174.126 253.717 2
 -4 4 -6 1303.72 391.848 2
 4 -4 6 2477.37 477.818 2
 4 -4 6 6261.68 1693.78 1
 -4 4 -6 5245.23 1419.46 1
 -4 4 -7 3291.9 1290.32 1
 4 -4 7 206.825 225.859 2
 -4 4 -7 315.704 274.677 2
 4 -4 7 125.688 611.375 1
 -4 4 -8 3318.09 615.26 2
 4 -4 8 3134.02 597.081 2
 -4 4 -8 3894.6 1312.16 1
 4 -4 8 3538 1304.36 1
 -4 4 -9 156.439 520.737 1
 4 -4 9 331.624 606.341 1
 4 -4 9 424.052 302.995 2
 -4 4 -9 7.10672 241.615 2
 4 -4 10 1340.75 1012.26 1
 -4 4 -10 1526.73 950.28 1
 4 -4 10 1528.41 470.806 2
 -4 4 -10 963.473 420.502 2
 4 -4 11 173.739 623.863 1
 -4 4 -11 -122.329 531.972 1
 -4 4 -11 81.8481 237.399 2
 4 -4 11 189.588 257.782 2
 4 -4 12 447.005 313.418 2
 4 -4 12 349.21 801.298 1
 -4 4 -12 651.856 1002.31 1
 4 -5 -15 1471.45 699.263 1
 -4 5 15 981.534 288.02 2
 -4 5 15 208.819 365.165 1
 4 -5 -15 46.607 148.942 2
 4 -5 -14 1078.8 602.986 1
 -4 5 14 3001.82 911.888 1
 4 -5 -14 2306.8 418.879 2
 -4 5 14 2287.2 415.198 2
 -4 5 13 985.339 280.58 2
 4 -5 -13 261.743 197.919 2
 4 -5 -13 109.933 399.529 1
 4 -5 -12 3765.16 501.352 2
 4 -5 -12 3294.83 1206.31 1
 -4 5 12 7436.48 1419.14 1
 -4 5 12 3262.12 464.525 2
 4 -5 -11 22.8563 128.766 2
 -4 5 11 199.419 172.644 2
 -4 -5 11 132.821 172.707 1
 4 -5 -11 1027.06 754.277 1
 -4 5 11 726.076 675.098 1
 4 -5 -10 878.529 658.241 1
 -4 5 10 1423.89 798.355 1
 4 5 -10 -67.048 340.651 1
 -4 -5 10 1208.29 411.012 1
 -4 -5 10 -1.41262 72.183 2
 -4 5 10 632.651 254.977 2
 -4 -5 9 139.476 305.963 1
 -4 5 9 355.626 194.375 2
 4 -5 -9 128.886 157.722 2
 4 5 -9 541.398 326.008 1
 4 -5 -9 901.902 552.648 1
 4 -5 -8 735.716 259.063 2
 -4 5 8 1387.03 333.371 2
 -4 -5 8 3569.4 805.792 1
 4 5 -8 2241.09 628.826 1
 4 -5 -8 1993.21 845.982 1
 -4 5 8 2019.79 780.905 1
 4 -5 -7 532.166 247.577 2
 -4 5 7 18.5505 132.743 2
 -4 5 7 436.403 560.261 1
 4 5 -7 -55.9139 398.205 1
 -4 -5 7 202.7 331.04 1
 -4 -5 6 530.015 76.497 2
 4 -5 -6 1562.08 324.433 2
 4 5 -6 853.823 563.013 1
 -4 -5 6 1818.76 736.159 1
 4 -5 -6 2149.03 933.254 1
 -4 5 6 2453.24 962.707 1
 4 -5 -5 235.482 185.798 2
 -4 5 5 443.017 597.314 1
 4 -5 -5 -16.8402 415.026 1
 4 5 -5 -74.99 412.088 1
 -4 5 4 1020.19 287.292 2
 4 -5 -4 2095.71 370.457 2
 -4 -5 4 1469.28 194.339 2
 4 5 -4 1187.21 697.808 1
 4 -5 -4 3348.93 1004.45 1
 -4 5 4 4727.85 1123.42 1
 -4 -5 3 43.4437 496.597 1
 -4 5 3 -32.0897 176.06 2
 4 -5 -3 349.296 206.01 2
 4 5 -3 -36.289 98.1733 2
 -4 5 3 3265.93 1055.92 1
 -4 -5 3 692.014 190.612 2
 4 -5 -3 591.561 757.883 1
 -4 -5 2 2518.77 1048.1 1
 -4 -5 2 3999.9 421.72 2
 4 -5 -2 4828.14 1146.62 1
 -4 5 2 4490.47 1234.89 1
 -4 5 1 -61.3395 429.485 1
 4 -5 -1 29.8405 358.745 1
 -4 5 1 124.489 168.789 2
 4 -5 0 2515.76 413.087 2
 -4 5 0 1684.65 348.099 2
 4 -5 0 1173.9 587.159 1
 -4 5 0 2427.6 810.685 1
 4 -5 1 128.443 174.451 2
 -4 5 -1 122.075 160.728 2
 4 -5 1 126.634 371.289 1
 -4 5 -1 58.059 361.11 1
 -4 5 -2 1506.66 351.145 2
 4 -5 2 2886.37 456.99 2
 -4 5 -3 156.666 206.706 2
 4 -5 3 430.74 241.104 2
 -4 5 -3 874.363 639.873 1
 4 -5 3 321.207 481.88 1
 -4 5 -4 1350.42 363.603 2
 4 -5 4 1915.15 418.562 2
 4 -5 4 2534.2 914.638 1
 -4 5 -5 178.8 529.416 1
 -4 5 -5 1842.07 586.282 2
 4 -5 5 2041.32 908.341 1
 4 -5 6 516.068 623.171 1
 -4 5 -6 1280.1 841.406 1
 -4 5 -6 573.495 273.555 2
 4 -5 6 756.685 354.069 2
 4 -5 7 815.035 795.155 1
 -4 5 -7 -17.0663 212.085 2
 4 -5 7 504.784 294.085 2
 -4 5 -7 -22.0109 447.124 1
 4 -5 8 4024.54 642.6 2
 -4 5 -8 5177.82 761.74 2
 4 -5 8 4712.48 1594.12 1
 -4 5 -8 3976.58 1384.75 1
 4 -5 9 87.3671 245.588 2
 -4 5 -9 521.661 361.572 2
 -4 5 -9 231.772 617.252 1
 4 -5 9 527.392 718.665 1
 4 -5 10 3221.05 1264.38 1
 -4 5 -10 3362.96 662.779 2
 4 -5 10 2914.82 643.787 2
 -4 5 -10 1399.86 937.231 1
 -4 5 -11 -22.8373 215.088 2
 4 -5 11 90.3712 547.321 1
 -4 5 -11 479.2 644.436 1
 4 -5 11 1022.49 403.19 2
 4 -6 -15 50.0935 339.185 1
 -4 6 15 127.782 315.935 1
 4 -6 -14 4441.75 1112.15 1
 -4 6 14 693.204 582.71 1
 4 -6 -14 1478.34 352.146 2
 -4 6 14 1628.29 360.106 2
 4 -6 -13 618.926 506.799 1
 -4 6 13 167.399 361.385 1
 4 -6 -13 8.94887 144.696 2
 -4 6 13 177.169 172.821 2
 4 -6 -12 1139.71 298.261 2
 4 -6 -12 892.288 743.301 1
 -4 6 12 1730.26 723.229 1
 -4 6 12 1567.2 343.518 2
 4 -6 -11 65.7593 533.054 1
 -4 6 11 -12.9137 155.599 2
 4 -6 -10 1656.86 901.067 1
 4 -6 -10 1646.37 360.857 2
 -4 6 10 2863.53 1073.99 1
 -4 -6 10 -103.791 285.885 1
 4 -6 -9 -51.9911 385.684 1
 -4 6 9 757.394 674.773 1
 -4 6 9 584.847 237.024 2
 -4 -6 9 1018.83 377.543 1
 4 -6 -9 12.8397 149.06 2
 4 6 -8 -324.776 490.802 1
 -4 -6 8 2518.58 722.937 1
 -4 6 8 2009.19 800.991 1
 4 -6 -8 1086.8 630.89 1
 4 -6 -7 21.0298 420.009 1
 -4 -6 7 1154.88 613.976 1
 -4 6 7 2198.22 827.961 1
 4 -6 -7 364.717 221.992 2
 -4 6 7 -24.0654 133.113 2
 -4 6 6 3949.3 519.137 2
 4 -6 -6 4462.84 531.527 2
 4 6 -6 763.19 527.398 1
 -4 -6 6 6190.71 1358.88 1
 -4 -6 6 -32.1513 44.9573 2
 4 -6 -6 3183.92 1038.48 1
 -4 6 6 6998.76 1500.29 1
 -4 6 5 395.953 222.758 2
 -4 6 5 227.922 590.369 1
 4 -6 -5 -136.482 516.532 1
 -4 -6 5 -18.1234 414.517 1
 4 -6 -5 932.885 290.577 2
 4 -6 -4 12150.3 894.323 2
 -4 6 4 11811.3 900.781 2
 -4 6 4 12686.1 2010.01 1
 4 -6 -4 3934.98 1165.29 1
 -4 6 3 143.294 188.081 2
 4 -6 -3 361.13 219.786 2
 4 -6 -3 521.563 573.818 1
 -4 6 3 630.055 553.466 1
 4 -6 -2 6763.6 1628.75 1
 -4 6 2 15585.1 2226.97 1
 -4 6 2 11142 935.251 2
 4 -6 -2 9510.09 859.425 2
 4 -6 -1 528.783 281.051 2
 4 -6 -1 252.204 471.625 1
 -4 6 1 -81.5298 529.891 1
 4 -6 0 5952.58 653.856 2
 -4 6 0 7682.1 732.109 2
 4 -6 0 7662.06 1406.14 1
 -4 6 -1 45.686 169.491 2
 4 -6 1 178.032 186.219 2
 4 -6 1 308.732 428.422 1
 -4 6 -1 772.235 587.636 1
 -4 6 -2 3109.76 482.232 2
 4 -6 2 2082.69 398.426 2
 -4 6 -2 5079.07 1114.96 1
 4 -6 2 3446.42 1014.29 1
 -4 6 -3 -33.4086 442.411 1
 4 -6 3 339.293 533.748 1
 4 -6 3 91.6523 177.459 2
 -4 6 -3 126.213 191.505 2
 4 -6 4 1331.42 766.305 1
 4 -6 4 1673.32 399.16 2
 4 -6 5 -42.3725 188.424 2
 -4 6 -5 426.915 256.662 2
 4 -6 5 280.789 482.042 1
 -4 6 -5 76.7482 383.194 1
 4 -6 6 3931.1 651.498 2
 -4 6 -6 4476.37 819.496 2
 -4 6 -6 1453.84 788.46 1
 4 -6 6 2532.67 1035.47 1
 4 -6 7 489.892 606.853 1
 -4 6 -7 136.435 512.964 1
 4 -6 7 236.074 290.391 2
 -4 6 -7 50.6548 175.919 2
 4 -6 8 1245.97 386.016 2
 -4 6 -8 2010.9 466.117 2
 -4 6 -8 3042.27 1116.92 1
 4 -6 8 1239.45 856.541 1
 4 -6 9 226.778 244.835 2
 -4 6 -9 389.228 611.885 1
 4 -6 9 -57.8132 587.173 1
 -4 6 -9 6.97671 239.965 2
 4 -6 10 923.572 372.623 2
 -4 6 -10 719.768 407.864 2
 -4 6 -10 655.031 708.979 1
 4 -6 10 969.644 770.406 1
 4 -6 11 8.19808 248.857 2
 -4 6 -11 -15.5683 236.292 2
 4 -6 11 -84.9625 481.3 1
 -4 6 -11 513.54 717.328 1
 4 -7 -14 1025.94 308.928 2
 -4 7 14 1607.76 753.581 1
 4 -7 -14 1979.19 811.422 1
 -4 7 14 509.743 236.642 2
 4 -7 -13 265.125 404.872 1
 -4 7 13 33.219 314.103 1
 4 -7 -13 -64.027 150.791 2
 -4 7 12 147.33 168.554 2
 -4 7 12 501.979 469.162 1
 4 -7 -12 236.382 511.494 1
 4 -7 -12 901.391 267.375 2
 -4 7 11 75.4877 156.531 2
 4 -7 -11 175.167 183.254 2
 4 -7 -11 866.964 828.941 1
 -4 7 11 -117.428 552.766 1
 -4 -7 10 -8.23116 373.683 1
 4 -7 -10 1207.47 802.036 1
 -4 7 10 975.931 746.815 1
 -4 7 10 1482.84 360.952 2
 4 -7 -10 1028.65 312.513 2
 4 -7 -9 655.932 261.241 2
 4 -7 -9 181.488 496.294 1
 -4 7 9 68.6331 588.006 1
 -4 7 9 485.101 234.379 2
 4 -7 -8 1688.49 792.805 1
 -4 -7 8 5405.3 1089.06 1
 -4 7 8 3167.61 519.527 2
 4 -7 -8 2391.05 423.711 2
 4 -7 -7 239.316 515.48 1
 -4 7 7 533.39 563.597 1
 -4 7 7 129.351 160.073 2
 4 -7 -7 410.741 235.552 2
 -4 7 6 1842.93 390.433 2
 -4 7 6 1698.31 853.719 1
 4 -7 -6 226.811 201.045 2
 -4 7 5 -82.6194 525.191 1
 4 -7 -5 240.153 583.896 1
 4 -7 -5 90.3185 171.957 2
 -4 7 5 723.178 266.539 2
 4 -7 -4 2086.19 935.362 1
 -4 7 4 733.135 280.224 2
 -4 7 4 4531.88 1317.11 1
 4 -7 -4 581.634 268.143 2
 -4 7 3 101.047 166.087 2
 4 -7 -3 266.595 205.541 2
 -4 7 3 161.272 501.54 1
 4 -7 -3 784.597 620.378 1
 4 -7 -2 329.689 538.96 1
 -4 7 2 1042.78 673.992 1
 4 -7 -2 714.185 273.66 2
 -4 7 2 1444.76 360.876 2
 4 -7 -1 113.377 195.613 2
 -4 7 1 1773.31 942.823 1
 4 -7 -1 422.816 669.246 1
 -4 7 1 1092.46 332.245 2
 -4 7 0 1144.86 310.337 2
 -4 7 0 3948.22 1221.85 1
 4 -7 0 622.907 572.737 1
 4 -7 0 1122.46 307.838 2
 4 -7 1 27.3029 172.975 2
 4 -7 1 -66.9699 362.067 1
 -4 7 -1 -191.251 437.332 1
 4 -7 2 662.969 270.502 2
 -4 7 -2 1256.2 324.997 2
 -4 7 -2 3348.61 1009.24 1
 -4 7 -3 -33.935 174.307 2
 4 -7 3 8.99561 134.48 2
 -4 7 -3 215.479 368.819 1
 4 -7 4 2678.76 479.26 2
 -4 7 -4 1912.97 427.022 2
 4 -7 4 2472.89 937.172 1
 4 -7 5 347.723 562.568 1
 -4 7 -5 124.849 469.407 1
 -4 7 -5 77.9824 180.123 2
 4 -7 5 139.69 211.836 2
 4 -7 6 914.414 335.122 2
 -4 7 -6 428.282 290.388 2
 -4 7 -6 416.822 546.893 1
 4 -7 6 976.745 645.128 1
 -4 7 -7 506.607 570.68 1
 4 -7 7 88.817 404.508 1
 -4 7 -7 880.41 430.409 2
 4 -7 8 185.878 297.381 2
 -4 7 -8 149.371 195.887 2
 -4 7 -8 2351.03 950.437 1
 4 -7 8 2236.28 980.966 1
 -4 7 -9 778.364 326.316 2
 4 -7 9 821.926 700.279 1
 -4 7 -9 -100.995 521.45 1
 4 -7 9 227.151 234.654 2
 -4 7 -10 682.863 706.483 1
 4 -7 10 354.172 265.6 2
 4 -7 10 1236.47 924.509 1
 -4 7 -10 282.673 266.357 2
 -4 8 13 92.4615 399.968 1
 4 -8 -13 495.937 463.448 1
 -4 8 12 444.279 478.521 1
 4 -8 -12 1211.45 666.891 1
 4 -8 -12 848.041 278.063 2
 -4 8 12 542.83 233.805 2
 4 -8 -11 196.794 632.084 1
 -4 8 11 610.928 566.202 1
 -4 8 11 284.638 220.037 2
 4 -8 -11 182.706 182.604 2
 -4 8 10 7268.42 1776.78 1
 4 -8 -10 3137.55 1221.17 1
 -4 8 10 5001.57 633.696 2
 4 -8 -10 3744.02 573.579 2
 -4 8 9 1403.65 340.958 2
 4 -8 -9 -73.0694 586.053 1
 -4 8 9 24.2361 562.001 1
 4 -8 -9 1239.92 335.904 2
 -4 8 8 2526.98 1055.96 1
 4 -8 -8 1453.3 770.682 1
 -4 8 8 2759.6 503.784 2
 -4 8 7 38.7236 448.44 1
 4 -8 -7 54.6519 388.13 1
 -4 8 7 59.9632 156.856 2
 4 -8 -7 504.311 256.632 2
 4 -8 -6 2381.81 1035.25 1
 -4 8 6 4126.67 1195.48 1
 -4 8 6 3580.17 536.68 2
 4 -8 -6 4591.93 583.824 2
 4 -8 -5 151.049 518.616 1
 -4 8 5 42.2205 165.963 2
 4 -8 -5 4.62095 157.066 2
 -4 8 5 256.895 512.388 1
 4 -8 -4 4431.56 1395.76 1
 -4 8 4 7020.38 1632.61 1
 4 -8 -4 6120.16 697.863 2
 -4 8 4 4563.8 601.338 2
 4 -8 -3 126.826 508.036 1
 -4 8 3 181.062 543.967 1
 4 -8 -3 194.156 182.279 2
 -4 8 3 59.7989 158.243 2
 4 -8 -2 3145.1 1003.39 1
 -4 8 2 5097.12 1318.25 1
 -4 8 2 1107.41 329.605 2
 4 -8 -2 1217.19 322.178 2
 4 -8 -1 254.714 610.27 1
 -4 8 1 480.502 583.985 1
 -4 8 1 545.352 272.323 2
 -4 8 0 2977.14 493.895 2
 4 -8 0 4522.79 624.887 2
 4 -8 0 4205.47 1401.53 1
 -4 8 0 8136.57 1761.67 1
 -4 8 -1 -45.5353 608.873 1
 4 -8 1 150.25 400.127 1
 -4 8 -1 152.839 203.534 2
 4 -8 1 93.974 173.414 2
 4 -8 2 3254.66 1012.25 1
 -4 8 -2 3789.42 1188.06 1
 -4 8 -2 2535.8 458.36 2
 4 -8 2 2612.37 468.618 2
 -4 8 -3 196.974 430.392 1
 4 -8 3 1512.13 720.664 1
 4 -8 3 38.7606 173.337 2
 -4 8 -3 166.318 194.593 2
 -4 8 -4 1023.5 633.251 1
 4 -8 4 1577.18 722.641 1
 -4 8 -4 1854.14 408.941 2
 4 -8 4 1725.99 408.509 2
 -4 8 -5 107.394 215.93 2
 4 -8 5 202.662 198.895 2
 -4 8 -5 1015.07 612.488 1
 4 -8 5 462.685 506.033 1
 -4 8 -6 5115.67 723.375 2
 4 -8 6 3888.16 633.436 2
 4 -8 6 6100.75 1489.66 1
 -4 8 -6 5380.68 1441.02 1
 -4 8 -7 340.527 281.204 2
 4 -8 7 68.2077 217.016 2
 -4 8 -7 309.335 505.152 1
 -4 8 -8 863.28 631.417 1
 4 -8 8 615.862 605.35 1
 4 -8 8 1459.29 460.417 2
 -4 8 -8 1735.21 568.058 2
 -4 9 11 108.365 402.093 1
 4 -9 -11 71.1153 489.647 1
 -4 9 11 636.773 273.362 2
 4 -9 -11 447.295 232.642 2
 4 -9 -10 568.04 717.622 1
 -4 9 10 1271.94 357.674 2
 4 -9 -10 1228.02 357.083 2
 -4 9 10 2734.78 1153.95 1
 -4 9 9 175.559 184.702 2
 4 -9 -9 514.213 249.51 2
 4 -9 -9 -101.919 526.16 1
 -4 9 9 -25.7159 580.149 1
 -4 9 8 1194.48 849.423 1
 4 -9 -8 619.594 649.658 1
 4 -9 -8 936.252 308.659 2
 -4 9 7 -24.5671 143.486 2
 4 -9 -7 249.987 221.421 2
 -4 9 7 111.89 476.742 1
 4 -9 -7 58.7914 384.571 1
 4 -9 -6 507.379 240.562 2
 -4 9 6 3385.59 1054.78 1
 -4 9 6 1260.59 342.253 2
 -4 9 5 47.6336 149.898 2
 4 -9 -5 -74.1955 476.585 1
 -4 9 5 1454.19 796.209 1
 4 -9 -5 9.9389 153.091 2
 -4 9 4 2448.67 1140.34 1
 -4 9 4 3224.32 502.48 2
 4 -9 -4 2884.66 505.784 2
 4 -9 -4 963.823 731.901 1
 4 -9 -3 2654.79 1076.78 1
 -4 9 3 2646 1095.74 1
 4 -9 -3 1098.06 316.904 2
 -4 9 3 241.663 207.8 2
 -4 9 2 508.187 247.712 2
 4 -9 -2 364.011 214.114 2
 4 -9 -2 2318.41 987.535 1
 -4 9 2 1386.26 882.075 1
 4 -9 -1 395.968 255.445 2
 4 -9 -1 1264.21 744.236 1
 -4 9 1 172.981 481.213 1
 -4 9 1 165.562 203.154 2
 -4 9 0 3057.39 1050.26 1
 4 -9 0 673.82 691.928 1
 -4 9 0 1463.89 371.011 2
 4 -9 0 3392.72 568.105 2
 4 -9 1 174.148 545.864 1
 4 -9 1 223.183 192.131 2
 -4 9 -1 116.538 188.012 2
 -4 9 -1 2267.77 1062.34 1
 -4 9 -2 862.005 286.703 2
 -4 9 -2 1916.83 957.38 1
 4 -9 2 1363.8 737.111 1
 4 -9 2 625.612 274.427 2
 4 -9 3 -111.01 400.085 1
 -4 9 -3 -20.0121 486.663 1
 -4 9 -3 -10.0603 160.473 2
 4 -9 3 -30.6551 169.474 2
 -4 9 -4 730.141 290.019 2
 -4 9 -4 1312.59 726.291 1
 4 -9 4 1141.05 658.504 1
 4 -9 4 421.708 247.286 2
 4 -9 5 374.199 462.585 1
 -4 9 -5 298.708 443.332 1
 4 -9 5 122.384 197.901 2
 -4 9 -5 11.2138 177.685 2
 4 -9 6 247.457 502.013 1
 -4 9 -6 126.634 391.879 1
 4 -9 6 674.816 294.016 2
 4 -9 7 1043.45 796.394 1
 -4 9 -7 -6.5005 192.873 2
 -4 9 -7 184.141 429.23 1
 4 -9 7 87.6084 211.439 2
 -4 10 9 249.747 626.014 1
 4 -10 -9 600.462 261.05 2
 4 -10 -9 400.286 663.908 1
 -4 10 9 44.4881 165.122 2
 4 -10 -8 1406.92 352.727 2
 -4 10 8 1610.15 430.981 2
 -4 10 8 1516.39 1035.8 1
 4 -10 -8 1372.54 942.725 1
 -4 10 7 134.329 614.177 1
 4 -10 -7 564.301 638.867 1
 -4 10 7 5.2143 143.423 2
 4 -10 -7 124.181 193.004 2
 -4 10 6 757.941 291.433 2
 -4 10 6 715.967 628.688 1
 4 -10 -6 661.866 551.932 1
 4 -10 -6 446.242 239.07 2
 -4 10 5 186.255 187.115 2
 4 -10 -5 189.341 188.2 2
 4 -10 -5 88.0628 374.199 1
 -4 10 5 662.53 600.305 1
 -4 10 4 1705.19 412.829 2
 -4 10 4 956.076 834.162 1
 4 -10 -3 643.819 693.352 1
 4 -10 -3 411.917 244.104 2
 -4 10 3 113.605 183.839 2
 -4 10 2 3045.05 1232.26 1
 4 -10 -2 3825.05 1279.56 1
 -4 10 2 2228.63 441.407 2
 4 -10 -2 2254.97 449.395 2
 -4 10 1 144.527 196.789 2
 -4 10 1 -48.4171 523.601 1
 4 -10 -1 223.754 491.031 1
 -4 10 0 1264.89 391.663 2
 4 -10 0 1947.57 456.396 2
 -4 10 0 879.215 670.388 1
 4 -10 1 795.503 308.812 2
 -4 10 -1 536.918 254.993 2
 4 -10 1 278.99 617.078 1
 4 -10 2 1791.55 946.234 1
 -4 10 -2 760.968 295.628 2
 4 -10 2 1605.82 390.471 2
 -4 10 -2 1485.5 969.296 1
 -4 10 -3 682.174 279.056 2
 4 -10 3 81.6039 174.856 2
 -4 10 -3 211.32 554.191 1
 4 -10 3 20.7493 352.691 1
 4 -10 4 1736.48 411.351 2
 -4 10 -4 1223.24 350.074 2
 4 -10 4 1494.63 756.462 1
 -4 10 -4 2183.53 922.486 1
 -4 10 -5 19.7225 387.031 1
 4 -10 5 -77.4188 393.144 1
 -4 10 -5 93.6145 172.233 2
 4 -10 5 53.9734 175.649 2
 -4 11 6 1739.7 949.776 1
 4 -11 -6 982.52 711.62 1
 -4 11 5 262.059 499.253 1
 4 -11 -5 -127.784 486.888 1
 -4 11 5 189.609 191.826 2
 4 -11 -5 100.467 179.297 2
 4 -11 -4 2323.39 1057.59 1
 -4 11 4 3199.23 1127.19 1
 4 -11 -4 1876.36 433.948 2
 -4 11 4 3995.81 603.83 2
 4 -11 -3 249.924 221.907 2
 -4 11 3 220.176 218.982 2
 4 -11 -3 -149.822 628.088 1
 -4 11 3 409.605 636.898 1
 -4 11 2 3680.21 576.08 2
 4 -11 -2 3696.96 579.288 2
 4 -11 -2 2854.66 1221.28 1
 -4 11 2 4442.27 1427.34 1
 -4 11 1 -11.9315 194.155 2
 4 -11 -1 118.911 193.321 2
 -4 11 1 375.41 723.967 1
 4 -11 -1 605.063 687.052 1
 4 -11 0 1328.31 399.613 2
 -4 11 0 2711.84 539.271 2
 -4 11 0 1953.38 974.628 1
 4 -11 0 948.908 699.326 1
 -4 11 -1 1399.69 377.828 2
 4 -11 1 386.439 578.233 1
 -4 11 -1 1632.02 851.757 1
 4 -11 1 225.436 234.768 2
 5 0 -8 63.732 267.401 1
 -5 0 8 -69.1494 311.975 1
 5 0 -7 280.991 336.552 1
 -5 0 7 2160.09 733.339 1
 5 0 -6 843.725 542.868 1
 -5 0 6 1481.78 627.52 1
 -5 0 5 655.964 539.028 1
 5 0 -5 229.885 447.705 1
 -5 0 4 2266.21 839.423 1
 5 0 -4 1874.79 792.856 1
 -5 0 4 -2.83698 115.277 2
 -5 0 3 899.711 635.043 1
 5 0 -3 3350.08 1050.53 1
 5 0 -2 1554.18 754.334 1
 -5 0 2 -103 135.576 2
 -5 0 2 2153.26 913.375 1
 -5 0 1 2832.26 993.587 1
 5 0 -1 1768.93 885.547 1
 -5 0 0 367.892 174.761 2
 -5 0 0 488.766 704.987 1
 5 0 0 414.894 592.344 1
 -5 0 -1 689.775 199.547 2
 -5 0 -1 1006.37 772.699 1
 5 0 1 393.257 630.78 1
 -5 0 -2 1089.53 283.837 2
 -5 0 -2 612.053 642.314 1
 5 0 2 983.411 766.098 1
 5 0 3 175.173 496.184 1
 -5 0 -3 50.3795 485.425 1
 -5 0 -3 336.597 225.083 2
 5 0 3 4.72488 190.388 2
 5 1 -8 -59.2378 284.751 1
 -5 1 8 -41.232 432.499 1
 -5 -1 8 943.954 515.641 1
 5 -1 -8 14.567 341.671 1
 -5 -1 7 1562.99 591.535 1
 5 -1 -7 1154.46 534.577 1
 -5 1 7 1851.59 726.711 1
 5 1 -7 1546.82 702.543 1
 -5 1 7 -2.87137 98.8379 2
 -5 -1 6 704.742 533.386 1
 -5 1 6 616.028 484.735 1
 -5 -1 5 603.782 485.706 1
 5 1 -5 62.8373 386.446 1
 -5 1 5 -45.467 146.179 2
 5 -1 -5 121.553 390.391 1
 -5 1 5 363.725 402.782 1
 5 -1 -4 234.932 398.59 1
 5 1 -4 233.12 385.756 1
 -5 -1 4 223.592 431.29 1
 -5 1 4 606.344 506.03 1
 5 -1 -3 51.0604 351.621 1
 -5 -1 3 592.446 540.775 1
 -5 1 3 224.211 394.447 1
 5 1 -3 2617 924.951 1
 -5 -1 2 2243.32 900.744 1
 -5 1 2 -52.0784 334.531 1
 5 -1 -2 172.963 445.096 1
 5 1 -2 89.1647 460.281 1
 -5 -1 2 -3.19873 108.114 2
 -5 1 2 125.3 83.3589 2
 5 -1 -1 578.503 520.839 1
 -5 1 1 37.419 416.578 1
 -5 -1 1 1978.36 942.416 1
 -5 1 1 553.347 185.388 2
 5 1 -1 84.2096 468.681 1
 -5 -1 0 568.561 628.229 1
 5 1 0 1251.3 806.181 1
 5 -1 0 1013.43 742.852 1
 5 -1 0 11.5333 165.864 2
 -5 1 0 462.318 572.645 1
 -5 1 0 549.673 220.533 2
 5 -1 1 872.044 730.613 1
 5 1 1 566.391 692.979 1
 -5 -1 -1 276.283 533.222 1
 -5 1 -1 1239.04 425.003 2
 -5 -1 -1 -107.367 178.079 2
 -5 1 -1 508.936 583.226 1
 5 -1 1 -88.5436 164.009 2
 5 -1 2 5268.86 1452.42 1
 5 1 2 847.95 855.781 1
 -5 -1 -2 1117.88 812.561 1
 -5 1 -2 1658.12 369.475 2
 -5 -1 -3 462.926 849.587 1
 -5 1 -3 51.209 520.101 1
 5 -1 3 253.062 586.094 1
 -5 -1 -3 -89.7836 126.868 2
 5 1 3 322.863 747.749 1
 -5 2 8 6155.76 1295.55 1
 5 -2 -8 1227.02 823.925 1
 5 2 -8 3819.7 856.268 1
 -5 2 7 -101.31 138.908 2
 -5 2 7 132.051 509.714 1
 5 -2 -7 108.856 341.189 1
 5 2 -7 1143.4 554.961 1
 -5 2 6 1449.8 693.329 1
 5 -2 -6 850.039 534.855 1
 -5 -2 6 1790.26 705.342 1
 5 2 -6 4345.12 1075.23 1
 5 2 -5 1350.05 666.389 1
 -5 -2 5 830.165 621.869 1
 -5 2 5 83.5135 92.353 2
 -5 2 5 29.818 349.697 1
 5 -2 -5 567.299 455.502 1
 -5 2 4 4623.61 1073.12 1
 5 -2 -4 2440.82 860.313 1
 -5 -2 4 2593.84 890 1
 5 2 -4 2093.68 915.694 1
 -5 2 4 3114.13 409.481 2
 5 -2 -3 1977.86 840.141 1
 -5 2 3 1753.84 717.968 1
 -5 -2 3 1570.25 801.948 1
 5 2 -3 5113.26 1277.61 1
 -5 2 3 1135.58 260.435 2
 -5 -2 2 998.411 688.457 1
 5 2 -2 475.193 557.85 1
 -5 2 2 354.532 536.81 1
 5 -2 -2 1280.02 697.378 1
 5 -2 -2 -45.893 139.359 2
 -5 2 2 747.294 236.293 2
 -5 2 1 1949.17 360.298 2
 -5 2 1 2775.38 970.224 1
 5 -2 -1 1483.08 800.527 1
 5 2 -1 3178.48 1140.38 1
 -5 -2 1 2878 1075.91 1
 -5 2 0 774.989 605.445 1
 5 -2 0 496.264 542.721 1
 -5 2 0 95.8925 159.24 2
 5 2 0 -237.41 765.082 1
 -5 -2 0 23.115 484.935 1
 -5 -2 -1 2439.72 1191.62 1
 5 -2 1 2664.24 1013.43 1
 -5 2 -1 3348.05 1153.67 1
 5 2 1 1488.92 943.63 1
 -5 2 -1 1057.15 304.317 2
 5 -2 1 666.259 210.659 2
 -5 -2 -1 -4.29112 142.904 2
 -5 2 -2 1695.2 510.333 2
 5 -2 2 1475.03 336.399 2
 5 -2 2 367.976 597.424 1
 -5 -2 -2 302.535 585.585 1
 5 2 2 566.728 710.953 1
 -5 2 -2 385.093 556.297 1
 -5 2 -3 2693.99 1111.7 1
 5 2 3 351.181 737.274 1
 5 -2 3 634.819 773.308 1
 5 3 -7 69.5724 300.92 1
 -5 -3 7 80.0463 312.94 1
 5 -3 -7 1763.79 899.021 1
 -5 3 7 1577.3 734.832 1
 -5 -3 6 176.986 354.812 1
 5 3 -6 500.316 491.146 1
 -5 3 6 687.407 197.001 2
 5 -3 -6 264.555 429.514 1
 -5 3 6 116.044 516.653 1
 -5 3 5 657.074 220.365 2
 5 -3 -5 -14.8212 142.392 2
 5 -3 -5 684.942 519.639 1
 -5 3 5 855.558 595.34 1
 5 3 -5 927.762 634.696 1
 -5 -3 5 600.035 541.341 1
 -5 3 4 1006.54 296.39 2
 5 -3 -4 -116.845 160.35 2
 -5 3 4 236.458 400.831 1
 5 -3 -4 258.029 369.158 1
 5 3 -4 908.89 637.946 1
 -5 -3 4 231.934 501.78 1
 -5 3 3 549.156 218.218 2
 5 3 -3 862.057 661.99 1
 5 -3 -3 2029.85 763.993 1
 -5 -3 3 623.082 573.561 1
 -5 3 3 812.296 546.95 1
 5 3 -2 588.319 726.367 1
 -5 3 2 565.969 218.047 2
 5 -3 -2 432.529 153.414 2
 5 -3 -2 -58.8776 454.707 1
 5 -3 -1 467.665 500.491 1
 -5 -3 1 558.539 768.227 1
 -5 3 1 1846.63 818.889 1
 5 3 -1 2236.17 1084.63 1
 -5 3 1 442.532 201.154 2
 5 -3 -1 414.456 156.774 2
 5 3 0 233.345 484.331 1
 -5 -3 0 679.249 793.634 1
 5 -3 0 295.987 445.754 1
 -5 3 0 1637.03 769.613 1
 -5 3 0 813.119 263.065 2
 5 -3 0 870.49 235.514 2
 5 3 1 370.411 660.868 1
 -5 -3 -1 471.608 682.709 1
 -5 3 -1 403.17 223.704 2
 5 -3 1 166.115 162.137 2
 -5 3 -1 1418.19 740.82 1
 5 -3 1 457.253 581.344 1
 -5 -3 -2 -96.9086 535.744 1
 5 3 2 -72.0617 534.485 1
 5 -3 2 -87.6627 414.423 1
 -5 3 -2 215.745 518.521 1
 5 4 -6 -198.084 401.875 1
 -5 4 6 702.076 625.744 1
 5 -4 -6 2451.25 1011.27 1
 -5 -4 5 1753.42 788.443 1
 5 4 -5 927.495 532.917 1
 5 -4 -5 -17.5185 324.924 1
 -5 4 5 -24.5898 473.904 1
 5 -4 -4 410.544 460.109 1
 -5 4 4 90.568 397.781 1
 -5 4 4 412.969 227.071 2
 5 4 -4 140.063 519.709 1
 -5 -4 4 336.72 455.24 1
 -5 -4 3 2775.98 1111.44 1
 5 -4 -3 2825.13 871.166 1
 -5 4 3 250.06 416.144 1
 -5 4 3 1014.59 290.054 2
 5 -4 -3 1287.46 310.53 2
 5 4 -2 27.1397 415.141 1
 -5 -4 2 140.675 542.285 1
 5 -4 -2 552.281 211.251 2
 -5 4 2 556.488 228.413 2
 5 -4 -2 16.5384 287.905 1
 -5 4 2 182.903 413.811 1
 5 -4 -1 314.841 188.931 2
 5 4 -1 157.471 509.16 1
 -5 -4 1 593.063 647.935 1
 5 -4 -1 448.052 535.826 1
 -5 4 1 166.707 360.566 1
 -5 4 1 163.544 155.548 2
 -5 -4 0 1143.76 885.995 1
 5 4 0 229.685 583.608 1
 5 -4 0 342.295 517.369 1
 -5 4 0 57.5259 444.132 1
 -5 4 0 170.787 164.122 2
 5 -4 0 165.432 159.501 2
 5 4 1 -63.2038 585.983 1
 -5 -4 -1 2025.76 1138.89 1

_iucr_refine_fcf_details
;
data_m2_516_517_L072_R07
_computing_structure_refinement   'olex2.refine 1.5-ac7-014 (Bourhis et al., 2015)'
_shelx_refln_list_code            4
loop_
  _space_group_symop_id
  _space_group_symop_operation_xyz
  1  x,y,z
  2  -x,y+1/2,-z
  3  -x,-y,-z
  4  x,-y-1/2,z

_space_group_crystal_system       monoclinic
_space_group_IT_number            11
_space_group_name_H-M_alt         'P 1 21/m 1'
_space_group_name_Hall            '-P 2yb'
_symmetry_space_group_name_H-M    'P 1 21/m 1'
_symmetry_space_group_name_Hall   '-P 2yb'
_symmetry_Int_Tables_number       11
_cell_length_a                    3.7297(3)
_cell_length_b                    12.9171(9)
_cell_length_c                    17.586(3)
_cell_angle_alpha                 90
_cell_angle_beta                  96.146(10)
_cell_angle_gamma                 90
_cell_volume                      842.36(16)
loop_
  _refln_index_h
  _refln_index_k
  _refln_index_l
  _refln_F_squared_calc
  _refln_F_squared_meas
  _refln_F_squared_sigma
  _refln_F_squared_weight
  _refln_observed_status
-5 0 1 4.053 5.197 1.513 16.712 o
-5 0 2 3.019 0.855 1.855 17.141 o
-5 0 3 2.864 4.254 2.805 8.231 o
-5 0 4 4.334 1.037 1.992 13.940 o
-5 0 5 0.284 0.969 0.788 90.966 o
-5 0 6 1.951 2.609 0.940 39.542 o
-5 0 7 1.430 1.996 2.151 14.578 o
-5 0 8 0.017 0.006 0.465 357.318 o
-5 1 1 0.023 1.146 0.570 153.063 o
-5 1 2 0.039 0.338 0.435 309.468 o
-5 1 3 0.041 1.278 0.970 68.374 o
-5 1 4 0.023 0.709 0.485 222.058 o
-5 1 5 0.106 0.320 0.273 495.069 o
-5 1 6 0.703 1.507 0.821 68.553 o
-5 1 7 2.236 1.323 1.004 39.680 o
-5 1 8 0.067 0.336 0.437 297.212 o
-5 2 1 6.305 5.019 0.734 20.147 o
-5 2 2 2.429 0.983 0.398 68.388 o
-5 2 3 2.306 4.036 1.006 31.268 o
-5 2 4 6.752 7.032 0.843 16.607 o
-5 2 5 0.286 0.675 0.536 162.027 o
-5 2 6 4.227 4.462 1.372 18.619 o
-5 2 7 0.718 0.315 0.422 170.474 o
-5 3 1 0.108 1.475 0.595 125.730 o
-5 3 2 1.422 0.951 0.273 111.527 o
-5 3 3 1.339 1.887 0.409 84.468 o
-5 3 4 0.112 0.765 0.337 289.318 o
-5 3 5 1.091 1.010 0.337 122.900 o
-5 3 6 0.356 0.978 0.334 204.293 o
-5 3 7 0.031 1.170 1.055 60.507 o
-5 4 1 0.051 0.604 0.246 454.160 o
-5 4 2 0.402 0.698 0.276 246.200 o
-5 4 3 0.389 2.887 0.999 49.277 o
-5 4 4 0.050 0.684 0.367 303.447 o
-5 4 5 0.243 1.060 0.900 74.755 o
-5 4 6 0.069 1.377 1.484 32.443 o
-4 0 1 0.469 0.840 0.722 97.732 o
-4 0 2 5.432 4.971 0.462 24.672 o
-4 0 3 0.502 0.257 0.202 322.101 o
-4 0 4 31.282 18.372 1.276 2.994 o
-4 0 5 0.505 0.336 0.292 259.809 o
-4 0 6 7.134 7.909 0.901 15.058 o
-4 0 7 0.615 1.024 0.260 180.494 o
-4 0 8 7.818 9.308 0.605 14.409 o
-4 0 9 0.356 1.076 0.257 220.592 o
-4 0 10 13.759 15.603 0.882 7.160 o
-4 0 11 0.428 0.969 0.298 204.292 o
-4 0 12 0.323 1.717 0.471 129.617 o
-4 0 13 0.247 0.687 1.302 42.097 o
-4 0 14 9.442 9.854 0.966 11.252 o
-4 0 15 0.383 0.671 0.280 253.513 o
-4 0 16 3.877 4.736 0.881 25.865 o
-4 0 17 0.018 0.488 1.658 28.034 o
-4 1 1 0.611 0.402 0.186 263.760 o
-4 1 2 5.524 5.507 0.476 23.424 o
-4 1 3 0.625 1.091 0.646 98.773 o
-4 1 4 3.695 4.282 0.469 33.835 o
-4 1 5 0.670 0.613 0.225 213.602 o
-4 1 6 9.492 9.788 0.892 11.460 o
-4 1 7 0.165 1.182 0.456 174.250 o
-4 1 8 0.765 4.680 0.582 56.392 o
-4 1 9 0.674 1.169 0.385 140.552 o
-4 1 10 0.148 2.026 0.640 100.167 o
-4 1 11 0.195 0.590 0.183 411.491 o
-4 1 12 1.617 2.161 0.690 56.814 o
-4 1 13 0.492 0.949 0.636 109.860 o
-4 1 14 2.820 4.572 0.496 38.182 o
-4 1 15 0.205 0.280 0.263 438.361 o
-4 1 16 0.088 2.187 0.436 136.809 o
-4 1 17 0.217 0.497 0.336 300.070 o
-4 2 1 0.594 0.897 0.223 201.836 o
-4 2 2 3.347 3.900 0.556 35.782 o
-4 2 3 0.635 0.547 0.430 164.296 o
-4 2 4 7.390 5.574 0.381 19.024 o
-4 2 5 0.635 1.557 0.256 148.313 o
-4 2 6 18.055 17.891 1.524 4.872 o
-4 2 7 0.897 0.691 0.184 178.282 o
-4 2 8 12.640 10.977 1.376 7.853 o
-4 2 9 0.182 0.503 0.202 436.984 o
-4 2 10 12.221 11.783 1.165 8.300 o
-4 2 11 0.205 1.128 0.330 219.976 o
-4 2 12 7.946 7.426 0.837 14.593 o
-4 2 13 0.259 0.379 0.367 283.214 o
-4 2 14 5.500 5.746 1.073 18.231 o
-4 2 15 0.807 0.363 0.224 211.461 o
-4 2 16 3.878 1.573 2.506 10.005 o
-4 2 17 0.356 0.301 0.342 281.568 o
-4 3 1 0.442 0.536 0.245 271.739 o
-4 3 2 4.088 7.777 1.381 16.082 o
-4 3 3 0.451 0.471 0.206 297.193 o
-4 3 4 0.962 2.306 0.399 91.017 o
-4 3 5 0.825 2.156 0.892 55.346 o
-4 3 6 14.631 13.024 2.031 5.603 o
-4 3 7 0.488 0.872 0.229 222.659 o
-4 3 8 11.086 8.905 1.775 8.018 o
-4 3 9 0.603 0.376 0.231 253.800 o
-4 3 10 0.934 1.894 0.584 81.671 o
-4 3 11 0.220 0.644 0.370 253.331 o
-4 3 12 2.398 3.838 0.791 36.910 o
-4 3 13 0.255 0.673 0.233 321.245 o
-4 3 14 0.430 0.671 0.354 211.173 o
-4 3 15 0.146 0.078 0.216 748.052 o
-4 3 16 0.344 1.402 0.371 164.881 o
-4 4 1 0.339 0.536 0.210 327.673 o
-4 4 2 3.000 4.300 0.348 40.267 o
-4 4 3 0.347 0.586 0.159 338.922 o
-4 4 4 0.964 2.962 2.105 15.108 o
-4 4 5 0.184 0.692 0.416 229.394 o
-4 4 6 3.950 4.247 1.007 24.531 o
-4 4 7 0.169 0.664 0.265 340.387 o
-4 4 8 4.604 5.660 0.513 25.960 o
-4 4 9 0.134 0.724 0.394 250.470 o
-4 4 10 2.987 3.059 0.680 38.452 o
-4 4 11 0.548 0.644 0.249 228.324 o
-4 4 12 4.869 4.094 1.535 16.115 o
-4 4 13 0.172 0.125 0.223 631.959 o
-4 4 14 3.100 3.055 0.822 34.213 o
-4 4 15 0.118 0.203 0.232 635.665 o
-4 4 16 1.011 2.664 0.875 50.929 o
-4 5 1 0.608 0.141 0.329 240.323 o
-4 5 2 12.056 9.174 0.925 9.656 o
-4 5 3 0.623 0.700 0.617 113.404 o
-4 5 4 2.579 3.988 1.108 27.840 o
-4 5 5 0.407 0.344 0.347 256.654 o
-4 5 6 2.945 1.846 0.867 37.714 o
-4 5 7 0.670 0.429 0.239 228.429 o
-4 5 8 1.809 3.921 0.730 42.944 o
-4 5 9 0.413 0.746 0.276 237.929 o
-4 5 10 1.322 0.735 0.609 84.859 o
-4 5 11 0.431 0.469 0.367 225.439 o
-4 5 12 10.624 8.921 1.622 8.692 o
-4 5 13 0.464 1.114 0.594 115.258 o
-4 5 14 5.108 5.028 0.702 23.571 o
-4 5 15 0.069 1.059 0.726 109.972 o
-4 6 1 0.075 0.685 0.503 204.463 o
-4 6 2 18.199 24.175 3.454 2.804 o
-4 6 3 0.075 0.760 0.308 326.891 o
-4 6 4 20.992 26.084 3.279 2.638 o
-4 6 5 0.511 0.852 0.373 177.600 o
-4 6 6 9.628 3.720 2.561 7.085 o
-4 6 7 0.655 0.803 0.771 84.198 o
-4 6 8 4.343 2.691 1.244 21.971 o
-4 6 9 0.415 0.809 0.469 162.610 o
-4 6 10 3.566 2.601 1.321 22.797 o
-4 6 11 0.344 0.011 0.342 344.604 o
-4 6 12 3.113 3.085 0.473 42.230 o
-4 6 13 0.062 0.364 0.238 586.417 o
-4 6 14 1.318 3.969 1.358 26.601 o
-4 6 15 0.137 0.207 0.529 221.937 o
-4 7 1 0.775 1.398 0.770 73.357 o
-4 7 2 0.630 2.165 0.477 99.198 o
-4 7 3 0.797 0.552 0.281 183.542 o
-4 7 4 1.452 2.716 1.752 19.702 o
-4 7 5 0.247 0.606 0.332 274.074 o
-4 7 6 0.652 2.372 1.229 37.346 o
-4 7 7 0.398 0.638 0.286 250.831 o
-4 7 8 4.975 6.858 1.485 14.647 o
-4 7 9 0.372 0.981 0.363 191.415 o
-4 7 10 1.241 2.191 0.429 81.320 o
-4 7 11 0.316 0.350 0.358 275.551 o
-4 7 12 0.193 0.997 0.337 233.664 o
-4 7 13 0.420 0.063 0.295 339.555 o
-4 7 14 0.766 2.297 0.693 70.719 o
-4 8 1 0.482 1.057 0.524 130.835 o
-4 8 2 2.595 4.119 1.955 14.500 o
-4 8 3 0.449 0.297 0.260 302.205 o
-4 8 4 10.411 12.404 1.370 8.607 o
-4 8 5 0.201 0.151 0.249 523.085 o
-4 8 6 7.503 9.044 0.911 13.809 o
-4 8 7 0.069 0.391 0.279 486.348 o
-4 8 8 3.365 5.570 0.896 25.962 o
-4 8 9 0.248 2.071 0.890 65.287 o
-4 8 10 6.977 10.355 1.780 9.739 o
-4 8 11 0.142 0.631 0.305 328.045 o
-4 8 12 1.331 1.623 0.372 92.132 o
-4 8 13 0.154 0.640 0.693 125.212 o
-4 9 1 0.147 0.826 0.437 212.822 o
-4 9 2 0.807 1.618 0.936 56.135 o
-4 9 3 0.137 2.233 1.390 33.862 o
-4 9 4 3.788 6.255 0.891 23.578 o
-4 9 5 0.427 0.284 0.568 156.367 o
-4 9 6 0.819 2.631 1.613 23.915 o
-4 9 7 0.656 0.190 0.256 255.055 o
-4 9 8 1.487 2.073 0.606 64.744 o
-4 9 9 0.364 0.487 0.318 265.463 o
-4 9 10 1.217 2.950 0.741 54.059 o
-4 9 11 0.151 0.856 0.352 253.627 o
-4 10 1 0.486 0.278 0.395 220.601 o
-4 10 2 6.484 5.605 0.789 18.736 o
-4 10 3 0.474 0.674 0.349 204.589 o
-4 10 4 3.582 3.450 0.857 29.982 o
-4 10 5 0.312 0.510 0.280 301.514 o
-4 10 6 1.314 1.414 0.386 95.684 o
-4 10 7 0.116 0.266 0.255 544.652 o
-4 10 8 3.700 3.394 0.582 34.702 o
-4 10 9 0.425 0.629 0.305 236.566 o
-4 11 1 0.517 0.340 0.302 251.276 o
-4 11 2 6.914 8.409 0.856 15.242 o
-4 11 3 0.508 0.475 0.337 221.989 o
-4 11 4 4.000 6.723 0.990 21.216 o
-4 11 5 0.547 0.279 0.281 261.831 o
-4 11 6 2.188 2.992 1.304 26.618 o
-3 0 1 22.210 21.027 1.632 3.789 o
-3 0 2 23.775 27.482 1.800 3.112 o
-3 0 4 82.283 93.557 3.388 0.457 o
-3 0 5 5.607 7.093 0.508 20.822 o
-3 0 6 41.091 43.117 1.618 1.550 o
-3 0 7 5.734 4.279 0.385 25.341 o
-3 0 8 2.117 2.376 0.567 54.197 o
-3 0 9 33.892 26.753 1.605 2.337 o
-3 0 10 3.048 4.513 0.928 28.643 o
-3 0 11 17.302 12.760 0.908 6.345 o
-3 0 12 2.088 8.758 0.655 28.202 o
-3 0 13 0.839 0.812 0.382 142.223 o
-3 0 14 2.235 2.926 0.673 45.563 o
-3 0 15 1.179 1.977 0.652 68.662 o
-3 0 16 13.751 12.423 2.877 4.515 o
-3 1 1 1.261 2.132 0.361 86.368 o
-3 1 2 1.251 2.517 0.773 54.730 o
-3 1 3 3.032 4.867 0.555 34.750 o
-3 1 4 2.051 1.607 0.329 73.064 o
-3 1 5 67.781 66.986 5.723 0.569 o
-3 1 6 9.685 8.114 1.071 11.440 o
-3 1 7 4.744 5.089 0.394 27.497 o
-3 1 8 3.652 4.484 0.646 30.934 o
-3 1 9 4.464 5.558 0.924 22.257 o
-3 1 10 0.230 1.214 0.450 166.420 o
-3 1 11 0.556 2.775 0.515 86.414 o
-3 1 12 11.437 13.515 1.213 8.162 o
-3 1 13 0.093 0.629 0.283 373.431 o
-3 1 14 2.837 4.119 0.442 40.789 o
-3 1 15 0.555 1.872 0.548 99.645 o
-3 1 16 3.052 4.160 0.969 28.539 o
-3 1 17 0.183 1.520 1.008 59.877 o
-3 2 1 8.694 14.966 1.438 8.655 o
-3 2 2 9.315 10.605 0.794 11.529 o
-3 2 3 9.348 10.451 0.794 11.571 o
-3 2 4 47.586 49.734 3.429 1.086 o
-3 2 5 0.879 2.788 0.414 84.366 o
-3 2 6 51.775 53.934 3.770 0.940 o
-3 2 7 18.085 14.515 0.677 5.982 o
-3 2 8 0.817 1.633 0.212 134.445 o
-3 2 9 28.716 23.497 1.197 3.016 o
-3 2 10 0.828 1.422 0.283 133.885 o
-3 2 11 5.114 5.067 0.544 24.943 o
-3 2 12 6.410 8.822 0.727 16.330 o
-3 2 13 0.937 1.682 0.534 90.197 o
-3 2 14 32.626 48.246 4.861 1.218 o
-3 2 15 0.273 4.231 1.744 20.621 o
-3 2 16 11.419 12.491 1.674 7.386 o
-3 2 17 0.273 2.424 1.624 25.375 o
-3 2 18 4.801 3.442 1.116 21.729 o
-3 3 1 34.978 28.674 2.363 2.032 o
-3 3 2 37.327 41.983 4.724 1.208 o
-3 3 3 12.221 14.434 1.212 7.587 o
-3 3 4 2.305 1.498 0.322 68.727 o
-3 3 5 0.639 3.373 0.666 64.454 o
-3 3 6 1.569 5.574 0.492 44.542 o
-3 3 7 6.510 6.894 0.742 17.743 o
-3 3 8 3.204 5.628 0.617 30.751 o
-3 3 9 0.719 3.696 0.322 81.145 o
-3 3 10 1.411 1.076 0.276 108.573 o
-3 3 11 5.534 7.239 0.758 19.224 o
-3 3 12 10.244 8.706 0.843 11.414 o
-3 3 13 14.748 17.307 1.391 5.908 o
-3 3 14 6.749 6.203 0.591 18.790 o
-3 3 15 0.071 0.833 0.350 282.788 o
-3 3 16 0.141 1.577 0.580 123.801 o
-3 3 17 1.060 2.090 0.716 64.973 o
-3 3 18 1.041 0.886 0.451 113.868 o
-3 3 19 0.574 1.768 0.914 60.194 o
-3 4 1 7.244 9.954 0.709 14.381 o
-3 4 2 7.720 9.671 1.169 12.119 o
-3 4 3 0.898 1.763 0.534 90.119 o
-3 4 4 2.515 3.927 0.661 39.207 o
-3 4 5 12.269 11.392 1.497 7.661 o
-3 4 6 0.507 2.922 0.574 80.117 o
-3 4 7 16.112 15.632 1.466 5.671 o
-3 4 8 11.282 12.599 1.868 6.972 o
-3 4 9 14.170 9.140 1.431 7.472 o
-3 4 10 1.426 2.173 0.308 83.554 o
-3 4 11 22.174 26.696 2.911 2.734 o
-3 4 12 3.578 4.235 0.545 33.544 o
-3 4 13 6.974 7.939 1.207 13.579 o
-3 4 14 5.628 7.257 0.522 20.492 o
-3 4 15 3.168 1.796 1.252 26.503 o
-3 4 16 0.851 1.824 0.872 58.850 o
-3 4 17 3.866 7.808 0.823 21.954 o
-3 4 18 1.155 2.036 0.549 76.720 o
-3 4 19 1.126 1.363 0.571 85.198 o
-3 4 20 0.078 0.439 0.481 242.354 o
-3 5 2 6.632 6.676 0.594 18.532 o
-3 5 3 3.186 3.223 0.570 38.977 o
-3 5 4 0.811 1.781 0.524 94.152 o
-3 5 5 0.250 0.967 0.479 169.278 o
-3 5 6 37.818 21.084 2.563 2.032 o
-3 5 7 16.673 16.420 1.014 5.870 o
-3 5 8 34.674 19.437 2.400 2.313 o
-3 5 9 0.537 2.098 0.339 123.306 o
-3 5 10 4.773 2.658 0.430 32.811 o
-3 5 11 2.108 3.017 0.688 45.825 o
-3 5 12 0.574 0.854 0.440 151.775 o
-3 5 13 0.778 0.712 0.239 183.821 o
-3 5 14 3.587 3.841 0.426 36.503 o
-3 5 15 1.145 3.037 0.955 43.633 o
-3 5 16 0.382 2.028 0.470 116.041 o
-3 5 17 5.663 5.267 0.711 21.597 o
-3 5 18 1.552 1.538 0.502 76.469 o
-3 5 19 2.545 1.113 0.804 46.324 o
-3 5 20 0.006 0.508 0.455 272.232 o
-3 6 1 13.859 9.520 1.384 7.618 o
-3 6 2 14.794 16.331 1.705 5.624 o
-3 6 3 50.373 67.626 9.533 0.469 o
-3 6 4 6.226 9.287 2.056 9.254 o
-3 6 5 10.259 4.215 1.148 12.389 o
-3 6 6 4.870 9.717 0.534 19.345 o
-3 6 7 0.535 1.041 0.474 138.716 o
-3 6 8 18.677 22.323 1.345 4.444 o
-3 6 9 1.204 1.768 0.329 97.712 o
-3 6 10 19.329 14.442 2.287 4.205 o
-3 6 11 0.794 1.683 0.695 77.152 o
-3 6 12 5.374 3.753 0.605 25.764 o
-3 6 13 0.655 1.014 0.239 179.828 o
-3 6 14 0.186 0.589 0.293 327.928 o
-3 6 15 1.989 2.441 1.417 25.500 o
-3 6 16 1.436 2.360 0.615 62.534 o
-3 6 17 0.528 0.980 0.377 166.225 o
-3 6 18 1.849 1.850 0.993 41.062 o
-3 6 19 0.775 1.696 0.686 78.449 o
-3 7 1 11.703 9.421 0.816 10.044 o
-3 7 2 12.478 10.713 0.869 9.020 o
-3 7 3 3.225 3.735 2.104 12.698 o
-3 7 4 14.233 13.211 1.933 5.842 o
-3 7 5 6.136 5.300 1.176 16.641 o
-3 7 6 1.759 3.494 0.610 49.938 o
-3 7 7 1.236 2.149 0.533 74.382 o
-3 7 8 0.519 1.119 0.198 200.977 o
-3 7 9 0.827 0.935 0.306 151.922 o
-3 7 10 2.912 5.487 0.552 33.674 o
-3 7 11 5.894 5.544 0.471 22.322 o
-3 7 12 10.243 7.754 1.345 10.181 o
-3 7 13 0.428 0.834 0.325 207.399 o
-3 7 14 0.621 0.951 0.339 166.410 o
-3 7 15 0.589 1.448 0.639 94.082 o
-3 7 16 0.271 1.285 0.381 178.125 o
-3 7 17 0.000 0.688 0.344 344.933 o
-3 7 18 1.250 1.834 0.483 82.226 o
-3 8 1 2.916 3.946 0.437 40.944 o
-3 8 2 3.126 3.396 0.547 39.283 o
-3 8 3 15.207 12.613 0.567 7.488 o
-3 8 4 0.315 0.859 0.334 223.215 o
-3 8 5 28.483 30.167 2.672 2.274 o
-3 8 6 3.901 5.110 0.774 26.635 o
-3 8 7 6.452 7.376 1.201 14.562 o
-3 8 8 0.292 1.103 0.272 226.243 o
-3 8 9 0.913 2.526 0.542 77.202 o
-3 8 10 13.850 10.688 0.926 8.179 o
-3 8 11 0.605 1.174 0.334 156.979 o
-3 8 12 3.797 2.564 0.380 40.364 o
-3 8 13 8.366 11.432 1.144 10.905 o
-3 8 14 0.214 0.583 0.347 278.596 o
-3 8 15 12.456 11.868 1.468 7.543 o
-3 8 16 1.831 2.505 0.478 61.541 o
-3 8 17 3.848 7.058 0.784 23.457 o
-3 8 18 0.130 1.489 0.586 125.838 o
-3 9 1 3.606 3.175 0.370 39.587 o
-3 9 2 3.792 4.876 0.911 25.474 o
-3 9 3 5.062 4.265 0.324 28.384 o
-3 9 4 10.083 9.960 0.884 10.912 o
-3 9 5 1.538 2.891 0.855 45.226 o
-3 9 6 4.803 3.022 0.428 31.683 o
-3 9 7 1.594 4.611 1.139 29.816 o
-3 9 8 0.307 0.981 0.248 246.019 o
-3 9 9 2.597 2.355 0.320 55.851 o
-3 9 10 1.270 2.440 0.330 83.023 o
-3 9 11 2.265 3.690 0.395 49.550 o
-3 9 12 1.428 1.237 0.530 81.803 o
-3 9 13 1.450 1.634 0.442 82.481 o
-3 9 14 0.360 1.970 0.738 80.155 o
-3 9 15 0.766 1.584 0.867 62.488 o
-3 9 16 0.054 0.521 0.297 417.747 o
-3 9 17 0.024 2.388 2.023 17.676 o
-3 10 1 1.893 2.604 0.827 44.438 o
-3 10 2 2.015 3.171 0.322 58.494 o
-3 10 3 13.237 9.944 1.861 6.770 o
-3 10 4 2.198 4.266 1.434 22.154 o
-3 10 5 8.512 7.245 0.795 14.161 o
-3 10 6 2.243 6.786 1.031 25.541 o
-3 10 7 0.892 2.110 0.415 95.990 o
-3 10 8 21.469 20.011 1.301 4.178 o
-3 10 9 0.753 0.617 0.398 156.160 o
-3 10 10 16.747 15.790 1.198 5.766 o
-3 10 11 4.867 7.072 0.928 19.462 o
-3 10 12 11.816 9.309 0.631 10.354 o
-3 10 13 3.216 3.466 0.542 38.448 o
-3 10 14 1.235 1.644 0.403 92.760 o
-3 10 15 1.829 1.748 0.781 51.774 o
-3 10 16 1.355 2.532 2.404 11.909 o
-3 11 1 0.078 1.371 0.940 70.088 o
-3 11 2 0.077 0.526 0.251 458.126 o
-3 11 3 0.778 1.216 0.448 120.185 o
-3 11 4 1.863 1.415 0.206 86.459 o
-3 11 5 3.215 3.545 0.957 29.383 o
-3 11 6 0.846 5.935 0.756 41.683 o
-3 11 7 10.786 6.945 2.250 7.138 o
-3 11 8 1.387 1.665 0.276 96.023 o
-3 11 9 3.352 3.005 0.764 34.250 o
-3 11 10 0.133 1.597 0.533 134.630 o
-3 11 11 0.119 0.278 0.257 531.066 o
-3 11 12 0.171 0.419 0.464 234.643 o
-3 11 13 2.765 7.076 1.017 23.692 o
-3 11 14 0.805 0.622 0.452 138.753 o
-3 12 1 5.919 5.915 0.865 19.003 o
-3 12 3 3.611 3.539 0.406 37.664 o
-3 12 4 3.325 3.058 0.872 31.825 o
-3 12 5 6.359 7.134 1.994 10.073 o
-3 12 7 3.324 1.990 0.686 39.762 o
-3 12 8 1.953 2.074 0.645 54.971 o
-3 12 9 0.417 0.676 0.353 213.405 o
-3 12 10 0.651 1.662 0.419 118.742 o
-3 12 11 0.776 1.195 0.371 133.739 o
-3 12 12 0.367 1.686 0.418 138.096 o
-3 13 1 7.748 5.103 0.649 17.617 o
-3 13 2 8.245 4.445 1.464 12.591 o
-3 13 3 3.612 3.151 0.372 39.615 o
-3 13 4 0.891 1.454 0.291 127.032 o
-3 13 5 0.777 2.183 1.364 31.944 o
-3 13 6 0.218 3.078 0.667 76.880 o
-3 13 7 0.053 0.380 0.199 670.583 o
-3 13 8 0.679 0.952 0.368 153.487 o
-3 13 9 0.180 0.491 0.298 349.582 o
-3 13 10 0.546 1.826 0.936 58.388 o
-3 14 1 2.314 1.893 0.464 59.149 o
-3 14 2 2.485 3.887 0.661 39.593 o
-3 14 3 1.211 2.395 0.847 51.738 o
-3 14 4 6.067 2.806 1.793 13.184 o
-3 14 5 1.122 1.616 0.460 92.293 o
-3 14 6 6.665 5.815 0.878 17.576 o
-3 14 7 0.647 1.267 0.863 67.917 o
-2 0 1 3.443 3.094 0.928 29.982 o
-2 0 3 1.794 3.725 0.584 49.158 o
-2 0 4 86.904 104.506 7.605 0.327 o
-2 0 5 2.101 1.563 0.535 62.277 o
-2 0 6 9.586 9.304 0.684 12.174 o
-2 0 7 1.035 1.116 0.620 86.672 o
-2 0 8 50.499 45.382 1.583 1.224 o
-2 0 9 2.134 0.548 0.329 85.734 o
-2 0 10 78.879 83.655 14.686 0.221 o
-2 0 11 0.355 0.687 0.724 105.477 o
-2 1 1 2.000 0.651 0.231 94.344 o
-2 1 2 35.458 46.923 1.565 1.705 o
-2 1 3 3.358 3.149 0.771 33.651 o
-2 1 4 126.485 148.449 9.264 0.180 o
-2 1 5 1.177 0.491 0.186 156.391 o
-2 1 6 5.688 7.269 0.619 19.770 o
-2 1 7 1.800 0.597 0.234 104.118 o
-2 1 8 9.728 13.431 1.672 7.901 o
-2 1 9 1.713 0.520 0.244 109.782 o
-2 1 10 4.334 8.969 0.802 19.618 o
-2 1 11 0.702 1.431 0.486 112.247 o
-2 2 1 3.690 2.200 0.706 35.968 o
-2 2 2 29.375 28.448 1.105 2.735 o
-2 2 3 1.099 2.486 0.585 69.863 o
-2 2 4 86.086 100.366 4.260 0.404 o
-2 2 5 1.571 1.490 0.289 91.423 o
-2 2 7 0.594 1.751 0.544 101.236 o
-2 2 8 5.395 8.223 0.786 18.315 o
-2 2 9 0.987 0.125 0.211 203.415 o
-2 2 10 84.800 81.794 5.755 0.422 o
-2 2 11 0.336 2.069 0.677 86.970 o
-2 2 12 60.017 66.182 6.774 0.573 o
-2 2 13 1.216 1.033 0.791 65.897 o
-2 3 1 1.335 2.531 2.117 14.805 o
-2 3 2 20.575 26.509 1.744 3.573 o
-2 3 3 3.226 0.901 0.206 59.924 o
-2 3 4 72.610 63.628 4.486 0.598 o
-2 3 5 1.500 1.441 0.506 78.897 o
-2 3 6 158.294 212.654 9.675 0.116 o
-2 3 7 1.660 2.593 0.552 60.162 o
-2 3 8 87.472 97.608 5.861 0.373 o
-2 3 9 0.611 0.360 0.193 267.764 o
-2 3 10 30.051 28.978 1.707 2.511 o
-2 3 11 0.722 0.796 0.449 138.967 o
-2 3 12 1.851 5.349 0.915 32.494 o
-2 3 13 0.848 6.173 5.418 2.586 o
-2 3 14 1.615 8.886 1.116 22.935 o
-2 4 1 0.191 0.949 0.284 266.062 o
-2 4 2 49.676 61.774 5.363 0.781 o
-2 4 3 0.365 1.131 0.579 123.827 o
-2 4 4 69.129 67.350 9.833 0.385 o
-2 4 5 2.049 0.763 0.474 75.637 o
-2 4 7 0.480 6.980 2.701 9.145 o
-2 4 8 81.884 78.473 4.228 0.487 o
-2 4 9 1.597 0.712 0.188 114.659 o
-2 4 10 85.086 95.030 6.755 0.368 o
-2 4 11 0.091 0.150 0.333 481.692 o
-2 4 12 44.316 36.830 1.542 1.554 o
-2 4 14 28.084 22.345 3.686 2.124 o
-2 4 15 0.089 0.715 0.566 170.839 o
-2 4 16 11.851 8.555 1.644 8.119 o
-2 5 1 1.857 3.505 2.146 13.559 o
-2 5 2 123.626 137.796 10.550 0.180 o
-2 5 3 1.110 2.782 0.755 55.880 o
-2 5 4 107.599 112.392 12.451 0.198 o
-2 5 5 0.751 2.356 0.629 76.117 o
-2 5 6 37.822 34.833 1.201 1.921 o
-2 5 7 2.201 0.963 0.237 81.630 o
-2 5 8 2.704 6.789 1.238 21.093 o
-2 5 9 1.462 0.143 0.105 152.057 o
-2 5 10 18.238 24.374 3.850 2.536 o
-2 5 11 1.981 3.685 1.879 16.321 o
-2 5 12 61.289 52.675 3.677 0.816 o
-2 5 13 0.320 1.557 0.506 128.437 o
-2 5 14 6.409 12.646 7.803 1.201 o
-2 5 15 0.190 1.305 0.764 92.304 o
-2 5 16 0.981 2.374 0.685 66.081 o
-2 5 17 0.211 0.219 0.484 234.857 o
-2 5 18 2.773 4.555 1.315 22.428 o
-2 6 1 0.630 1.000 0.399 149.073 o
-2 6 2 54.034 48.720 1.726 1.092 o
-2 6 3 0.786 1.659 0.335 121.879 o
-2 6 4 77.523 64.663 1.676 0.632 o
-2 6 5 0.135 0.538 0.208 454.404 o
-2 6 6 46.559 52.652 1.793 1.219 o
-2 6 7 0.489 0.813 0.307 204.313 o
-2 6 8 17.169 18.445 1.807 4.723 o
-2 6 9 0.507 0.400 0.098 329.499 o
-2 6 10 2.670 4.389 1.837 15.540 o
-2 6 11 0.356 0.608 0.285 267.509 o
-2 6 12 1.959 2.318 0.596 55.558 o
-2 6 13 0.873 0.024 0.340 195.427 o
-2 6 15 0.395 2.684 2.148 15.297 o
-2 6 16 19.590 17.727 2.454 3.773 o
-2 6 17 0.109 1.576 1.043 57.505 o
-2 6 18 11.540 11.006 1.376 8.372 o
-2 6 19 0.252 -0.191 0.696 140.241 o
-2 6 20 5.508 6.697 1.677 12.742 o
-2 7 1 1.436 0.666 0.247 121.510 o
-2 7 2 0.379 1.855 0.470 121.430 o
-2 7 3 1.445 1.282 0.489 84.213 o
-2 7 5 1.118 0.354 0.312 150.798 o
-2 7 6 19.111 18.820 0.920 4.986 o
-2 7 7 1.180 1.640 0.346 100.093 o
-2 7 8 28.890 17.777 1.671 3.139 o
-2 7 9 0.512 0.564 0.144 282.382 o
-2 7 10 14.522 12.688 0.636 7.724 o
-2 7 11 1.052 0.384 0.166 180.712 o
-2 7 12 7.894 11.199 0.652 13.036 o
-2 7 13 0.778 0.645 0.340 165.735 o
-2 7 15 0.184 3.966 3.240 7.077 o
-2 7 16 3.262 11.469 6.067 1.972 o
-2 7 17 0.230 0.766 0.726 109.240 o
-2 7 18 2.229 4.518 1.280 24.593 o
-2 7 19 0.020 0.776 0.549 182.857 o
-2 7 20 2.837 3.037 0.873 34.505 o
-2 7 21 0.059 0.238 0.597 191.815 o
-2 8 1 1.000 0.943 0.210 148.699 o
-2 8 2 23.318 21.056 0.749 4.018 o
-2 8 3 0.633 1.267 0.301 155.646 o
-2 8 4 82.983 78.971 5.623 0.442 o
-2 8 5 0.283 2.380 0.677 83.769 o
-2 8 6 134.913 154.114 2.741 0.198 o
-2 8 7 1.102 0.765 0.206 147.943 o
-2 8 8 93.291 100.343 6.820 0.328 o
-2 8 9 0.285 1.153 0.254 228.441 o
-2 8 10 4.841 4.702 0.398 27.857 o
-2 8 11 0.293 0.327 0.225 398.319 o
-2 8 12 5.153 7.515 0.994 17.916 o
-2 8 13 0.249 0.742 0.358 240.067 o
-2 8 14 13.810 9.205 1.373 7.732 o
-2 8 15 0.816 0.330 0.312 188.995 o
-2 8 16 10.398 13.607 1.310 8.447 o
-2 8 17 0.245 0.923 0.567 143.869 o
-2 8 18 6.141 5.519 0.954 18.249 o
-2 8 19 0.599 0.719 0.787 84.986 o
-2 8 20 5.527 5.604 1.611 13.741 o
-2 9 1 0.300 0.441 0.206 373.685 o
-2 9 2 6.162 5.320 0.668 20.611 o
-2 9 3 1.189 2.608 0.464 74.628 o
-2 9 4 19.979 20.167 0.864 4.678 o
-2 9 5 1.068 1.197 0.207 132.326 o
-2 9 6 12.221 10.804 0.932 9.028 o
-2 9 7 0.668 0.368 0.173 256.420 o
-2 9 8 10.763 11.002 0.527 10.682 o
-2 9 9 0.582 0.699 0.222 223.294 o
-2 9 10 8.146 9.350 0.593 13.997 o
-2 9 11 0.624 0.690 0.212 218.157 o
-2 9 12 9.869 15.044 1.758 7.297 o
-2 9 13 0.183 0.745 0.577 154.646 o
-2 9 14 0.461 2.948 0.509 87.287 o
-2 9 15 0.075 1.086 0.751 103.704 o
-2 9 16 0.714 3.369 0.984 44.578 o
-2 9 17 0.225 0.259 0.349 335.565 o
-2 9 18 0.665 2.184 0.690 74.618 o
-2 9 19 0.468 1.679 0.612 98.279 o
-2 10 1 0.052 0.458 0.284 462.146 o
-2 10 2 2.194 3.675 0.580 45.289 o
-2 10 3 0.495 0.944 0.423 159.684 o
-2 10 4 12.297 14.476 1.360 7.281 o
-2 10 5 0.181 1.897 0.544 118.748 o
-2 10 6 7.858 9.283 0.610 14.359 o
-2 10 7 0.771 0.839 0.282 167.785 o
-2 10 8 40.684 35.208 1.503 1.740 o
-2 10 9 0.321 0.557 0.204 334.567 o
-2 10 10 33.354 30.479 1.416 2.284 o
-2 10 11 0.711 0.523 0.174 226.609 o
-2 10 12 5.835 7.651 1.280 14.635 o
-2 10 13 0.390 0.273 0.211 367.628 o
-2 10 14 10.335 11.553 0.676 10.548 o
-2 10 15 0.455 0.207 0.291 297.357 o
-2 10 16 15.803 13.091 1.905 5.498 o
-2 10 17 0.031 0.082 0.263 861.855 o
-2 10 18 7.600 8.621 0.987 13.598 o
-2 11 1 0.431 0.633 0.233 265.472 o
-2 11 2 28.928 31.541 2.929 2.121 o
-2 11 3 1.404 1.130 0.295 105.939 o
-2 11 4 8.281 9.661 1.270 11.215 o
-2 11 5 0.875 1.183 0.365 127.839 o
-2 11 6 10.006 12.962 0.738 10.148 o
-2 11 7 0.251 0.619 0.252 322.599 o
-2 11 8 8.755 9.917 0.585 12.970 o
-2 11 9 1.214 0.473 0.162 156.068 o
-2 11 10 6.903 4.044 1.014 17.722 o
-2 11 11 0.182 0.381 0.297 379.725 o
-2 11 12 7.728 7.687 0.621 15.623 o
-2 11 13 0.502 0.320 0.203 308.130 o
-2 11 14 4.743 5.206 0.479 26.588 o
-2 11 15 0.738 0.535 0.236 205.331 o
-2 11 16 3.299 4.624 0.549 33.972 o
-2 11 17 0.041 0.534 0.283 441.000 o
-2 12 1 0.263 1.488 0.418 156.872 o
-2 12 2 23.195 24.508 1.742 3.372 o
-2 12 3 0.815 0.699 0.205 185.914 o
-2 12 4 33.878 41.811 2.557 1.729 o
-2 12 5 0.414 1.530 0.599 106.124 o
-2 12 6 27.803 27.547 0.981 2.955 o
-2 12 7 0.489 0.807 0.222 231.970 o
-2 12 8 9.665 10.535 0.764 11.328 o
-2 12 9 0.346 0.163 0.162 479.819 o
-2 12 10 3.486 7.065 0.645 26.178 o
-2 12 11 1.036 1.202 0.421 109.629 o
-2 12 12 1.365 4.855 0.765 41.568 o
-2 12 13 0.188 0.281 0.204 536.647 o
-2 12 14 4.210 3.197 0.447 34.283 o
-2 12 15 0.372 0.696 0.365 215.212 o
-2 12 16 4.291 4.448 0.723 27.110 o
-2 13 1 0.019 0.574 0.485 237.807 o
-2 13 2 0.759 1.498 0.481 108.250 o
-2 13 3 0.291 0.771 0.275 267.321 o
-2 13 4 2.855 2.857 0.351 48.522 o
-2 13 5 1.045 1.303 0.573 88.712 o
-2 13 6 19.852 17.450 0.835 5.020 o
-2 13 7 0.551 0.392 0.189 283.516 o
-2 13 8 8.909 6.665 1.489 10.963 o
-2 13 9 0.378 0.279 0.191 386.716 o
-2 13 10 2.546 4.236 0.831 33.793 o
-2 13 11 0.168 0.406 0.186 511.738 o
-2 13 12 0.634 1.757 0.322 130.693 o
-2 13 13 0.184 0.285 0.212 526.001 o
-2 13 14 0.753 1.883 0.499 97.438 o
-2 14 1 1.254 0.961 0.358 112.000 o
-2 14 2 10.043 14.224 0.914 9.350 o
-2 14 3 0.049 0.644 0.305 372.277 o
-2 14 4 5.100 4.129 0.743 24.567 o
-2 14 5 0.011 0.557 0.188 613.865 o
-2 14 6 4.070 4.985 0.398 30.722 o
-2 14 7 0.732 0.584 0.275 192.145 o
-2 14 8 0.942 1.081 0.315 133.986 o
-2 14 9 0.142 0.437 0.244 449.533 o
-2 14 10 6.185 6.124 0.545 20.382 o
-2 14 11 0.200 0.315 0.174 541.560 o
-2 14 12 2.676 6.185 1.140 23.366 o
-2 14 13 0.158 0.594 0.420 244.496 o
-2 15 1 0.849 0.309 0.174 220.180 o
-2 15 2 4.064 3.344 0.592 32.584 o
-2 15 3 0.065 0.116 0.155 1249.140 o
-2 15 4 2.509 3.522 0.991 31.915 o
-2 15 5 0.267 0.646 0.212 334.518 o
-2 15 6 4.270 4.172 0.610 29.274 o
-2 15 7 0.184 0.963 0.452 188.251 o
-2 15 8 0.854 2.545 0.340 95.273 o
-2 15 9 0.235 0.731 0.372 237.428 o
-2 15 10 1.172 2.006 0.294 96.689 o
-2 16 1 0.200 0.535 0.232 385.776 o
-2 16 2 12.437 9.738 0.699 9.644 o
-2 16 3 0.533 0.365 0.182 297.203 o
-2 16 4 4.461 6.500 1.144 18.806 o
-2 16 5 0.545 0.475 0.280 237.247 o
-2 16 6 2.050 1.954 0.323 69.324 o
-1 0 1 381.082 282.059 18.762 0.032 o
-1 0 3 6.509 2.077 0.729 23.529 o
-1 0 4 353.660 293.645 12.335 0.037 o
-1 0 5 246.823 275.924 34.057 0.034 o
-1 1 1 6.403 7.644 0.341 19.052 o
-1 1 2 114.488 132.133 3.251 0.261 o
-1 1 3 278.796 261.999 4.651 0.058 o
-1 1 4 5.637 3.061 0.399 27.958 o
-1 1 5 25.362 22.017 1.145 3.512 o
-1 1 6 37.057 51.692 7.293 0.778 o
-1 2 1 260.492 249.651 9.388 0.062 o
-1 2 2 6.144 11.917 2.787 6.242 o
-1 2 3 0.710 2.043 0.468 99.460 o
-1 2 4 98.700 133.229 4.343 0.294 o
-1 2 5 51.608 61.550 4.364 0.838 o
-1 2 6 208.666 206.613 5.667 0.095 o
-1 2 7 159.598 151.097 17.744 0.100 o
-1 2 8 5.931 4.620 0.971 19.422 o
-1 3 1 26.924 27.688 1.138 3.000 o
-1 3 4 62.176 68.451 1.552 0.788 o
-1 3 5 54.182 52.140 4.487 0.857 o
-1 3 6 49.036 43.524 1.335 1.304 o
-1 3 7 13.185 7.635 0.738 9.784 o
-1 3 8 8.626 8.031 0.771 13.634 o
-1 4 1 14.218 17.211 1.732 5.623 o
-1 4 3 127.599 177.401 9.767 0.158 o
-1 4 4 90.139 105.794 4.439 0.371 o
-1 4 5 120.685 142.608 5.040 0.224 o
-1 4 6 29.333 29.395 0.880 2.738 o
-1 4 7 75.294 81.171 6.265 0.457 o
-1 4 8 157.592 159.420 7.256 0.148 o
-1 4 10 24.164 26.014 4.446 1.903 o
-1 4 11 42.661 28.251 1.810 1.768 o
-1 5 1 0.600 1.903 0.805 68.173 o
-1 5 2 12.558 13.187 0.723 8.494 o
-1 5 4 3.174 4.147 0.359 39.320 o
-1 5 5 47.800 59.521 1.892 1.101 o
-1 5 6 151.258 157.448 5.893 0.161 o
-1 5 7 33.068 30.175 1.994 2.189 o
-1 5 8 165.617 192.559 5.988 0.129 o
-1 5 9 77.325 63.831 3.176 0.603 o
-1 5 12 1.155 4.740 1.350 26.060 o
-1 5 13 1.041 3.404 1.118 36.302 o
-1 6 1 234.463 293.842 9.021 0.063 o
-1 6 2 26.349 40.778 3.218 1.926 o
-1 6 3 16.574 24.311 2.263 3.902 o
-1 6 4 2.764 2.752 0.320 50.893 o
-1 6 5 1.638 1.557 0.256 89.607 o
-1 6 6 5.883 5.652 0.473 22.188 o
-1 6 7 29.856 30.442 2.100 2.360 o
-1 6 8 9.941 11.461 0.513 11.198 o
-1 6 9 2.273 3.523 0.508 47.400 o
-1 6 10 20.238 13.109 1.239 5.168 o
-1 6 11 1.638 1.852 0.619 63.209 o
-1 6 12 8.658 7.109 1.186 12.368 o
-1 6 13 4.410 5.426 1.003 21.656 o
-1 6 14 3.014 5.627 0.972 25.886 o
-1 6 15 0.621 1.887 0.942 56.354 o
-1 7 1 6.884 6.006 0.838 17.280 o
-1 7 2 92.941 114.565 2.164 0.367 o
-1 7 3 65.866 65.510 6.387 0.555 o
-1 7 4 82.878 94.528 3.488 0.449 o
-1 7 5 24.999 21.863 1.183 3.557 o
-1 7 6 0.475 1.822 0.241 153.121 o
-1 7 7 0.687 2.896 0.632 70.927 o
-1 7 8 0.203 0.824 0.240 306.957 o
-1 7 9 9.952 9.041 0.713 11.874 o
-1 7 10 13.466 15.894 0.712 7.403 o
-1 7 11 1.817 3.310 0.471 55.618 o
-1 7 12 23.161 14.710 4.234 2.303 o
-1 7 14 3.443 4.597 0.896 27.479 o
-1 7 15 1.645 2.930 0.564 57.135 o
-1 7 16 0.486 0.782 0.818 83.060 o
-1 8 1 108.059 113.740 4.487 0.294 o
-1 8 2 97.896 109.362 5.906 0.314 o
-1 8 3 141.341 134.710 4.359 0.198 o
-1 8 4 6.181 8.039 0.478 18.603 o
-1 8 5 22.292 23.179 0.830 3.987 o
-1 8 6 36.136 30.021 1.487 2.110 o
-1 8 7 27.198 25.993 1.099 3.071 o
-1 8 8 0.762 1.724 0.351 119.409 o
-1 8 9 2.118 2.434 0.620 51.583 o
-1 8 10 78.284 75.446 2.891 0.555 o
-1 8 11 65.819 56.386 3.690 0.736 o
-1 8 12 29.974 29.548 1.424 2.566 o
-1 8 13 44.984 45.450 3.124 1.226 o
-1 8 14 7.954 12.753 2.065 7.662 o
-1 8 15 13.953 10.757 1.093 7.840 o
-1 8 16 2.372 2.996 0.489 49.823 o
-1 8 17 0.194 1.811 0.456 139.133 o
-1 8 18 0.273 2.112 1.195 42.503 o
-1 9 1 5.299 6.100 0.908 19.758 o
-1 9 2 7.779 8.697 0.547 15.063 o
-1 9 3 1.183 1.163 0.678 75.607 o
-1 9 4 26.908 28.041 1.419 2.906 o
-1 9 5 0.487 0.657 0.243 243.415 o
-1 9 6 20.398 22.479 0.932 4.337 o
-1 9 7 17.108 17.869 1.704 4.900 o
-1 9 8 1.676 3.260 0.388 61.306 o
-1 9 9 6.940 5.572 0.896 17.185 o
-1 9 10 13.102 12.177 0.703 8.498 o
-1 9 11 12.143 12.202 0.960 8.622 o
-1 9 12 3.790 5.007 0.431 31.758 o
-1 9 13 0.567 1.619 0.308 143.860 o
-1 9 14 4.347 4.552 1.253 19.749 o
-1 9 15 2.808 4.787 0.835 30.917 o
-1 9 16 1.946 3.448 0.610 48.090 o
-1 9 17 0.916 2.820 1.093 40.077 o
-1 9 18 0.974 1.329 0.422 109.505 o
-1 9 19 1.042 1.540 0.564 85.855 o
-1 9 20 4.210 1.846 0.799 31.980 o
-1 9 21 1.533 0.286 0.628 83.156 o
-1 10 1 28.844 23.983 0.812 3.067 o
-1 10 2 0.469 0.367 0.235 295.509 o
-1 10 3 3.556 3.335 0.341 39.768 o
-1 10 4 12.550 13.170 0.605 8.648 o
-1 10 5 2.906 3.627 0.406 43.001 o
-1 10 6 32.083 28.593 0.825 2.545 o
-1 10 7 18.935 18.390 1.056 4.992 o
-1 10 8 64.907 59.573 1.750 0.806 o
-1 10 9 36.200 38.326 2.167 1.776 o
-1 10 10 28.732 20.902 2.444 2.673 o
-1 10 11 12.407 12.767 1.805 6.693 o
-1 10 12 29.461 26.041 1.674 2.687 o
-1 10 13 12.297 12.229 0.807 8.787 o
-1 10 14 2.284 1.712 0.447 61.882 o
-1 10 15 0.336 1.081 0.308 207.485 o
-1 10 16 0.794 0.463 0.453 146.281 o
-1 10 17 0.169 0.529 0.301 343.380 o
-1 10 18 1.684 2.081 0.599 61.538 o
-1 10 19 0.330 1.248 0.436 157.735 o
-1 10 20 2.584 3.698 0.632 40.322 o
-1 11 1 2.090 2.313 0.373 62.953 o
-1 11 2 4.604 2.912 0.575 31.154 o
-1 11 3 10.582 10.533 0.508 11.055 o
-1 11 4 2.039 1.587 0.341 73.082 o
-1 11 5 23.907 23.424 1.326 3.542 o
-1 11 6 1.561 3.416 0.490 57.946 o
-1 11 7 6.395 7.236 0.876 16.828 o
-1 11 8 4.827 4.000 0.400 29.440 o
-1 11 9 1.462 1.340 0.356 93.799 o
-1 11 10 7.253 4.988 0.589 19.017 o
-1 11 11 11.538 8.505 1.317 9.205 o
-1 11 12 0.816 1.391 0.280 136.470 o
-1 11 13 0.561 1.933 0.422 115.558 o
-1 11 14 0.072 0.906 0.279 318.574 o
-1 11 15 0.216 0.602 0.304 304.520 o
-1 11 16 1.446 3.625 1.034 36.187 o
-1 11 17 0.137 0.227 0.320 432.335 o
-1 11 18 6.406 4.457 1.382 15.180 o
-1 11 19 3.375 3.415 0.585 36.645 o
-1 12 1 22.664 18.057 2.179 3.573 o
-1 12 2 51.648 56.697 3.219 0.963 o
-1 12 3 48.100 46.072 1.977 1.251 o
-1 12 4 20.175 22.402 0.772 4.453 o
-1 12 5 19.513 21.745 1.422 4.293 o
-1 12 6 12.472 12.577 0.755 8.666 o
-1 12 7 7.030 5.586 0.916 16.885 o
-1 12 8 5.052 5.550 0.500 24.695 o
-1 12 9 4.795 6.454 0.784 21.667 o
-1 12 10 5.869 6.835 0.565 20.177 o
-1 12 11 7.492 7.880 0.705 15.491 o
-1 12 12 2.327 6.044 1.191 23.722 o
-1 12 13 6.253 5.187 0.559 21.294 o
-1 12 14 3.129 2.757 0.586 40.888 o
-1 12 15 5.916 7.310 0.713 18.663 o
-1 12 16 0.247 3.051 0.977 51.339 o
-1 12 17 0.795 0.801 0.314 160.829 o
-1 12 18 1.209 0.611 0.610 90.603 o
-1 13 1 2.355 2.543 0.782 42.346 o
-1 13 2 23.833 21.843 0.812 3.854 o
-1 13 3 10.258 9.789 0.534 11.627 o
-1 13 4 3.197 2.722 0.413 44.377 o
-1 13 5 0.540 0.857 0.252 207.583 o
-1 13 6 0.101 2.224 0.332 155.214 o
-1 13 7 0.024 0.815 0.282 361.819 o
-1 13 8 1.962 1.818 0.287 74.430 o
-1 13 9 3.346 4.845 0.445 34.566 o
-1 13 10 0.105 0.876 0.294 301.681 o
-1 13 11 2.112 2.100 0.366 64.836 o
-1 13 12 10.835 4.937 3.144 5.142 o
-1 13 13 3.333 3.216 0.900 30.802 o
-1 13 14 4.298 3.371 1.142 22.749 o
-1 13 15 2.664 2.403 0.411 52.153 o
-1 13 16 0.612 1.520 0.376 133.020 o
-1 14 1 2.093 2.087 0.288 68.183 o
-1 14 2 1.746 1.882 0.370 75.282 o
-1 14 3 0.215 0.928 0.241 283.274 o
-1 14 4 7.021 7.055 0.578 17.495 o
-1 14 5 2.138 3.103 0.353 56.239 o
-1 14 6 10.910 9.961 0.760 10.551 o
-1 14 7 5.601 5.030 0.481 23.893 o
-1 14 8 0.061 0.776 0.324 316.303 o
-1 14 9 0.337 1.587 0.534 120.523 o
-1 14 10 1.099 3.404 0.900 44.907 o
-1 14 11 0.414 0.326 0.227 331.657 o
-1 14 12 0.421 0.664 0.265 250.513 o
-1 14 13 0.221 0.547 0.248 356.515 o
-1 14 14 1.001 3.165 0.825 50.857 o
-1 14 15 0.005 3.228 2.051 16.740 o
-1 15 1 0.016 0.401 0.179 776.965 o
-1 15 2 0.559 1.774 0.434 118.644 o
-1 15 3 1.059 1.765 0.258 110.375 o
-1 15 4 0.321 0.813 0.295 244.447 o
-1 15 5 0.347 1.030 0.224 238.407 o
-1 15 6 12.691 8.354 0.699 9.947 o
-1 15 7 3.660 3.598 0.710 32.032 o
-1 15 8 11.218 7.935 0.601 11.469 o
-1 15 9 4.221 4.972 0.423 29.787 o
-1 15 10 1.662 1.476 0.318 86.709 o
-1 15 11 0.047 0.864 0.377 266.078 o
-1 15 12 0.027 1.550 0.753 95.693 o
-1 15 13 0.154 0.516 0.316 340.032 o
-1 16 1 2.192 1.891 0.286 68.236 o
-1 16 2 0.860 2.889 0.538 74.166 o
-1 16 3 0.762 1.638 0.399 115.665 o
-1 16 4 8.000 6.208 0.587 16.491 o
-1 16 5 8.866 9.836 1.494 9.867 o
-1 16 6 8.634 8.131 0.533 14.323 o
-1 16 7 14.947 13.520 1.145 6.778 o
-1 16 8 10.829 7.386 0.675 11.920 o
-1 16 9 17.288 12.335 0.762 6.551 o
-1 16 10 1.582 2.278 0.380 73.908 o
-1 17 1 0.124 0.297 0.165 688.507 o
-1 17 2 0.020 1.777 0.415 168.686 o
-1 17 3 0.881 1.052 0.239 151.314 o
-1 17 4 2.046 2.165 0.302 67.874 o
-1 17 5 0.964 2.800 0.631 66.217 o
-1 17 6 3.308 3.544 0.367 40.555 o
0 1 1 0.077 2.502 0.550 106.949 o
0 2 1 0.266 0.244 0.112 572.656 o
0 2 2 159.909 159.423 3.182 0.158 o
0 2 3 0.519 3.488 0.393 86.250 o
0 2 5 0.027 0.267 0.289 587.383 o
0 3 1 0.616 0.449 0.149 266.594 o
0 3 2 171.828 204.235 3.501 0.123 o
0 3 4 170.663 182.616 7.903 0.123 o
0 3 5 0.141 1.568 1.633 26.758 o
0 3 6 207.634 159.228 9.100 0.103 o
0 3 7 0.114 0.911 0.408 225.348 o
0 4 0 115.006 164.194 6.536 0.205 o
0 4 1 0.784 1.680 0.471 103.949 o
0 4 2 276.585 304.183 7.793 0.052 o
0 4 3 0.090 0.132 0.152 1082.080 o
0 4 4 183.239 159.414 7.261 0.124 o
0 4 5 2.743 1.603 0.347 58.674 o
0 4 6 73.731 89.499 5.564 0.465 o
0 4 7 4.904 3.234 0.684 27.607 o
0 4 9 0.876 0.308 0.523 129.591 o
0 5 1 1.537 1.686 0.284 89.355 o
0 5 2 359.584 252.929 12.421 0.039 o
0 5 3 0.376 0.789 0.225 261.897 o
0 5 4 218.708 241.442 5.066 0.082 o
0 5 5 0.274 0.221 0.350 320.770 o
0 5 6 66.089 51.611 1.187 0.862 o
0 5 7 0.756 0.823 0.271 172.776 o
0 5 8 11.161 9.942 0.987 9.857 o
0 5 9 0.136 0.234 0.364 370.326 o
0 5 10 6.970 12.137 1.916 8.725 o
0 5 11 0.067 0.153 0.374 426.356 o
0 5 12 64.970 50.980 7.750 0.535 o
0 5 13 0.060 3.823 2.394 12.430 o
0 6 0 138.096 169.536 5.629 0.171 o
0 6 1 0.890 1.183 0.336 130.984 o
0 6 2 7.644 4.710 0.427 19.236 o
0 6 3 0.410 0.380 0.208 331.899 o
0 6 5 0.741 0.700 0.266 184.346 o
0 6 7 0.563 0.439 0.220 260.551 o
0 6 8 4.793 14.264 5.781 2.075 o
0 6 9 2.219 2.384 0.505 55.221 o
0 6 10 21.069 18.950 1.254 4.371 o
0 6 11 0.858 0.354 0.327 177.308 o
0 6 12 11.607 16.374 1.941 6.118 o
0 6 13 2.462 0.556 0.940 43.619 o
0 6 14 2.436 3.528 0.655 41.582 o
0 6 15 0.041 0.139 0.398 409.020 o
0 6 16 45.945 25.364 6.785 0.885 o
0 7 1 1.535 2.312 0.533 65.968 o
0 7 2 1.949 4.334 0.386 49.703 o
0 7 4 2.501 4.991 0.586 37.208 o
0 7 5 0.004 0.347 0.291 558.525 o
0 7 6 15.197 15.989 0.633 6.748 o
0 7 7 0.183 0.484 0.298 350.123 o
0 7 8 61.178 59.331 3.276 0.796 o
0 7 9 1.971 1.910 0.425 66.983 o
0 7 10 63.867 65.344 3.867 0.699 o
0 7 11 0.287 1.109 0.412 178.046 o
0 7 12 0.845 8.363 2.675 8.871 o
0 7 13 0.216 1.032 0.697 109.546 o
0 7 15 0.114 0.631 0.585 164.931 o
0 7 16 0.455 1.195 0.516 129.463 o
0 7 17 0.457 0.255 0.400 226.462 o
0 7 18 6.793 8.688 1.487 11.858 o
0 7 19 0.001 0.369 0.660 160.393 o
0 8 0 19.336 21.284 0.935 4.660 o
0 8 1 0.996 3.444 0.597 61.794 o
0 8 2 104.207 95.445 2.612 0.356 o
0 8 3 2.163 2.681 1.641 20.327 o
0 8 4 244.550 222.512 5.955 0.074 o
0 8 5 1.779 4.053 0.653 45.190 o
0 8 6 375.559 372.420 10.518 0.031 o
0 8 7 1.220 1.175 0.746 68.345 o
0 8 9 0.387 0.813 0.341 210.811 o
0 8 10 13.327 11.597 1.516 7.148 o
0 8 11 0.281 0.854 0.278 257.311 o
0 8 12 1.484 7.265 1.949 14.095 o
0 8 13 3.287 2.715 1.596 18.913 o
0 8 14 38.510 39.970 5.429 1.087 o
0 8 15 0.421 0.091 0.407 250.183 o
0 8 16 21.901 17.404 2.213 3.687 o
0 8 17 0.561 0.191 0.431 198.279 o
0 8 18 10.960 13.048 2.100 6.481 o
0 8 19 0.005 0.769 0.576 173.420 o
0 8 20 0.020 0.863 0.690 127.423 o
0 8 21 0.375 0.631 0.643 124.359 o
0 9 1 0.726 0.650 0.206 204.132 o
0 9 2 0.125 1.793 0.758 87.189 o
0 9 3 1.447 0.889 0.405 99.311 o
0 9 4 6.275 13.999 1.759 9.185 o
0 9 5 0.635 0.668 0.211 218.468 o
0 9 6 41.620 60.854 2.298 1.202 o
0 9 7 0.003 0.496 0.250 552.675 o
0 9 8 0.900 2.058 0.318 105.963 o
0 9 9 0.272 0.250 0.291 371.768 o
0 9 10 48.878 50.062 1.927 1.184 o
0 9 11 0.084 0.949 0.378 244.368 o
0 9 12 2.600 3.082 0.653 42.120 o
0 9 13 0.009 0.885 0.390 265.535 o
0 9 14 3.916 4.909 0.781 26.860 o
0 9 15 0.021 0.395 0.312 473.309 o
0 9 16 1.901 3.763 1.172 29.463 o
0 9 17 0.188 0.108 0.466 268.661 o
0 9 18 3.651 8.369 1.107 18.936 o
0 9 19 0.570 0.483 0.573 133.640 o
0 9 20 9.097 10.203 1.800 8.565 o
0 9 21 1.067 0.345 0.494 121.320 o
0 10 1 0.723 1.793 0.313 124.312 o
0 10 2 22.849 23.404 0.975 3.831 o
0 10 3 0.306 0.557 0.255 310.804 o
0 10 4 18.458 10.207 3.931 2.936 o
0 10 5 0.361 0.187 0.215 408.595 o
0 10 6 6.891 5.992 0.695 18.148 o
0 10 7 0.045 0.556 0.490 230.253 o
0 10 8 127.961 119.277 8.075 0.209 o
0 10 9 0.662 3.037 0.811 56.971 o
0 10 10 0.851 3.407 0.464 73.163 o
0 10 11 0.011 0.404 0.275 549.317 o
0 10 12 1.244 2.779 0.869 48.023 o
0 10 13 0.165 0.805 0.335 267.196 o
0 10 14 5.662 7.108 0.755 19.114 o
0 10 15 0.000 0.593 0.316 404.471 o
0 10 16 20.843 21.815 1.150 4.212 o
0 10 17 0.727 0.869 0.379 150.542 o
0 10 18 6.617 7.503 1.672 11.485 o
0 10 19 0.025 0.363 0.516 238.276 o
0 11 1 0.401 2.235 0.298 133.497 o
0 11 2 29.927 30.890 1.159 2.573 o
0 11 3 2.487 1.753 0.367 61.059 o
0 11 4 5.723 8.617 0.541 18.671 o
0 11 5 0.008 1.773 0.424 167.855 o
0 11 6 26.320 29.595 1.210 2.946 o
0 11 7 2.407 1.249 0.536 59.706 o
0 11 8 24.655 30.114 1.089 3.126 o
0 11 9 0.192 0.292 0.229 489.573 o
0 11 10 1.719 3.399 0.618 50.638 o
0 11 11 0.003 0.347 0.266 621.818 o
0 11 12 17.278 17.929 1.059 5.453 o
0 11 13 0.496 0.373 0.270 268.157 o
0 11 14 20.974 17.104 1.221 4.586 o
0 11 15 0.754 0.874 0.336 156.748 o
0 11 16 5.913 7.246 0.663 19.039 o
0 11 17 0.002 0.871 0.332 314.720 o
0 11 18 1.862 1.788 0.441 69.795 o
0 11 19 0.106 0.443 0.485 232.345 o
0 12 0 18.131 18.010 1.013 5.259 o
0 12 1 1.341 0.795 0.199 127.733 o
0 12 2 96.777 91.928 4.826 0.366 o
0 12 3 0.174 1.263 0.299 224.527 o
0 12 4 82.273 80.967 2.417 0.514 o
0 12 5 0.780 2.237 0.401 99.463 o
0 12 7 0.340 0.653 0.258 278.846 o
0 12 8 12.005 16.844 1.776 6.226 o
0 12 9 0.304 0.306 0.233 391.148 o
0 12 10 3.417 4.489 0.450 35.160 o
0 12 11 0.714 0.793 0.275 179.557 o
0 12 12 2.979 3.882 0.504 39.411 o
0 12 13 0.795 0.590 0.309 174.552 o
0 12 14 15.626 14.576 1.239 6.243 o
0 12 15 0.363 1.092 0.441 160.996 o
0 12 16 3.113 2.740 0.439 44.550 o
0 12 17 0.335 1.422 0.829 76.968 o
0 12 18 4.319 4.456 0.635 28.131 o
0 13 1 1.276 1.390 0.393 97.130 o
0 13 2 4.296 5.301 0.662 26.248 o
0 13 3 0.392 0.759 0.261 247.625 o
0 13 4 21.193 21.190 0.991 4.283 o
0 13 5 0.106 1.101 0.441 194.000 o
0 13 6 7.743 8.127 0.585 15.403 o
0 13 7 0.639 0.619 0.254 210.812 o
0 13 8 22.674 20.227 1.205 4.011 o
0 13 9 0.373 0.156 0.188 436.661 o
0 13 10 4.634 10.668 1.118 15.332 o
0 13 11 0.000 0.509 0.220 607.651 o
0 13 12 1.053 2.048 0.502 83.394 o
0 13 13 0.088 0.649 0.529 192.234 o
0 13 14 2.015 5.593 0.745 34.941 o
0 13 15 0.076 0.614 0.252 422.752 o
0 13 16 0.099 2.197 1.042 53.585 o
0 14 0 25.651 40.418 1.672 2.421 o
0 14 1 0.457 0.747 0.209 251.178 o
0 14 2 4.316 5.740 0.478 27.214 o
0 14 3 0.018 1.591 0.620 122.074 o
0 14 4 0.933 1.725 0.502 93.060 o
0 14 5 0.757 0.999 0.414 135.203 o
0 14 6 2.061 5.157 0.569 40.216 o
0 14 7 0.488 0.129 0.194 364.515 o
0 14 8 1.683 3.154 0.418 61.002 o
0 14 9 0.182 0.291 0.230 498.641 o
0 14 10 4.624 6.494 0.756 22.334 o
0 14 11 0.074 0.335 0.223 620.259 o
0 14 12 2.640 4.272 0.623 37.968 o
0 14 13 0.082 0.289 0.225 640.647 o
0 14 14 0.330 1.511 0.349 165.612 o
0 14 15 0.145 0.457 0.246 436.183 o
0 15 1 0.187 0.358 0.192 510.169 o
0 15 2 8.625 8.291 0.632 13.943 o
0 15 3 0.014 0.205 0.256 770.116 o
0 15 4 9.223 12.099 0.713 11.155 o
0 15 5 0.055 0.532 0.207 540.801 o
0 15 6 8.035 9.333 0.729 13.711 o
0 15 7 0.090 0.563 0.214 476.331 o
0 15 8 0.341 1.093 0.302 207.318 o
0 15 9 0.148 0.144 0.185 753.015 o
0 15 10 0.064 0.920 0.253 337.986 o
0 15 11 0.101 0.124 0.205 835.784 o
0 15 12 2.602 4.949 0.506 38.211 o
0 15 13 0.001 0.497 0.246 560.918 o
0 16 0 50.160 57.773 3.020 0.995 o
0 16 1 0.788 0.650 0.228 189.275 o
0 16 2 10.973 9.741 0.777 10.552 o
0 16 3 0.270 1.328 0.489 145.250 o
0 16 4 2.090 2.934 0.513 52.900 o
0 16 5 0.822 1.004 0.272 154.805 o
0 16 6 1.156 2.470 0.374 83.429 o
0 16 7 0.049 0.968 0.384 247.167 o
0 16 8 26.999 16.234 1.762 3.401 o
0 16 9 1.218 0.990 0.290 120.795 o
0 16 10 28.534 23.584 1.356 2.985 o
0 16 11 1.122 0.369 0.475 120.483 o
0 17 1 0.326 0.441 0.186 373.029 o
0 17 2 0.981 1.194 0.242 135.735 o
0 17 3 0.047 0.657 0.244 437.379 o
0 17 4 3.443 4.670 0.443 34.531 o
0 17 5 0.057 0.461 0.180 631.152 o
0 17 6 5.664 6.321 0.700 20.380 o
0 17 7 0.035 0.923 0.255 350.391 o
1 0 0 395.575 298.048 10.471 0.033 o
1 0 2 6.963 5.198 1.992 10.304 o
1 1 0 6.825 8.939 2.700 6.702 o
1 1 1 109.414 96.920 22.033 0.111 o
1 1 2 290.035 218.404 4.280 0.061 o
1 1 3 5.389 12.283 18.525 0.228 o
1 1 4 27.052 18.926 5.986 1.388 o
1 1 5 34.923 53.423 3.822 1.282 o
1 2 0 270.967 305.679 18.619 0.045 o
1 2 1 5.911 5.995 1.147 16.688 o
1 2 3 93.849 113.334 4.090 0.346 o
1 2 4 54.657 55.062 5.011 0.790 o
1 2 5 199.625 185.390 7.820 0.103 o
1 2 7 5.860 5.645 0.670 20.940 o
1 2 8 0.605 0.944 0.483 134.920 o
1 3 1 184.291 241.557 16.729 0.075 o
1 3 2 69.505 77.500 4.488 0.568 o
1 3 3 58.687 65.330 3.335 0.786 o
1 3 4 57.507 50.029 1.759 1.005 o
1 3 5 46.259 33.310 5.634 0.985 o
1 3 6 14.123 10.052 1.552 7.070 o
1 3 8 18.574 18.584 3.440 3.005 o
1 3 9 2.782 2.633 0.733 40.109 o
1 3 10 42.674 23.227 6.645 0.957 o
1 3 11 42.240 47.094 3.365 1.244 o
1 4 0 14.935 23.980 1.074 5.266 o
1 4 1 109.404 168.149 46.849 0.031 o
1 4 2 134.108 172.215 10.329 0.150 o
1 4 3 85.351 95.270 7.476 0.350 o
1 4 5 27.468 40.537 4.305 1.576 o
1 4 7 149.790 179.879 11.665 0.126 o
1 4 8 177.134 179.317 16.274 0.092 o
1 4 10 45.384 38.362 4.435 1.124 o
1 4 11 30.883 30.451 2.937 2.043 o
1 4 12 32.766 21.380 2.854 2.217 o
1 4 13 27.348 25.912 2.169 2.696 o
1 4 14 28.218 12.843 1.917 3.376 o
1 5 0 0.568 0.898 0.253 199.035 o
1 5 1 11.723 12.868 1.591 7.375 o
1 5 2 5.721 5.475 0.693 21.325 o
1 5 3 3.128 3.346 1.497 20.088 o
1 5 4 50.844 56.029 3.647 0.948 o
1 5 5 143.706 182.783 11.591 0.130 o
1 5 6 35.267 35.560 6.149 1.055 o
1 5 7 157.293 163.635 7.043 0.147 o
1 5 8 82.130 72.784 7.436 0.407 o
1 5 9 32.670 24.943 1.314 2.559 o
1 5 10 10.103 9.635 1.198 10.112 o
1 5 13 16.081 12.909 3.348 3.587 o
1 5 14 21.249 15.232 2.177 3.957 o
1 5 15 0.743 1.740 0.796 67.756 o
1 5 16 4.941 2.310 0.929 25.645 o
1 6 0 245.217 261.315 9.675 0.064 o
1 6 1 24.679 21.389 1.246 3.608 o
1 6 3 2.723 2.234 0.277 55.877 o
1 6 4 1.593 1.761 0.282 86.251 o
1 6 5 5.621 6.015 0.708 20.791 o
1 6 7 9.525 7.561 0.933 12.335 o
1 6 8 2.351 3.746 0.914 34.165 o
1 6 9 18.894 14.254 3.137 3.434 o
1 6 10 1.739 3.986 0.840 39.527 o
1 6 11 8.068 9.162 1.457 10.796 o
1 6 12 4.610 3.840 1.076 22.243 o
1 6 13 2.898 7.973 4.989 2.895 o
1 6 14 0.659 1.086 1.426 32.702 o
1 6 15 4.337 4.844 0.843 24.674 o
1 6 16 2.393 1.634 0.599 54.104 o
1 6 17 1.718 2.266 0.650 56.751 o
1 6 18 0.222 0.670 0.898 80.386 o
1 6 19 8.663 7.196 1.660 10.192 o
1 7 0 7.285 8.565 0.553 15.874 o
1 7 1 87.708 84.457 5.189 0.416 o
1 7 2 70.000 64.241 6.435 0.530 o
1 7 3 78.203 77.556 2.967 0.545 o
1 7 4 26.726 25.474 1.802 2.916 o
1 7 5 0.510 0.837 0.620 115.113 o
1 7 6 0.713 1.064 0.323 153.772 o
1 7 8 10.665 8.905 0.949 10.694 o
1 7 9 12.613 14.948 1.194 7.340 o
1 7 10 1.905 8.079 1.728 15.404 o
1 7 11 21.620 21.802 3.447 2.646 o
1 7 12 1.962 2.255 0.535 58.801 o
1 7 13 3.206 6.063 0.960 24.719 o
1 7 14 1.706 3.023 0.868 42.572 o
1 7 15 0.521 0.804 0.723 96.182 o
1 7 16 0.065 1.797 1.085 53.164 o
1 7 17 0.169 1.477 1.941 19.549 o
1 7 18 0.218 0.084 0.389 337.532 o
1 7 19 0.265 0.992 0.631 122.585 o
1 7 20 0.702 0.648 0.497 135.710 o
1 7 21 0.735 2.044 0.994 50.382 o
1 8 0 114.363 123.070 4.561 0.263 o
1 8 1 92.415 130.928 24.048 0.098 o
1 8 2 149.148 147.383 6.825 0.166 o
1 8 3 5.782 4.852 0.759 21.419 o
1 8 4 23.846 25.489 1.833 3.197 o
1 8 5 33.820 23.776 1.545 2.463 o
1 8 6 29.074 21.373 3.076 2.355 o
1 8 7 0.718 1.378 0.361 132.852 o
1 8 8 2.149 1.954 0.483 60.579 o
1 8 9 73.671 61.376 7.602 0.467 o
1 8 10 70.161 68.814 4.996 0.576 o
1 8 11 28.013 25.046 2.899 2.381 o
1 8 12 47.997 56.798 5.415 0.826 o
1 8 13 7.572 11.816 1.077 11.647 o
1 8 14 14.967 12.512 1.862 5.855 o
1 8 15 2.208 3.114 0.930 36.426 o
1 8 16 0.190 0.329 0.365 320.331 o
1 8 17 0.284 0.985 0.506 155.568 o
1 8 18 0.098 1.277 0.618 127.572 o
1 8 19 1.040 3.558 2.420 11.646 o
1 8 20 1.806 1.348 0.898 48.154 o
1 9 0 5.655 5.665 0.903 19.505 o
1 9 1 7.250 6.545 0.625 17.327 o
1 9 2 1.104 0.541 0.204 159.357 o
1 9 3 25.160 17.235 1.572 3.674 o
1 9 4 0.475 2.452 0.399 109.111 o
1 9 5 19.056 18.191 1.294 4.818 o
1 9 6 18.316 17.770 0.987 5.260 o
1 9 8 7.404 7.454 0.552 16.584 o
1 9 9 12.258 10.456 1.490 7.889 o
1 9 10 13.020 10.786 0.848 8.720 o
1 9 11 3.534 3.857 0.589 34.195 o
1 9 12 0.545 1.366 0.451 130.186 o
1 9 13 4.080 4.379 0.901 25.479 o
1 9 14 2.940 2.743 0.592 42.365 o
1 9 15 1.813 2.439 0.833 45.700 o
1 9 16 0.959 3.526 3.215 7.055 o
1 9 17 0.912 2.194 2.377 12.558 o
1 9 18 1.099 0.931 0.483 105.211 o
1 9 19 3.920 3.162 0.846 29.326 o
1 9 20 1.594 2.647 0.972 40.801 o
1 10 0 30.863 24.052 0.835 2.853 o
1 10 1 0.450 1.079 0.449 150.604 o
1 10 2 3.801 3.164 0.443 37.105 o
1 10 3 11.722 13.177 1.554 7.393 o
1 10 4 3.079 6.969 1.898 13.179 o
1 10 5 30.142 27.777 1.497 2.606 o
1 10 6 20.291 20.150 1.677 4.121 o
1 10 7 60.868 57.197 1.865 0.880 o
1 10 8 38.701 32.170 3.043 1.633 o
1 10 9 26.858 20.224 2.113 3.023 o
1 10 10 13.310 13.374 1.051 7.605 o
1 10 11 27.509 19.882 1.235 3.344 o
1 10 12 13.176 13.942 1.802 6.266 o
1 10 13 2.210 3.059 0.609 47.357 o
1 10 14 0.358 3.589 0.639 69.987 o
1 10 15 0.764 1.901 0.517 94.434 o
1 10 16 0.179 1.773 1.142 48.024 o
1 10 17 1.620 2.597 0.746 50.970 o
1 10 18 0.326 0.260 0.417 246.826 o
1 10 19 2.406 3.155 0.671 42.951 o
1 11 0 2.123 2.356 0.451 58.987 o
1 11 1 4.616 1.719 0.317 38.144 o
1 11 2 11.327 12.151 0.906 9.212 o
1 11 3 1.985 3.619 0.638 45.811 o
1 11 4 25.607 26.793 1.168 3.183 o
1 11 5 1.494 3.030 0.699 52.152 o
1 11 6 6.862 7.420 0.938 15.587 o
1 11 7 4.497 6.437 0.909 21.215 o
1 11 8 1.493 2.776 0.584 59.727 o
1 11 9 6.831 4.656 0.803 18.891 o
1 11 10 12.370 9.885 0.688 9.658 o
1 11 11 0.779 2.613 0.622 72.863 o
1 11 12 0.601 0.984 0.306 174.749 o
1 11 13 0.077 0.835 0.545 173.415 o
1 11 14 0.202 0.704 0.543 166.949 o
1 11 15 1.347 4.940 0.924 36.275 o
1 11 16 0.138 0.871 0.408 224.834 o
1 11 17 5.967 8.678 0.987 15.685 o
1 11 18 3.561 2.853 0.805 32.619 o
1 12 0 24.282 21.494 0.974 3.760 o
1 12 1 48.388 40.476 2.501 1.271 o
1 12 2 51.390 44.824 2.117 1.173 o
1 12 3 18.846 16.290 1.249 5.113 o
1 12 4 20.855 17.597 1.397 4.443 o
1 12 5 11.845 6.668 1.067 10.317 o
1 12 6 7.490 8.366 1.149 13.090 o
1 12 7 4.710 5.499 0.475 26.189 o
1 12 8 5.146 4.370 0.589 25.629 o
1 12 9 5.540 5.113 0.498 23.836 o
1 12 10 8.037 7.700 0.618 15.170 o
1 12 11 2.172 2.491 0.390 59.374 o
1 12 12 6.707 6.005 0.587 19.110 o
1 12 13 2.939 3.925 0.537 38.898 o
1 12 14 6.338 7.418 0.804 17.206 o
1 12 15 0.252 0.585 0.372 251.327 o
1 12 16 0.811 1.664 0.544 93.971 o
1 13 0 2.521 2.685 0.332 54.279 o
1 13 1 22.244 21.970 3.102 2.805 o
1 13 2 10.907 12.242 2.259 6.261 o
1 13 3 3.003 4.253 0.822 31.537 o
1 13 4 0.579 0.462 0.276 232.223 o
1 13 5 0.094 0.847 0.278 322.770 o
1 13 6 0.022 0.773 0.386 281.510 o
1 13 7 1.869 2.529 0.463 61.319 o
1 13 8 3.593 3.727 1.012 26.492 o
1 13 9 0.108 1.209 0.282 254.001 o
1 13 10 2.231 4.883 0.503 41.441 o
1 13 11 10.095 9.720 1.254 9.913 o
1 13 12 3.539 4.389 0.491 34.134 o
1 13 13 4.015 3.232 0.982 26.400 o
1 13 14 2.834 2.424 0.402 50.136 o
1 13 15 0.574 1.646 0.409 125.748 o
1 14 0 2.229 3.345 0.359 53.086 o
1 14 1 1.729 3.099 0.641 51.394 o
1 14 2 0.224 1.441 0.478 147.253 o
1 14 3 6.545 5.574 0.708 19.189 o
1 14 4 2.226 3.626 1.077 30.788 o
1 14 5 10.173 6.058 0.798 12.907 o
1 14 6 6.004 8.468 0.676 17.587 o
1 14 7 0.066 1.091 0.294 277.658 o
1 14 8 0.350 0.409 0.247 328.688 o
1 14 9 1.093 1.550 0.780 64.266 o
1 14 10 0.390 0.979 0.383 182.332 o
1 14 11 0.433 1.857 0.524 109.339 o
1 14 12 0.215 1.207 0.694 105.906 o
1 14 13 0.988 1.146 0.316 128.034 o
1 15 0 0.015 1.486 0.598 131.016 o
1 15 1 0.522 0.924 0.265 201.302 o
1 15 2 1.138 3.506 0.421 67.924 o
1 15 3 0.336 0.666 0.389 214.758 o
1 15 4 0.369 1.113 0.366 181.068 o
1 15 5 11.830 8.758 1.753 7.788 o
1 15 6 3.843 2.415 0.349 41.068 o
1 15 7 10.458 8.510 0.703 11.674 o
1 15 8 4.533 4.107 0.686 27.318 o
1 15 9 1.557 2.008 0.383 77.898 o
1 15 10 0.051 0.856 0.299 323.664 o
1 15 11 0.029 0.614 0.246 468.743 o
1 15 12 0.165 1.299 0.497 154.465 o
1 16 0 2.309 2.961 0.435 52.454 o
1 16 1 0.815 1.427 0.343 126.654 o
1 16 2 0.761 2.093 0.537 88.791 o
1 16 3 7.486 5.615 0.604 17.849 o
1 16 4 9.490 8.522 1.100 11.331 o
1 16 5 8.090 6.892 0.939 14.276 o
1 16 6 15.972 14.076 1.512 5.867 o
1 16 7 10.192 7.406 1.165 10.982 o
1 16 8 18.539 14.878 1.967 4.638 o
1 16 9 1.485 1.918 0.515 72.458 o
1 17 0 0.119 1.154 0.384 211.489 o
1 17 1 0.019 0.532 0.211 580.260 o
1 17 2 0.938 0.943 0.334 136.952 o
1 17 3 1.938 1.612 0.298 77.290 o
1 17 4 1.035 3.225 1.314 30.210 o
1 17 5 3.082 2.465 0.368 47.816 o
2 0 1 1.917 2.908 0.644 50.161 o
2 0 2 91.743 103.012 9.022 0.288 o
2 0 3 2.196 1.584 0.525 60.931 o
2 0 4 9.977 9.056 1.118 10.665 o
2 0 5 1.106 0.442 0.348 141.389 o
2 1 0 36.120 40.873 1.606 1.806 o
2 1 1 3.422 2.484 0.934 31.370 o
2 1 2 132.913 133.223 10.448 0.172 o
2 1 3 1.110 1.167 0.267 124.534 o
2 1 4 5.839 12.731 15.353 0.330 o
2 1 5 1.897 0.786 0.488 78.365 o
2 1 6 10.053 12.666 1.405 8.634 o
2 1 7 1.650 0.210 0.503 94.475 o
2 1 8 4.571 4.217 0.775 25.818 o
2 1 9 0.728 0.485 0.633 110.283 o
2 2 0 28.584 26.896 1.609 2.746 o
2 2 1 1.124 0.501 0.264 150.887 o
2 2 2 90.632 98.526 11.945 0.241 o
2 2 3 1.674 1.859 1.388 28.227 o
2 2 5 0.555 1.193 0.604 106.533 o
2 2 7 1.059 0.348 0.710 87.124 o
2 2 8 80.333 81.749 10.715 0.305 o
2 2 9 0.313 0.281 0.463 219.270 o
2 2 10 58.617 42.671 2.069 1.040 o
2 3 0 19.254 20.734 2.100 3.911 o
2 3 2 75.551 68.874 2.376 0.617 o
2 3 3 1.551 3.135 4.474 3.768 o
2 3 4 155.331 217.266 7.583 0.123 o
2 3 5 1.698 3.472 2.375 11.632 o
2 3 6 82.415 115.922 7.081 0.334 o
2 3 7 0.582 1.286 0.586 106.134 o
2 3 9 0.735 0.312 0.632 114.756 o
2 3 10 1.736 3.396 1.595 21.262 o
2 3 11 0.837 0.570 0.474 133.448 o
2 3 12 1.510 3.528 1.125 33.126 o
2 3 13 1.091 1.129 0.803 66.317 o
2 3 14 7.224 15.470 2.176 7.109 o
2 4 0 48.094 55.985 4.044 0.959 o
2 4 1 0.351 0.394 0.716 114.929 o
2 4 2 72.572 76.677 2.823 0.598 o
2 4 5 0.514 1.672 0.650 91.239 o
2 4 6 79.857 86.483 5.911 0.431 o
2 4 7 1.662 1.213 0.988 45.565 o
2 4 8 88.951 77.108 6.241 0.402 o
2 4 9 0.086 0.791 0.455 218.415 o
2 4 10 45.201 23.889 7.292 0.834 o
2 4 11 0.663 0.169 0.428 185.377 o
2 4 12 28.516 20.768 2.218 2.795 o
2 4 13 0.091 0.202 0.499 255.120 o
2 4 14 12.664 10.182 2.284 6.008 o
2 4 15 0.666 1.010 0.541 116.800 o
2 4 16 2.822 5.849 0.968 26.230 o
2 4 17 0.228 -0.320 0.652 159.341 o
2 5 0 118.176 106.698 5.775 0.263 o
2 5 1 1.069 0.484 0.310 149.615 o
2 5 2 109.128 144.363 14.232 0.159 o
2 5 3 0.799 0.160 0.265 221.325 o
2 5 4 39.121 40.030 2.910 1.503 o
2 5 6 2.882 6.460 1.378 19.199 o
2 5 7 1.488 1.290 0.831 56.307 o
2 5 8 18.943 20.055 2.239 3.888 o
2 5 9 2.019 0.944 0.476 73.909 o
2 5 10 59.749 55.495 5.248 0.714 o
2 5 11 0.298 0.624 0.570 151.735 o
2 5 12 5.977 8.614 1.638 11.746 o
2 5 13 0.187 0.250 0.418 287.957 o
2 5 14 1.012 4.807 2.118 14.010 o
2 5 15 0.206 0.339 0.448 245.799 o
2 5 16 2.582 4.223 1.073 28.128 o
2 5 17 0.190 0.265 0.538 201.850 o
2 5 18 2.677 2.312 0.696 43.510 o
2 5 19 0.133 0.244 0.642 160.720 o
2 5 20 1.403 2.485 1.131 36.424 o
2 6 0 55.078 50.751 3.403 0.941 o
2 6 1 0.834 5.957 1.835 16.909 o
2 6 3 0.135 0.612 0.343 304.281 o
2 6 4 44.251 37.258 4.201 1.194 o
2 6 5 0.469 0.324 0.328 253.155 o
2 6 6 16.925 23.505 1.687 4.402 o
2 6 7 0.511 0.567 0.434 177.102 o
2 6 8 2.864 4.827 0.720 32.806 o
2 6 9 0.374 0.550 0.573 146.966 o
2 6 10 2.089 2.962 0.976 36.188 o
2 6 11 0.876 1.995 0.558 84.440 o
2 6 12 2.610 2.560 0.589 46.457 o
2 6 13 0.422 1.525 0.602 105.255 o
2 6 14 18.310 22.299 3.090 3.137 o
2 6 15 0.104 0.337 0.446 276.721 o
2 6 16 11.649 11.475 1.501 7.909 o
2 6 17 0.239 0.229 0.641 151.367 o
2 6 18 5.469 7.052 1.078 17.098 o
2 6 19 0.306 0.342 0.461 216.219 o
2 7 0 0.407 2.891 0.451 96.296 o
2 7 1 1.346 1.887 0.645 66.625 o
2 7 2 12.572 11.093 0.720 9.092 o
2 7 3 1.123 1.719 0.422 93.979 o
2 7 4 19.230 18.468 1.024 4.937 o
2 7 5 1.184 0.628 0.344 128.651 o
2 7 6 27.081 23.591 1.221 3.182 o
2 7 7 0.535 2.616 1.440 29.518 o
2 7 8 13.605 14.484 1.002 7.307 o
2 7 9 1.115 1.478 1.289 34.789 o
2 7 10 8.180 9.525 1.566 10.138 o
2 7 11 0.739 1.519 0.786 71.165 o
2 7 12 3.028 2.538 0.595 42.408 o
2 7 13 0.177 0.788 0.415 221.410 o
2 7 14 3.502 3.206 1.754 16.182 o
2 7 15 0.232 0.967 1.112 53.999 o
2 7 16 2.256 3.448 1.315 25.421 o
2 7 17 0.021 -0.045 0.452 376.253 o
2 7 18 2.779 3.557 0.853 33.860 o
2 7 19 0.055 0.304 0.681 149.818 o
2 8 0 22.292 19.695 0.743 4.318 o
2 8 1 0.590 5.146 2.350 12.015 o
2 8 2 78.832 64.784 12.982 0.270 o
2 8 3 0.290 1.288 0.378 176.513 o
2 8 4 131.694 112.192 8.986 0.200 o
2 8 5 1.144 0.654 0.377 125.760 o
2 8 6 98.866 114.510 9.719 0.247 o
2 8 7 0.305 0.532 0.377 241.483 o
2 8 9 0.300 0.384 0.352 279.150 o
2 8 10 5.532 6.877 0.751 19.672 o
2 8 11 0.240 0.283 0.339 332.382 o
2 8 12 13.053 12.076 2.783 4.804 o
2 8 13 0.876 2.980 1.695 21.625 o
2 8 14 10.414 8.247 0.987 11.048 o
2 8 15 0.262 0.840 0.753 100.556 o
2 8 16 6.527 5.729 0.879 17.896 o
2 8 17 0.611 0.374 0.437 175.489 o
2 8 18 5.814 4.250 3.109 6.267 o
2 9 0 6.347 7.112 0.757 17.750 o
2 9 1 1.277 0.925 0.214 126.411 o
2 9 2 18.904 20.717 2.581 3.563 o
2 9 3 1.138 1.471 0.615 78.880 o
2 9 4 12.085 9.358 0.600 10.185 o
2 9 5 0.672 0.565 0.693 100.095 o
2 9 6 11.499 15.484 1.574 6.994 o
2 9 7 0.544 0.556 0.379 192.264 o
2 9 8 8.006 7.362 0.747 14.946 o
2 9 9 0.582 3.461 0.682 63.592 o
2 9 10 10.406 12.663 2.279 6.297 o
2 9 11 0.192 0.461 0.363 295.397 o
2 9 12 0.434 3.101 0.893 54.226 o
2 9 13 0.074 0.164 0.464 299.138 o
2 9 14 0.676 3.180 0.892 50.801 o
2 9 15 0.236 1.082 0.462 169.727 o
2 9 16 0.622 4.325 0.754 52.191 o
2 9 17 0.437 -0.017 0.489 208.470 o
2 10 0 2.315 4.420 0.471 43.438 o
2 10 1 0.532 0.478 0.226 261.666 o
2 10 2 11.764 10.708 1.189 8.774 o
2 10 3 0.188 1.039 0.305 244.753 o
2 10 4 8.112 8.812 0.646 14.219 o
2 10 5 0.775 1.050 0.377 138.636 o
2 10 6 39.415 30.853 2.803 1.679 o
2 10 7 0.331 0.886 0.432 180.401 o
2 10 8 35.679 34.261 1.741 1.973 o
2 10 9 0.761 1.073 0.537 110.438 o
2 10 10 5.436 8.525 1.098 15.852 o
2 10 11 0.370 1.557 1.191 44.215 o
2 10 12 9.725 14.108 2.023 6.884 o
2 10 13 0.480 0.153 0.473 196.044 o
2 10 14 14.732 12.530 2.854 4.388 o
2 10 15 0.033 0.044 0.488 310.369 o
2 10 16 7.303 9.329 1.881 9.421 o
2 11 0 28.302 21.504 1.348 3.121 o
2 11 1 1.344 0.358 0.191 146.032 o
2 11 2 7.759 9.392 1.457 10.943 o
2 11 3 0.828 0.695 0.253 175.329 o
2 11 4 9.356 11.776 1.437 9.173 o
2 11 5 0.242 1.270 0.341 196.245 o
2 11 6 8.657 9.443 1.161 11.421 o
2 11 7 1.304 0.583 0.441 109.188 o
2 11 8 7.395 10.920 1.049 12.334 o
2 11 9 0.176 0.476 0.319 336.313 o
2 11 10 7.202 7.512 0.821 15.650 o
2 11 11 0.503 1.157 0.478 135.659 o
2 11 12 4.498 5.454 0.747 24.327 o
2 11 13 0.700 0.275 0.324 209.148 o
2 11 14 3.426 3.841 1.188 23.785 o
2 11 15 0.038 0.873 0.459 217.400 o
2 12 0 21.983 15.636 1.283 4.492 o
2 12 1 0.857 0.808 0.217 170.736 o
2 12 2 33.423 26.957 1.139 2.456 o
2 12 3 0.439 0.525 0.271 261.875 o
2 12 4 27.921 21.919 2.577 2.637 o
2 12 5 0.525 0.777 0.328 194.629 o
2 12 6 10.137 11.383 0.753 10.614 o
2 12 7 0.343 0.555 0.322 259.208 o
2 12 8 3.742 5.620 1.183 20.792 o
2 12 9 1.062 0.624 0.294 146.359 o
2 12 10 1.460 2.676 0.455 68.181 o
2 12 11 0.201 0.173 0.286 453.624 o
2 12 12 4.196 4.926 0.757 26.127 o
2 12 13 0.397 0.989 0.749 93.035 o
2 12 14 4.602 3.618 0.645 28.570 o
2 13 0 0.740 3.458 1.340 30.144 o
2 13 1 0.313 0.555 0.243 315.480 o
2 13 2 2.987 2.705 0.332 48.274 o
2 13 3 1.091 0.604 0.994 54.787 o
2 13 4 20.283 16.414 1.040 4.921 o
2 13 5 0.526 0.851 0.919 68.630 o
2 13 6 8.320 5.126 0.839 15.671 o
2 13 7 0.355 0.626 0.296 259.437 o
2 13 8 2.629 3.051 0.557 44.765 o
2 13 9 0.173 0.394 0.251 432.948 o
2 13 10 0.669 4.727 0.912 42.347 o
2 13 11 0.190 0.338 0.237 460.338 o
2 13 12 0.702 1.596 0.444 114.019 o
2 14 0 10.441 11.671 1.016 9.691 o
2 14 1 0.045 0.490 0.250 506.829 o
2 14 2 5.196 4.331 0.622 25.202 o
2 14 3 0.011 0.418 0.239 620.277 o
2 14 4 3.830 5.929 0.900 23.821 o
2 14 5 0.757 0.830 0.272 171.934 o
2 14 6 0.924 0.993 0.575 98.996 o
2 14 7 0.148 0.161 0.195 710.770 o
2 14 8 5.879 7.804 0.824 17.556 o
2 14 9 0.200 0.288 0.227 487.754 o
2 14 10 2.564 5.028 0.947 29.204 o
2 14 11 0.150 0.728 0.458 210.587 o
2 15 0 3.866 3.460 0.589 33.412 o
2 15 1 0.060 0.743 0.290 353.845 o
2 15 2 2.419 4.003 0.407 45.871 o
2 15 3 0.287 0.393 0.194 407.259 o
2 15 4 4.190 7.413 1.004 19.842 o
2 15 5 0.171 0.276 0.217 538.424 o
2 15 6 0.839 2.349 0.346 99.490 o
2 15 7 0.229 0.929 0.630 127.327 o
2 15 8 1.147 2.368 0.421 82.102 o
2 16 0 13.248 9.032 0.962 8.888 o
2 16 1 0.565 0.562 0.232 239.607 o
2 16 2 4.762 5.552 1.318 17.350 o
2 16 3 0.524 0.211 0.212 316.776 o
2 16 4 2.176 2.742 0.547 51.810 o
3 0 1 77.460 74.541 9.707 0.351 o
3 0 2 6.018 8.029 1.039 15.756 o
3 0 3 38.528 26.977 1.802 2.005 o
3 0 4 6.071 4.132 2.196 10.026 o
3 0 5 1.976 1.979 0.512 61.962 o
3 0 6 36.259 25.185 2.542 2.011 o
3 0 7 2.941 2.590 0.794 37.361 o
3 0 8 18.549 13.402 1.674 5.106 o
3 0 9 1.944 4.673 1.182 27.306 o
3 1 0 3.143 2.251 0.358 48.540 o
3 1 1 2.175 2.398 1.419 24.951 o
3 1 2 72.121 72.653 2.781 0.621 o
3 1 3 9.055 7.757 1.017 12.385 o
3 1 4 5.049 4.651 0.505 26.253 o
3 1 5 3.543 5.271 1.311 19.935 o
3 1 6 4.678 2.280 0.450 34.195 o
3 1 7 0.225 1.429 1.019 58.984 o
3 1 8 0.570 0.392 1.348 38.447 o
3 1 9 10.718 10.944 1.333 8.931 o
3 1 10 0.095 0.477 0.432 269.458 o
3 1 11 2.677 2.858 1.318 24.957 o
3 1 12 0.517 1.194 0.813 77.228 o
3 2 0 9.940 10.783 0.620 11.302 o
3 2 1 44.638 38.103 2.894 1.363 o
3 2 2 0.939 2.533 0.577 73.622 o
3 2 3 48.519 32.451 1.766 1.462 o
3 2 4 19.324 13.884 1.743 4.814 o
3 2 5 0.771 1.422 0.425 117.829 o
3 2 6 30.723 22.703 2.120 2.573 o
3 2 7 0.817 5.183 7.012 1.578 o
3 2 8 5.411 3.366 0.645 25.902 o
3 2 9 5.975 5.411 0.819 19.785 o
3 2 10 0.930 0.625 0.786 77.222 o
3 2 11 30.535 25.520 1.914 2.546 o
3 2 12 0.254 0.519 0.557 166.174 o
3 2 13 10.642 7.350 1.062 10.992 o
3 2 14 0.290 1.019 0.797 88.599 o
3 2 15 4.501 5.733 1.466 16.163 o
3 3 0 12.932 7.750 1.549 8.054 o
3 3 1 2.277 0.833 0.314 77.916 o
3 3 2 0.624 1.257 0.356 146.607 o
3 3 3 1.481 6.071 1.592 19.207 o
3 3 4 6.883 8.434 1.709 10.748 o
3 3 5 3.143 4.230 1.637 17.373 o
3 3 6 0.706 2.701 0.726 65.069 o
3 3 7 1.428 2.818 0.605 59.367 o
3 3 8 5.910 4.363 0.684 22.378 o
3 3 9 9.673 10.399 5.437 2.210 o
3 3 10 15.814 13.192 1.499 6.061 o
3 3 11 6.297 5.922 2.712 7.251 o
3 3 12 0.068 1.179 0.854 84.144 o
3 3 13 0.151 0.432 0.463 238.136 o
3 3 14 1.110 2.136 0.811 57.002 o
3 3 15 0.970 1.360 1.071 46.759 o
3 3 16 0.601 0.809 0.551 125.048 o
3 3 17 1.979 2.682 1.156 31.970 o
3 4 0 0.946 1.752 0.345 108.734 o
3 4 1 2.342 2.768 0.420 53.764 o
3 4 2 13.156 15.485 3.274 3.854 o
3 4 3 0.475 0.513 0.313 235.183 o
3 4 5 10.517 9.458 1.702 8.367 o
3 4 6 15.197 8.994 1.485 6.992 o
3 4 7 1.341 2.754 0.622 60.363 o
3 4 8 23.757 24.041 4.168 2.081 o
3 4 9 3.334 5.453 1.027 24.266 o
3 4 10 7.482 7.709 0.996 14.243 o
3 4 11 5.288 4.830 0.785 22.510 o
3 4 12 3.386 2.636 0.665 37.502 o
3 4 13 0.801 1.578 0.805 67.387 o
3 4 14 4.128 5.476 3.232 6.113 o
3 4 15 1.099 1.677 0.623 76.421 o
3 4 16 1.199 1.279 0.573 84.033 o
3 4 17 0.083 0.449 0.470 248.248 o
3 5 0 3.266 2.692 0.666 38.122 o
3 5 1 0.866 1.566 0.562 91.649 o
3 5 2 0.251 0.844 0.295 258.651 o
3 5 3 35.496 30.608 3.206 1.752 o
3 5 4 17.758 16.193 1.254 5.386 o
3 5 5 32.502 29.608 5.161 1.368 o
3 5 6 0.573 1.217 0.659 96.342 o
3 5 7 4.481 4.229 0.651 27.727 o
3 5 8 2.212 5.851 3.378 5.995 o
3 5 9 0.613 0.839 0.829 77.281 o
3 5 10 0.746 1.527 0.771 72.361 o
3 5 11 3.352 3.795 1.195 23.935 o
3 5 12 1.218 0.664 0.532 99.311 o
3 5 13 0.409 2.060 1.709 23.384 o
3 5 14 6.078 3.085 1.147 18.954 o
3 5 15 1.452 1.334 0.629 71.499 o
3 5 16 2.728 2.165 0.748 41.981 o
3 5 17 0.007 0.222 0.515 261.926 o
3 6 0 53.790 58.286 4.697 0.806 o
3 6 1 5.803 4.926 1.248 16.840 o
3 6 2 11.008 11.640 1.529 8.097 o
3 6 3 4.543 3.586 0.481 30.977 o
3 6 4 0.569 1.057 0.370 159.083 o
3 6 5 17.452 15.624 1.058 5.721 o
3 6 6 1.290 10.187 6.575 1.744 o
3 6 7 18.049 18.039 2.410 4.004 o
3 6 8 0.744 1.471 0.447 114.698 o
3 6 9 5.006 3.794 0.622 26.872 o
3 6 10 0.696 1.918 0.526 95.730 o
3 6 11 0.176 2.552 0.847 66.179 o
3 6 12 2.117 1.782 0.533 60.243 o
3 6 13 1.354 1.110 0.623 77.162 o
3 6 14 0.548 0.526 0.601 126.599 o
3 6 15 1.738 2.461 0.644 55.363 o
3 6 16 0.807 0.842 0.658 94.661 o
3 7 0 3.419 2.287 1.087 28.338 o
3 7 1 13.356 12.868 0.912 7.907 o
3 7 2 6.586 6.580 0.736 17.925 o
3 7 3 1.782 1.955 0.403 71.793 o
3 7 4 1.201 1.457 0.392 98.928 o
3 7 5 0.557 6.963 1.122 29.664 o
3 7 6 0.842 1.550 0.674 79.865 o
3 7 7 2.745 2.262 1.054 32.170 o
3 7 8 6.258 4.759 0.684 20.946 o
3 7 9 9.612 9.426 1.195 10.549 o
3 7 10 0.452 1.551 0.900 65.326 o
3 7 11 0.593 1.539 0.526 108.968 o
3 7 12 0.627 0.867 0.452 143.377 o
3 7 13 0.269 0.766 0.451 190.725 o
3 7 14 0.000 1.152 0.800 96.019 o
3 7 15 1.188 1.905 0.689 66.314 o
3 8 0 16.304 12.356 2.118 5.161 o
3 8 1 0.339 1.636 0.933 63.382 o
3 8 2 30.457 32.957 6.980 0.996 o
3 8 3 3.634 4.607 1.087 23.714 o
3 8 4 6.927 7.178 0.694 17.004 o
3 8 5 0.273 0.690 0.459 192.649 o
3 8 6 0.976 1.453 0.824 63.652 o
3 8 7 12.911 10.914 0.952 8.569 o
3 8 8 0.635 5.741 2.739 9.114 o
3 8 9 3.588 4.432 1.242 21.720 o
3 8 10 8.977 8.764 0.898 12.402 o
3 8 11 0.211 1.476 0.488 144.408 o
3 8 12 13.363 13.088 1.290 7.254 o
3 8 13 1.762 1.190 0.656 64.560 o
3 8 14 4.126 3.941 0.910 25.936 o
3 8 15 0.122 1.247 0.514 156.338 o
3 9 0 5.281 5.548 0.860 20.877 o
3 9 1 9.402 8.141 1.309 10.777 o
3 9 2 1.493 1.220 0.558 77.836 o
3 9 3 4.477 2.711 0.504 33.377 o
3 9 4 1.707 5.688 1.033 29.609 o
3 9 5 0.321 0.459 0.300 295.015 o
3 9 6 2.787 2.324 0.475 49.305 o
3 9 7 1.273 0.817 0.387 111.521 o
3 9 8 2.421 3.475 1.339 24.387 o
3 9 9 1.365 5.381 1.536 20.996 o
3 9 10 1.525 1.660 0.493 76.220 o
3 9 11 0.363 1.787 0.502 118.796 o
3 9 12 0.761 1.777 0.509 98.060 o
3 9 13 0.051 0.564 0.881 89.912 o
3 9 14 0.023 1.217 0.622 133.912 o
3 10 0 14.200 12.679 2.604 4.828 o
3 10 1 2.047 2.287 0.438 61.390 o
3 10 2 9.107 8.762 0.802 12.593 o
3 10 3 2.127 2.399 0.492 56.992 o
3 10 4 0.959 2.503 1.971 17.151 o
3 10 5 20.064 9.197 1.187 5.771 o
3 10 6 0.711 0.288 0.307 211.896 o
3 10 7 15.616 12.720 1.563 6.100 o
3 10 8 5.226 5.029 0.883 21.424 o
3 10 9 11.045 8.884 1.550 8.701 o
3 10 10 3.431 5.991 0.882 25.227 o
3 10 11 1.150 1.740 0.547 81.047 o
3 10 12 1.946 4.628 0.708 39.605 o
3 11 0 0.834 2.072 0.308 109.840 o
3 11 1 1.848 2.079 1.169 33.713 o
3 11 2 3.388 5.311 0.859 26.923 o
3 11 3 0.908 2.657 0.430 84.339 o
3 11 4 11.562 9.769 0.768 10.119 o
3 11 5 1.317 1.260 0.393 98.199 o
3 11 6 3.527 2.866 0.832 32.172 o
3 11 7 0.143 0.569 0.320 329.042 o
3 11 8 0.111 1.675 0.714 96.707 o
3 11 9 0.173 0.334 0.321 372.519 o
3 11 10 2.970 3.518 0.649 37.697 o
3 11 11 0.810 2.472 0.599 75.743 o
3 12 0 3.875 3.392 0.703 31.590 o
3 12 1 3.104 4.079 0.581 36.330 o
3 12 2 6.827 10.389 0.829 14.163 o
3 12 3 1.952 1.186 0.329 81.432 o
3 12 4 3.528 3.222 0.413 39.364 o
3 12 5 1.895 4.106 0.622 44.838 o
3 12 6 0.418 1.574 0.903 65.428 o
3 12 7 0.609 1.471 1.424 32.126 o
3 12 8 0.826 2.155 0.737 67.185 o
3 12 9 0.366 1.435 0.449 142.021 o
3 13 0 3.843 2.367 0.504 38.617 o
3 13 1 0.837 1.330 0.244 141.824 o
3 13 2 0.799 2.352 0.371 99.002 o
3 13 3 0.218 2.582 1.156 43.231 o
3 13 4 0.057 0.561 0.248 464.000 o
3 13 5 0.632 1.037 0.280 173.002 o
3 13 6 0.171 0.304 0.213 528.986 o
3 13 7 0.580 0.684 0.305 200.501 o
3 14 0 1.301 1.230 0.308 107.525 o
3 14 1 5.687 4.981 0.866 20.523 o
3 14 2 1.113 1.393 0.413 102.146 o
3 14 3 6.214 5.105 1.005 18.088 o
3 14 4 0.660 2.402 0.503 90.464 o
4 0 1 0.538 0.646 0.333 201.864 o
4 0 2 7.653 8.954 0.760 14.303 o
4 0 3 0.572 0.409 0.361 206.260 o
4 0 4 7.283 4.947 0.679 18.492 o
4 0 5 0.357 0.191 0.334 306.575 o
4 0 6 12.889 10.277 2.583 5.356 o
4 0 7 0.406 0.009 0.593 163.603 o
4 0 8 0.306 2.216 0.647 89.399 o
4 0 9 0.231 0.141 0.389 319.117 o
4 0 10 9.101 6.330 0.977 13.246 o
4 0 11 0.381 0.477 0.464 189.986 o
4 0 12 4.085 2.971 1.094 24.700 o
4 0 13 0.018 0.193 0.658 169.254 o
4 1 0 3.967 4.971 0.539 29.728 o
4 1 1 0.684 1.312 0.369 136.602 o
4 1 2 10.184 12.241 0.961 9.802 o
4 1 3 0.155 0.338 0.226 507.301 o
4 1 4 0.742 3.093 0.805 55.838 o
4 1 5 0.702 0.445 0.242 218.921 o
4 1 6 0.158 2.084 0.880 67.792 o
4 1 7 0.206 0.197 0.247 497.214 o
4 1 8 1.561 3.983 1.380 25.305 o
4 1 9 0.525 0.061 0.348 262.820 o
4 1 10 2.819 3.806 0.754 35.269 o
4 1 11 0.213 0.232 0.451 256.453 o
4 1 12 0.085 2.082 3.516 6.243 o
4 1 13 0.230 0.470 0.694 125.504 o
4 2 0 7.863 6.168 0.488 17.141 o
4 2 1 0.655 0.548 0.215 225.877 o
4 2 2 18.898 15.206 0.881 5.515 o
4 2 3 0.835 0.448 0.318 176.362 o
4 2 4 12.638 9.340 0.734 9.585 o
4 2 5 0.176 0.752 0.356 259.076 o
4 2 6 11.407 8.544 1.816 7.842 o
4 2 7 0.194 0.390 0.324 343.315 o
4 2 8 7.402 4.931 0.967 16.479 o
4 2 9 0.243 0.225 0.533 199.154 o
4 2 10 5.381 6.054 0.901 19.694 o
4 2 11 0.754 0.391 0.446 155.190 o
4 2 12 4.124 4.308 1.095 22.646 o
4 2 13 0.331 0.194 0.468 221.500 o
4 3 0 0.974 1.974 0.430 94.002 o
4 3 1 0.883 0.363 0.546 122.326 o
4 3 2 14.082 14.174 1.192 6.913 o
4 3 3 0.503 1.467 0.601 103.093 o
4 3 4 11.094 9.403 1.381 9.022 o
4 3 5 0.640 0.570 0.286 205.817 o
4 3 6 1.001 4.545 1.845 17.521 o
4 3 7 0.219 0.511 0.413 244.240 o
4 3 8 2.271 2.956 0.602 47.508 o
4 3 9 0.269 0.383 0.410 249.704 o
4 3 10 0.400 3.256 1.547 25.830 o
4 3 11 0.155 -0.038 0.508 257.760 o
4 3 12 0.328 0.627 0.486 178.344 o
4 4 0 1.035 2.254 0.346 93.406 o
4 4 1 0.197 0.277 0.457 250.423 o
4 4 2 4.239 4.480 0.471 30.389 o
4 4 3 0.158 0.294 0.658 149.299 o
4 4 4 4.681 9.287 1.841 11.314 o
4 4 5 0.125 0.307 0.326 404.067 o
4 4 6 3.090 6.193 2.553 9.043 o
4 4 7 0.510 1.053 1.178 45.968 o
4 4 8 5.072 7.617 0.890 18.798 o
4 4 9 0.164 0.473 0.390 281.339 o
4 4 10 3.183 2.977 0.654 37.981 o
4 4 11 0.110 0.223 0.367 384.575 o
4 4 12 1.073 1.058 0.642 83.941 o
4 5 0 2.667 4.614 0.689 35.199 o
4 5 1 0.436 0.263 0.246 323.044 o
4 5 2 3.140 5.125 1.579 17.396 o
4 5 3 0.665 0.830 0.333 169.971 o
4 5 4 1.902 4.034 0.721 41.930 o
4 5 5 0.437 2.816 1.335 33.085 o
4 5 6 1.237 1.625 0.455 88.483 o
4 5 7 0.451 0.515 0.449 183.229 o
4 5 8 10.311 10.370 1.018 10.224 o
4 5 9 0.499 0.676 0.427 173.927 o
4 5 10 5.389 6.594 0.901 19.105 o
4 5 11 0.071 0.727 0.474 217.189 o
4 6 0 20.204 15.865 1.328 4.795 o
4 6 1 0.477 0.488 0.283 251.243 o
4 6 2 8.974 6.829 1.185 12.205 o
4 6 3 0.627 0.265 0.278 243.265 o
4 6 4 4.111 3.618 0.810 28.186 o
4 6 5 0.409 0.366 0.310 274.256 o
4 6 6 3.634 8.003 1.461 15.836 o
4 6 7 0.330 0.391 0.322 289.280 o
4 6 8 3.170 3.995 0.848 30.806 o
4 6 9 0.058 0.295 0.364 399.660 o
4 6 10 1.246 1.875 0.557 75.750 o
4 6 11 0.129 0.099 0.361 423.044 o
4 7 0 1.363 2.940 1.198 33.003 o
4 7 1 0.244 -0.098 0.337 413.034 o
4 7 2 0.609 2.902 1.455 28.256 o
4 7 3 0.410 0.066 0.234 398.977 o
4 7 4 5.022 5.347 0.691 23.454 o
4 7 5 0.393 0.319 0.294 298.268 o
4 7 6 1.278 1.513 0.445 89.935 o
4 7 7 0.337 1.102 0.600 122.011 o
4 7 8 0.194 1.334 1.405 35.215 o
4 7 9 0.434 0.930 0.487 149.092 o
4 7 10 0.752 1.074 0.424 130.892 o
4 8 0 9.756 9.546 1.833 8.300 o
4 8 1 0.192 0.246 0.281 438.491 o
4 8 2 6.989 6.308 0.690 17.689 o
4 8 3 0.073 0.569 0.531 199.567 o
4 8 4 3.468 3.761 0.566 35.291 o
4 8 5 0.238 0.705 0.386 232.476 o
4 8 6 7.361 10.927 1.045 12.380 o
4 8 7 0.132 0.482 0.372 305.488 o
4 8 8 1.428 2.765 0.634 58.226 o
4 9 0 3.604 5.080 1.425 18.547 o
4 9 1 0.444 0.729 0.790 89.340 o
4 9 2 0.782 2.194 0.592 80.886 o
4 9 3 0.684 -0.077 0.250 277.616 o
4 9 4 1.597 1.711 0.430 77.964 o
4 9 5 0.358 0.328 0.280 319.607 o
4 9 6 1.307 0.896 0.488 96.214 o
4 9 7 0.150 0.359 0.379 317.309 o
4 10 0 3.371 3.379 0.690 34.644 o
4 10 1 0.290 1.338 0.429 158.968 o
4 10 2 1.230 2.966 0.510 66.907 o
4 10 3 0.125 0.550 0.304 357.376 o
4 10 4 3.635 3.589 0.555 34.965 o
4 10 5 0.398 0.097 0.257 375.928 o
4 11 0 4.121 4.249 0.789 27.225 o
4 11 1 0.512 1.782 0.800 71.859 o
5 0 0 0.287 0.907 0.373 207.967 o
5 0 1 1.862 1.563 0.423 73.457 o
5 0 2 1.483 2.220 0.563 66.122 o
5 0 3 0.018 0.329 0.307 518.574 o
5 1 0 0.114 0.998 0.356 242.759 o
5 1 1 0.671 0.579 0.387 170.460 o
5 1 2 2.401 4.234 1.766 16.828 o
5 1 3 0.064 0.130 0.270 693.213 o
5 2 0 0.291 0.441 0.362 266.519 o
5 2 1 3.972 1.929 1.042 27.835 o
5 2 2 0.717 2.221 0.595 82.118 o
5 2 3 0.325 2.400 1.487 29.215 o
5 3 0 1.171 1.696 0.360 98.027 o
5 3 1 0.345 0.930 0.279 231.103 o
5 3 2 0.031 -0.031 0.563 242.889 o
5 4 0 0.232 0.538 0.242 357.932 o
5 4 1 0.073 1.480 2.391 13.282 o
;
_iucr_refine_instructions_details
;
TITL m2_516_517_L072_R07 in P2(1)/m
REM P2(1)/m (#11 in standard setting)
CELL 0.0251 3.729713 12.917121 17.585764 90 96.1457 90
ZERR 4 0.000309 0.000905 0.002625 0 0.0096 0
LATT 1
SYMM -X,0.5+Y,-Z
SFAC  C 0.600 40.938 0.136 0.374 0.547 3.278 1.225 13.013 0 0 0 0 0.75 12.011
SFAC  H 0.129 37.737 0.036 0.553 0.127 3.772 0.236 13.518 0 0 0 0 0.32 1.008
SFAC  Cl 1.232 33.612 0.341 0.339 0.893 2.625 2.391 11.095 0 0 0 0 0.99 35.453
SFAC  Cr 1.989 87.861 0.548 0.403 2.072 3.698 2.352 20.054 0 0 0 0 1.22 51.996
SFAC  N 0.482 31.526 0.135 0.324 0.519 2.607 1.075 10.017 0 0 0 0 0.71 14.007
SFAC  S 1.390 40.169 0.348 0.365 0.915 2.89 2.506 13.043 0 0 0 0 1.03 32.066
UNIT 24 16 8 4 8 4

EQIV $1 +X,0.5-Y,+Z
EQIV $2 +X,1.5-Y,+Z
RIGU 0.001 0.001 
SADI N11 C11 N21 C21
SADI C22 C21 C12 C11
SADI C13 C12 C22 C23
SADI S11 N11 S21 N21
SADI N21 C21 N11 C11
SADI C12 C11 C22 C21
SADI C23 C22 C13 C12
SADI C23 C23_$1 C13 C13_$2
SADI C11 C11_$2 C21 C21_$1
SADI C12 H12 C13 H13 C22 H22 C23 H23
SIMU C22 H22
SIMU C23 H23

L.S. 10
PLAN  5
TEMP 20
CONF
BOND
LIST 6
MORE -1
BOND $H
fmap 2
acta
EXTI 5231.682952
BASF 0.482
TWIN -1 0 0 0 -1 0 1 0 1 2
OMIT -5 2 8
OMIT -3 0 3
OMIT -3 5 1
OMIT -3 12 2
OMIT -3 12 6
OMIT -2 0 2
OMIT -2 2 6
OMIT -2 4 6
OMIT -2 4 13
OMIT -2 6 14
OMIT -2 7 4
OMIT -2 7 14
OMIT -1 0 2
OMIT -1 3 2
OMIT -1 3 3
OMIT -1 3 9
OMIT -1 4 2
OMIT -1 4 9
OMIT -1 5 3
OMIT -1 5 10
OMIT -1 5 11
OMIT -1 7 13
OMIT 0 1 2
OMIT 0 2 0
OMIT 0 2 4
OMIT 0 3 3
OMIT 0 3 8
OMIT 0 4 8
OMIT 0 4 10
OMIT 0 6 4
OMIT 0 6 6
OMIT 0 7 3
OMIT 0 7 14
OMIT 0 8 8
OMIT 0 10 0
OMIT 0 10 20
OMIT 0 12 6
OMIT 1 0 1
OMIT 1 0 3
OMIT 1 2 2
OMIT 1 2 6
OMIT 1 3 0
OMIT 1 3 7
OMIT 1 4 4
OMIT 1 4 6
OMIT 1 4 9
OMIT 1 5 11
OMIT 1 5 12
OMIT 1 6 2
OMIT 1 6 6
OMIT 1 7 7
OMIT 1 9 7
OMIT 2 0 0
OMIT 2 0 6
OMIT 2 2 4
OMIT 2 2 6
OMIT 2 2 11
OMIT 2 3 1
OMIT 2 3 8
OMIT 2 4 3
OMIT 2 4 4
OMIT 2 5 5
OMIT 2 6 2
OMIT 2 8 8
OMIT 3 0 0
OMIT 3 4 4
OMIT 4 0 0
WGHT 0.127699 0.483786
FVAR 20.900535
REM <olex2.extras>
REM <HklSrc "%.\\m2_516_517_L072_R07.hkl">
REM </olex2.extras>

Cr1   4     1.000000  0.500000  0.500000  10.50000  0.02411  0.01019 =
 0.02933  0.00035  0.00491 -0.00034
S11   6     0.918824  0.750000  0.510642  10.50000  0.01344  0.00814 =
 0.01293  0.00000  0.00319 -0.00000

Cl2   3     0.471709  0.556031  0.090188  11.00000  0.02664  0.03222 =
 0.02585 -0.00095  0.00778 -0.00852

Cl1   3     0.525973  0.440362  0.408225  11.00000  0.02582  0.01222 =
 0.03299 -0.00484  0.00206  0.00329

S21   6     0.063559  0.250000 -0.016605  10.50000  0.09777  0.01698 =
 0.03663  0.00000  0.01560 -0.00000
Cr2   4     0.000000  0.500000  0.000000  10.50000  0.02547  0.01273 =
 0.03364 -0.00161  0.00370 -0.00063

N11   5     0.952107  0.654931  0.452551  11.00000  0.03705  0.01119 =
 0.01868 -0.00363  0.00869  0.00022
C11   1     0.979514  0.693865  0.384547  11.00000  0.02913  0.01240 =
 0.01773 -0.00329  0.00621 -0.00118

N21   5     0.043328  0.344732  0.046110  11.00000  0.02806  0.01642 =
 0.03494  0.00059  0.00311 -0.00058
C21   1     0.016285  0.305238  0.117261  11.00000  0.02744  0.01270 =
 0.03527  0.00015  0.00430  0.00169
C23   1    -0.061028  0.304104  0.245088  11.00000  0.03509  0.02453 =
 0.03870  0.00610  0.00596  0.02038
AFIX 44 1.083
H23   2    -0.105367  0.345038  0.301759  11.00000  0.09399
AFIX 0

C12   1     1.005316  0.643067  0.314813  11.00000  0.05368  0.02196 =
 0.02100 -0.00853  0.01398 -0.00848
AFIX 44 1.083
H12   2     1.004491  0.553073  0.314487  11.00000  0.06670
AFIX 0
C13   1     1.030821  0.692323  0.248659  11.00000  0.06777  0.03377 =
 0.02115 -0.00568  0.01218 -0.01726
AFIX 44 1.083
H13   2     1.052305  0.646542  0.192932  11.00000  0.05616
AFIX 0

C22   1    -0.014105  0.364245  0.185115  11.00000  0.05217  0.01641 =
 0.03471 -0.00001  0.00419  0.01155
AFIX 44 1.083
H22   2     0.000266  0.453615  0.187761  11.00000  0.06777
AFIX 0
HKLF 4

END
Q1 1 0.933333 0.75 0.516667 10.5 0.05 1.06
Q2 1 0 0.25 0.183333 10.5 0.05 0.93
Q3 1 0.466667 0.544444 0.083333 11 0.05 0.83
Q4 1 0.8 0.75 0.266667 10.5 0.05 0.8
Q5 1 -0.066667 0.25 -0.016667 10.5 0.05 0.78

  REM The information below was added by Olex2.
  REM
  REM R1 = 0.1381 for 1500 Fo > 4sig(Fo) and 0.1606 for all 1974 data
  REM 125 parameters refined using 106 restraints
  REM Highest difference peak 1.0593, deepest hole -0.8312
  REM Mean Shift 0.0003, Max Shift -0.0010.

  REM +++ Tabular Listing of Refinement Information +++
  REM R1_all = 0.1606
  REM R1_gt = 0.1381
  REM wR_ref = 0.3357
  REM GOOF = 1.0404
  REM Shift_max = -0.0010
  REM Shift_mean = 0.0003
  REM Reflections_all = 1974
  REM Reflections_gt = 1500
  REM Parameters = 125
  REM Hole = -0.8312
  REM Peak = 1.0593
  REM Flack = n/a

  
;
_olex2_submission_special_instructions  'No special instructions were received'
_oxdiff_exptl_absorpt_empirical_details
;
Empirical correction (ABSPACK) includes:
- Frame scaling
;
_oxdiff_exptl_absorpt_empirical_full_max  2.621
_oxdiff_exptl_absorpt_empirical_full_min  0.472
loop_
  _restr_equal_distance_atom_site_label_1
  _restr_equal_distance_atom_site_label_2
  _restr_equal_distance_site_symmetry_2
  _restr_equal_distance_class_id
 S11 N11 1 4
 S21 N21 1 4
 N11 C11 1 1
 N11 C11 1 5
 C11 C11 4_575 9
 N21 C21 1 1
 N21 C21 1 5
 C21 C21 4_565 9
 C23 C23 4_565 8
 C23 H23 1 10
 C23 C22 1 7
 C12 C11 1 2
 C12 C11 1 6
 C12 H12 1 10
 C13 C12 1 3
 C13 C12 1 7
 C13 C13 4_575 8
 C13 H13 1 10
 C22 C21 1 2
 C22 C21 1 6
 C22 C23 1 3
 C22 H22 1 10

loop_
  _restr_equal_distance_class_class_id
  _restr_equal_distance_class_target_weight_param
  _restr_equal_distance_class_average
  _restr_equal_distance_class_esd
  _restr_equal_distance_class_diff_max
 1 0.0200 1.3382 0.0268 0.0268
 2 0.0200 1.4169 0.0137 0.0137
 3 0.0200 1.3373 0.0009 0.0009
 4 0.0200 1.6326 0.0219 0.0219
 5 0.0200 1.3382 0.0268 0.0268
 6 0.0200 1.4169 0.0137 0.0137
 7 0.0200 1.3373 0.0009 0.0009
 8 0.0200 1.4439 0.0461 0.0461
 9 0.0200 1.4386 0.0116 0.0116
 10 0.0200 1.1573 0.0031 0.0052

loop_
  _restr_RIGU_atom_site_label_1
  _restr_RIGU_atom_site_label_2
  _restr_RIGU_target_weight_param
  _restr_RIGU_U13_diff
  _restr_RIGU_U23_diff
  _restr_RIGU_U33_diff
 Cr1 S11 0.001000 -0.001132 -0.001243 0.002297
 Cr1 Cl1 0.001000 0.000681 -0.001362 0.000428
 Cr1 N11 0.001000 0.001703 0.000509 -0.002205
 Cr1 C11 0.001000 0.004648 0.004248 -0.000167
 S11 N11 0.001000 0.000304 -0.000046 -0.000007
 S11 C11 0.001000 0.001458 0.002005 -0.002450
 Cl2 Cr2 0.001000 -0.000007 0.002203 -0.000135
 Cl2 N21 0.001000 0.010322 0.001285 0.004702
 Cl1 N11 0.001000 -0.004367 0.001087 -0.000288
 S21 Cr2 0.001000 -0.003877 -0.000892 0.004729
 S21 N21 0.001000 0.000234 0.000839 -0.000630
 S21 C21 0.001000 -0.002334 -0.000212 0.000037
 Cr2 N21 0.001000 -0.000810 0.002300 -0.001827
 Cr2 C21 0.001000 0.001501 0.000476 0.000952
 N11 C11 0.001000 -0.000213 0.000359 0.000499
 N11 C12 0.001000 0.003062 0.000665 -0.000562
 C11 C12 0.001000 -0.001236 -0.000587 0.000166
 C11 C13 0.001000 -0.001337 0.000287 -0.002558
 N21 C21 0.001000 0.000171 -0.000717 0.000038
 N21 C22 0.001000 -0.000397 0.003712 0.000344
 C21 C23 0.001000 0.001011 -0.001176 -0.003036
 C21 C22 0.001000 -0.000399 -0.000970 0.000540
 C23 C22 0.001000 -0.001186 -0.001351 0.000413
 C12 C13 0.001000 0.001475 0.001237 0.000078

loop_
  _restr_U_similar_atom_site_label_1
  _restr_U_similar_atom_site_label_2
  _restr_U_similar_weight_param
 C23 H23 0.0800
 C22 H22 0.0800

loop_
  _twin_individual_id
  _twin_individual_mass_fraction_refined
 1 0.518(4)
 2 0.482(4)
