# Supplementary material for: Enhancing Superexchange through Frontier Orbital Engineering in a van der Waals Metal–Organic Magnet
Source: Chem Mater. 2026 May 26;38(11):5649–57. doi: 10.1021/acs.chemmater.6c00516 (PMC13255171; doi:10.1021/acs.chemmater.6c00516)
Supplement: Supplementary file 2 [file cm6c00516_si_002.zip › cifs/2023NCS0690_CRJPLE_abc_P21m.cif]

data_m4_513_4_5_5

# start Validation Reply Form
_vrf_RINTA01_m4_513_4_5_5
;
PROBLEM: The value of Rint is greater than 0.25
RESPONSE: The data constitue the merging of 4 electron diffraction data-
 sets and the Rint of the resulting dataset is fairly good and typical.
 This is owed to differing impacts of dynamical effects across the various
 samples serving to significantly reduce internal agreement. These are
 expected to average out in merging to improve ultimate model statistics.
;
_vrf_PLAT020_m4_513_4_5_5
;
PROBLEM: The Value of Rint is Greater Than 0.12 .........      0.260 Report
RESPONSE: The data constitue the merging of 4 electron diffraction data-
 sets and the Rint of the resulting dataset is fairly good and typical.
 This is owed to differing impacts of dynamical effects across the various
 samples serving to significantly reduce internal agreement. These are
 expected to average out in merging to improve ultimate model statistics.
;
_vrf_PLAT029_m4_513_4_5_5
;
PROBLEM: _diffrn_measured_fraction_theta_full value Low .      0.957 Why?  
RESPONSE: Despite merging 4 datasets to form these data, a modest preferred
 orientation remained that made obtaining full completeness for this (P21/m)
 model, while a further 44 reflections were omitted as outliers / erroneous.
 This small loss of completeness is not anticipated to have any meaningful
 impact on the analysis in the context of the present study.
;
_vrf_PLAT082_m4_513_4_5_5
;
PROBLEM: High R1 Value ..................................       0.16 Report
RESPONSE: The data constitue the merging of 4 electron diffraction data-
 sets and are treated in the kinematic approximation using an extinction
 correction to account for the broad effects of multiple scattering. The
 R1 of the resulting dataset is fairly good and typical in this context.
 Care has been taken to reject reflections that are more significantly affected
 by these effects and ensure that the model is robust in this context.
;
_vrf_PLAT084_m4_513_4_5_5
;
PROBLEM: High wR2 Value (i.e. > 0.25) ...................       0.38 Report
RESPONSE: The data constitue the merging of 4 electron diffraction data-
 sets and are treated in the kinematic approximation using an extinction
 correction to account for the broad effects of multiple scattering. The
 wR2 of the resulting dataset is fairly good and typical in this context,
 slightly higher than expected from the R1 owing to the more varied and 
 proportionally significant impact of multiple scattering on weak data.
 Care has been taken to reject reflections that are more significantly affected
 by these effects and ensure that the model is robust in this context.
;
# end Validation Reply Form


_audit_creation_date               2025-06-06
_audit_creation_method
;
Olex2 1.5-ac7-014
(compiled 2025.02.27 svn.r6f4c0eaf for Rigaku Oxford Diffraction, GUI svn.r7171)
;
_audit_contact_author_address      
;
 Dept. of Physics, University of Warwick, Gibbet Hill Road, Coventry, CV4 7AL
;
_audit_contact_author_email        jere.tidey@warwick.ac.uk
_audit_contact_author_name         'Jeremiah P. Tidey'
_audit_contact_author_phone        +442476574794
_publ_contact_author_id_orcid      0000-0001-5934-0454
_publ_section_references
;
Bourhis, L.J., Dolomanov, O.V., Gildea, R.J., Howard, J.A.K., Puschmann, H.
 (2015). Acta Cryst. A71, 59-75.

Dolomanov, O.V., Bourhis, L.J., Gildea, R.J, Howard, J.A.K. & Puschmann, H.
 (2009), J. Appl. Cryst. 42, 339-341.

Sheldrick, G.M. (2015). Acta Cryst. A71, 3-8.
;
_chemical_formula_moiety           'C6 H4 Cl2 Cr N2 S'
_chemical_formula_sum              'C6 H4 Cl2 Cr N2 S'
_chemical_formula_weight           259.080
_chemical_oxdiff_formula           C6H4Cl2CrN2S
_chemical_oxdiff_usercomment      
 '2023NCS0690, S009118, CRJPLE, ground on Agar holey 200 grid at RT (note air sensitive)'
loop_
  _atom_type_symbol
  _atom_type_scat_dispersion_real
  _atom_type_scat_dispersion_imag
  _atom_type_scat_Cromer_Mann_a1
  _atom_type_scat_Cromer_Mann_a2
  _atom_type_scat_Cromer_Mann_a3
  _atom_type_scat_Cromer_Mann_a4
  _atom_type_scat_Cromer_Mann_b1
  _atom_type_scat_Cromer_Mann_b2
  _atom_type_scat_Cromer_Mann_b3
  _atom_type_scat_Cromer_Mann_b4
  _atom_type_scat_Cromer_Mann_c
  _atom_type_scat_source
  _atom_type_scat_dispersion_source
 C 0.00000 0.00000 0.60000 0.13600 0.54700 1.22500 40.93800 0.37400 3.27800
 13.01300 0.00000 'Custom 4-Gaussian' custom
 Cl 0.00000 0.00000 1.23200 0.34100 0.89300 2.39100 33.61200 0.33900 2.62500
 11.09500 0.00000 'Custom 4-Gaussian' custom
 Cr 0.00000 0.00000 1.98900 0.54800 2.07200 2.35200 87.86100 0.40300 3.69800
 20.05400 0.00000 'Custom 4-Gaussian' custom
 H 0.00000 0.00000 0.12900 0.03600 0.12700 0.23600 37.73700 0.55300 3.77200
 13.51800 0.00000 'Custom 4-Gaussian' custom
 N 0.00000 0.00000 0.48200 0.13500 0.51900 1.07500 31.52600 0.32400 2.60700
 10.01700 0.00000 'Custom 4-Gaussian' custom
 S 0.00000 0.00000 1.39000 0.34800 0.91500 2.50600 40.16900 0.36500 2.89000
 13.04300 0.00000 'Custom 4-Gaussian' custom

_diffrn_oxdiff_scatteringfactors_ed 
 'UCLA (2022) https://srv.mbi.ucla.edu/faes/data'
_space_group_crystal_system        'monoclinic'
_space_group_IT_number             11
_space_group_name_H-M_alt          'P 1 21/m 1'
_space_group_name_Hall             '-P 2yb'
loop_
  _space_group_symop_id
  _space_group_symop_operation_xyz
 1 x,y,z
 2 -x,y+1/2,-z
 3 -x,-y,-z
 4 x,-y-1/2,z

_symmetry_Int_Tables_number        11
_cell_length_a                     3.7180(6)
_cell_length_b                     12.9099(13)
_cell_length_c                     8.7866(19)
_cell_angle_alpha                  90
_cell_angle_beta                   96.149(17)
_cell_angle_gamma                  90
_cell_volume                       419.32(12)
_cell_formula_units_Z              2
_cell_measurement_reflns_used      3853
_cell_measurement_temperature      293(2)
_cell_measurement_theta_max        1.1240
_cell_measurement_theta_min        0.0980
_exptl_crystal_description         'microcrystalline rods'
_exptl_absorpt_coefficient_mu      0.000
_exptl_absorpt_correction_type     none
_exptl_crystal_density_diffrn      2.052
_exptl_crystal_F_000               86.832
_diffrn_reflns_av_R_equivalents    0.2603
_diffrn_reflns_av_unetI/netI       0.1188
_diffrn_reflns_Laue_measured_fraction_full  0.9572
_diffrn_reflns_Laue_measured_fraction_max  0.9437
_diffrn_reflns_limit_h_max         5
_diffrn_reflns_limit_h_min         -5
_diffrn_reflns_limit_k_max         20
_diffrn_reflns_limit_k_min         -20
_diffrn_reflns_limit_l_max         13
_diffrn_reflns_limit_l_min         -13
_diffrn_reflns_number              14455
_diffrn_reflns_point_group_measured_fraction_full  0.9572
_diffrn_reflns_point_group_measured_fraction_max  0.9437
_diffrn_reflns_theta_full          0.8629
_diffrn_reflns_theta_max           1.13
_diffrn_reflns_theta_min           0.10
_diffrn_ambient_environment        'vacuum'
_diffrn_ambient_temperature        293(2)
_diffrn_detector                   'Hybrid Pixel Array Detector'
_diffrn_detector_area_resol_mean   10.0000
_diffrn_detector_type              HyPix-ED
_diffrn_measured_fraction_theta_full  0.9572
_diffrn_measured_fraction_theta_max  0.9437
_diffrn_measurement_details
;
Data were collected on a number of crystallites and the resulting viable
datasets individually integrated and subsequently merged to form this one.

List of Runs (angles in degrees, time in seconds):

  # Type    Start    End  Width  t~exp~   \w     \q     \k     \f   Frames
--------------------------------------------------------------------------
  1  \w    -74.00  35.00   0.25    1.00    --    0.00   0.00   0.00  436
  2  \w    -55.00  70.00   0.25    1.00    --    0.00   0.00   0.00  500
  3  \w    -60.00  70.00   0.25    1.00    --    0.00   0.00   0.00  520
  4  \w    -60.00  70.00   0.25    1.00    --    0.00   0.00   0.00  520
;
_diffrn_measurement_device         'electron diffractometer'
_diffrn_measurement_device_type   
 'XtaLAB Synergy-ED, HyPix-ED, electron source at 200keV'
_diffrn_measurement_method         'continuous rotation electron diffraction'
_diffrn_orient_matrix_type        
 'CrysAlisPro convention (1999,Acta A55,543-557)'
_diffrn_orient_matrix_UB_11        0.0067878000
_diffrn_orient_matrix_UB_12        0.0000039000
_diffrn_orient_matrix_UB_13        0.0003111000
_diffrn_orient_matrix_UB_21        0.0000012000
_diffrn_orient_matrix_UB_22        0.0019442000
_diffrn_orient_matrix_UB_23        -0.0000020000
_diffrn_orient_matrix_UB_31        -0.0000014000
_diffrn_orient_matrix_UB_32        0.0000001000
_diffrn_orient_matrix_UB_33        0.0028574000
_diffrn_oxdiff_digest_creation
;
CAP 1.171.44.112a, AC 1.5-ac7-014
;
_diffrn_oxdiff_digest_hkl
;
43531019d014d3fa0f966a9aecf8ac3fe780d0
;
_diffrn_oxdiff_digest_hkl_ed
;
53ee0c3fd1db04515c3159c85b0683f9c2c4d1
;
_diffrn_oxdiff_digest_od_ed
;

;
_diffrn_radiation_monochromator    none
_diffrn_radiation_probe            electron
_diffrn_radiation_type             electron
_diffrn_radiation_wavelength       0.02510
_diffrn_source                     'electron diffractometer'
_diffrn_source_type                'JEOL JSM-2300ED, LaB6'
_reflns_Friedel_coverage           0.0
_reflns_limit_h_max                5
_reflns_limit_h_min                -5
_reflns_limit_k_max                20
_reflns_limit_k_min                0
_reflns_limit_l_max                13
_reflns_limit_l_min                0
_reflns_number_gt                  1236
_reflns_number_total               1643
_reflns_threshold_expression       I>=2u(I)
_computing_cell_refinement         'CrysAlisPro 1.171.44.112a (Rigaku OD, 2025)'
_computing_data_collection        
 'CrysAlisPro system (CCD 43.95a 64-bit (release 03-11-2023))'
_computing_data_reduction          'CrysAlisPro 1.171.44.112a (Rigaku OD, 2025)'
_computing_molecular_graphics      'Olex2 1.5-ac7-014 (Dolomanov et al., 2009)'
_computing_publication_material    'Olex2 1.5-ac7-014 (Dolomanov et al., 2009)'
_computing_structure_refinement   
 'olex2.refine 1.5-ac7-014 (Bourhis et al., 2015)'
_computing_structure_solution      'SHELXT 2018/2 (Sheldrick, 2018)'
_refine_diff_density_max           1.1400
_refine_diff_density_min           -1.3235
_refine_diff_density_rms           0.2765
# Note, it is necessarily not density but electrostatic potential.
_refine_ls_d_res_high              0.6388
_refine_ls_d_res_low               7.2352
_refine_ls_extinction_coef         6607(882)
_refine_ls_extinction_expression   Fc^*^=kFc[1+0.001xFc^2^\l^3^/sin(2\q)]^-1/4^
_refine_ls_goodness_of_fit_ref     1.0287
_refine_ls_hydrogen_treatment      constr
_refine_ls_matrix_type             full
_refine_ls_number_constraints      2
_refine_ls_number_parameters       63
_refine_ls_number_reflns           1643
_refine_ls_number_restraints       2
_refine_ls_R_factor_all            0.1956
_refine_ls_R_factor_gt             0.1629
_refine_ls_restrained_S_all        1.0281
_refine_ls_shift/su_max            -0.0008
_refine_ls_shift/su_mean           0.0001
_refine_ls_structure_factor_coef   Fsqd
_refine_ls_weighting_details      
 'w=1/[\s^2^(Fo^2^)+(0.1248P)^2^+0.3507P] where P=(Fo^2^+2Fc^2^)/3'
_refine_ls_weighting_scheme        calc
_refine_ls_wR_factor_gt            0.3631
_refine_ls_wR_factor_ref           0.3827
_refine_special_details 
;
 An extinction correction was refined to broadly account for the impact of 
 multiple diffraction on the data in the kinematic approximation.

 H-atoms are placed geometrically with bond lengths refined in the presence of
 a disctance similarity restraint and Uiso refined.

 44 reflections were omitted as outliers in the final stages of refinement for
 which Fo particularly deviated from the general trend and spread, testing these
 with refinement and concluding them to be more significantly affected by multiple
 diffraction and of no merit to the refinement.
;
_olex2_refinement_description
;
1. Restrained distances
 C2-H2 \\sim C3-H3
 with sigma of 0.02
2.a Aromatic/amide H refined with riding coordinates and stretchable bonds:
 C3(H3), C2(H2)
;
_atom_sites_solution_primary       dual
_atom_sites_solution_secondary     difmap
_atom_sites_solution_hydrogen      geom
loop_
  _atom_site_label
  _atom_site_type_symbol
  _atom_site_fract_x
  _atom_site_fract_y
  _atom_site_fract_z
  _atom_site_U_iso_or_equiv
  _atom_site_adp_type
  _atom_site_occupancy
  _atom_site_site_symmetry_order
  _atom_site_refinement_flags_posn
  _atom_site_refinement_flags_adp
  _atom_site_refinement_flags_occupancy
 Cr1 Cr 0.5 0.5 0.5 0.0198(8) Uani 1.000000 2 S T P
 Cl1 Cl 0.0263(8) 0.5584(2) 0.3174(4) 0.0245(9) Uani 1.000000 1 . . .
 S1 S 0.5693(13) 0.75 0.4729(5) 0.0272(12) Uani 1.000000 2 S T P
 C1 C 0.5203(16) 0.6935(4) 0.7327(8) 0.0211(14) Uani 1.000000 1 . . .
 N1 N 0.5441(16) 0.6551(4) 0.5923(7) 0.0244(13) Uani 1.000000 1 . . .
 C3 C 0.4531(19) 0.6934(5) 0.9988(8) 0.0332(17) Uani 1.000000 1 D . .
 H3 H 0.423(2) 0.6497(14) 1.110(3) 0.081(16) Uiso 1.000000 1 DGR . .
 C2 C 0.488(2) 0.6392(4) 0.8694(8) 0.0331(17) Uani 1.000000 1 D . .
 H2 H 0.492(2) 0.550(2) 0.8712(8) 0.060(12) Uiso 1.000000 1 DGR . .

loop_
  _atom_site_aniso_label
  _atom_site_aniso_U_11
  _atom_site_aniso_U_22
  _atom_site_aniso_U_33
  _atom_site_aniso_U_12
  _atom_site_aniso_U_13
  _atom_site_aniso_U_23
 Cr1 0.0228(14) 0.0059(10) 0.0316(16) 0.0020(8) 0.0079(11) -0.0004(9)
 Cl1 0.0255(15) 0.0175(12) 0.0310(18) 0.0004(10) 0.0055(12) 0.0031(10)
 S1 0.052(3) 0.0086(15) 0.023(2) -0.000000 0.013(2) 0.000000
 C1 0.024(3) 0.007(2) 0.033(4) -0.0033(19) 0.010(3) 0.004(2)
 N1 0.043(3) 0.0085(19) 0.022(3) 0.0026(19) 0.007(2) 0.0003(18)
 C3 0.040(4) 0.036(4) 0.026(4) -0.007(3) 0.010(3) 0.002(3)
 C2 0.062(5) 0.009(2) 0.029(4) -0.004(3) 0.006(3) 0.003(2)

loop_
  _geom_bond_atom_site_label_1
  _geom_bond_atom_site_label_2
  _geom_bond_distance
  _geom_bond_site_symmetry_2
  _geom_bond_publ_flag
 Cr1 Cl1 2.375(3) . ?
 Cr1 Cl1 2.375(3) 3_666 ?
 Cr1 N1 2.159(5) . ?
 Cr1 N1 2.159(5) 3_666 ?
 S1 N1 1.623(6) 4_575 ?
 S1 N1 1.623(6) . ?
 C1 C1 1.459(10) 4_575 ?
 C1 N1 1.341(8) . ?
 C1 C2 1.407(8) . ?
 C3 C3 1.462(14) 4_575 ?
 C3 H3 1.15(3) . ?
 C3 C2 1.353(9) . ?
 C2 H2 1.16(3) . ?

loop_
  _geom_angle_atom_site_label_1
  _geom_angle_atom_site_label_2
  _geom_angle_atom_site_label_3
  _geom_angle
  _geom_angle_site_symmetry_1
  _geom_angle_site_symmetry_3
  _geom_angle_publ_flag
 Cl1 Cr1 Cl1 180.0 3_666 . ?
 N1 Cr1 Cl1 91.11(17) 3_666 . ?
 N1 Cr1 Cl1 88.89(17) . . ?
 N1 Cr1 Cl1 88.89(17) 3_666 3_666 ?
 N1 Cr1 Cl1 91.11(17) . 3_666 ?
 N1 Cr1 N1 180.0 3_666 . ?
 N1 S1 N1 98.1(4) 4_575 . ?
 C2 C1 N1 128.4(5) . . ?
 S1 N1 Cr1 117.7(3) . . ?
 C1 N1 Cr1 132.7(4) . . ?
 C1 N1 S1 109.2(4) . . ?
 C2 C3 H3 119.4(4) . . ?
 C3 C2 C1 119.0(6) . . ?
 H2 C2 C1 120.5(3) . . ?
 H2 C2 C3 120.5(4) . . ?

loop_
  _geom_torsion_atom_site_label_1
  _geom_torsion_atom_site_label_2
  _geom_torsion_atom_site_label_3
  _geom_torsion_atom_site_label_4
  _geom_torsion
  _geom_torsion_site_symmetry_1
  _geom_torsion_site_symmetry_2
  _geom_torsion_site_symmetry_3
  _geom_torsion_site_symmetry_4
  _geom_torsion_publ_flag
 Cr1 N1 S1 N1 173.0(5) . . . 4_575 ?
 Cr1 N1 C1 C1 -172.1(4) . . . 4_575 ?
 Cr1 N1 C1 C2 6.2(8) . . . . ?
 S1 N1 C1 C1 -0.7(5) . 4_575 4_575 . ?
 S1 N1 C1 C1 0.7(5) . . . 4_575 ?
 S1 N1 C1 C2 179.0(5) . . . . ?
 C1 C1 C2 C3 0.8(5) 4_575 . . . ?
 C1 N1 S1 N1 -1.0(3) . . . 4_575 ?
 C1 C2 C3 C3 -0.9(9) . . . 4_575 ?
 N1 S1 N1 Cr1 -173.0(3) . . 4_575 4_575 ?
 N1 S1 N1 C1 1.0(4) . . 4_575 4_575 ?
 N1 C1 C1 N1 -0.0(8) . . 4_575 4_575 ?
 N1 C1 C1 C2 178.5(5) . . 4_575 4_575 ?
 N1 C1 C2 C3 -177.3(8) . . . . ?
 C2 C1 C1 N1 -178.5(5) . . 4_575 4_575 ?
 C2 C1 C1 C2 -0.0(9) . . 4_575 4_575 ?
 C2 C3 C3 C2 0.0(11) . . 4_575 4_575 ?

loop_
  _diffrn_refln_index_h
  _diffrn_refln_index_k
  _diffrn_refln_index_l
  _diffrn_refln_intensity_net
  _diffrn_refln_intensity_u
 0 0 -1 935.31 171.83
 0 0 1 1182.1 172.16
 0 0 -2 1049.05 177.83
 0 0 2 1093.7 177.89
 0 0 -3 997.67 171.92
 0 0 3 1042.18 171.94
 0 0 4 2456.39 261.24
 0 0 -4 1056.11 254.18
 0 0 5 783.5 148.12
 0 0 -5 897.87 148.83
 0 0 6 255.86 69.88
 0 0 -6 469.53 77.25
 0 0 -7 718.76 142.68
 0 0 7 847.92 144.36
 0 0 8 858.17 132.13
 0 0 -8 538.66 125.9
 0 0 9 78.89 42.14
 0 0 -9 162.74 47.52
 0 0 10 222.42 59.24
 0 0 -10 202.42 58.83
 0 0 -11 93.53 41.04
 0 0 11 89.23 39.71
 0 0 -12 21.05 28.42
 0 0 12 24.74 28.77
 0 0 -13 37.71 29.21
 0 0 13 11.73 26.8
 0 1 0 -13.19 30.04
 0 -1 0 254.13 29.85
 0 -1 1 902.18 146.66
 0 1 -1 973.39 146.73
 0 -1 -1 801.5 152.63
 0 1 1 807.21 152.47
 0 1 -1 860.11 153.9
 0 -1 1 838.09 154.42
 0 -1 -2 235.86 75.91
 0 1 2 275.81 76.45
 0 -1 2 592.22 72.19
 0 1 -2 423.09 71.67
 0 1 3 3.02 24.56
 0 -1 -3 18.33 23.77
 0 1 4 223.98 47.36
 0 -1 -4 147.36 44.3
 0 1 5 10.65 30.64
 0 -1 -5 25.03 30.46
 0 1 6 29.92 30.36
 0 -1 -6 31.31 30.42
 0 1 7 845.22 169.64
 0 -1 7 1557.63 183.08
 0 -1 -7 776.83 167.51
 0 1 8 646.32 125.77
 0 -1 -8 437.51 120.97
 0 -1 8 881.65 133
 0 1 -8 871.87 133.65
 0 1 9 34.86 32.72
 0 1 -9 96.33 38.04
 0 -1 9 174.56 46.75
 0 -1 -9 -1.16 27.75
 0 -1 -10 21.86 30.42
 0 -1 10 157.29 44.1
 0 1 10 38.7 34.26
 0 1 -10 116.21 42.6
 0 1 -11 20.19 33.02
 0 -1 -11 25.45 27.51
 0 1 11 26.94 29.1
 0 -1 11 37.41 31.57
 0 1 -12 5.51 30.34
 0 1 12 -6.18 26.49
 0 -1 -12 58.57 31.46
 0 -1 12 68.03 36.97
 0 1 -13 38.22 33.02
 0 -1 -13 11.78 24.59
 0 -1 13 -8.96 30.47
 0 1 13 5 22.08
 0 -2 0 1004.23 70.77
 0 2 0 1024.07 70.84
 0 -2 0 501.13 73.36
 0 2 0 506.91 73.53
 0 -2 0 244.04 69.36
 0 2 0 246.55 69.3
 0 -2 0 194.86 69.2
 0 2 0 266.01 69.35
 0 -2 -1 1756.38 364.68
 0 2 1 1528.07 364.13
 0 2 1 3271.96 366.79
 0 -2 -1 3345.03 366.71
 0 2 -1 3331.43 366.51
 0 -2 1 2980.96 365.74
 0 2 1 2325.16 359.62
 0 -2 -1 1979.02 359.46
 0 2 -1 2304.05 360.13
 0 -2 1 1989.23 359.94
 0 2 2 586.04 139.46
 0 -2 -2 941 142.01
 0 2 -2 570.94 141.38
 0 -2 2 949.8 145.14
 0 2 -2 976.81 129.57
 0 -2 2 654.06 128.39
 0 -2 -3 79.19 34.77
 0 2 3 101.74 34.07
 0 -2 3 32.24 13.93
 0 2 -3 5.44 12.5
 0 -2 -4 431.47 86.61
 0 2 4 434.8 86.45
 0 -2 4 589.81 78.51
 0 2 -4 355.47 76.88
 0 2 5 1418.76 234.7
 0 -2 -5 1126.83 231.69
 0 2 -5 1395.85 225.66
 0 -2 5 1447.54 225.68
 0 -2 -6 497.06 101.56
 0 2 6 574.65 104.51
 0 -2 -7 366.11 78.88
 0 2 7 380.95 80.45
 0 2 8 160.32 45.64
 0 -2 -8 91.03 41.02
 0 -2 -9 33.65 30.85
 0 2 9 76.51 34.95
 0 2 10 53.82 34.26
 0 -2 -10 36.9 32.08
 0 2 11 134.46 50.45
 0 -2 -11 165.35 51.65
 0 2 12 1.59 27.13
 0 -2 -12 21.92 27.96
 0 -2 12 20.14 32.67
 0 -2 -13 18.55 30.26
 0 2 13 3.41 24.62
 0 -2 13 3.98 25.26
 0 -3 0 5.41 20.54
 0 3 0 -4.58 20.53
 0 3 0 4.45 22.02
 0 -3 0 -8.7 22.16
 0 3 0 67.18 30.34
 0 -3 0 13 29.25
 0 3 1 3844.84 460.46
 0 -3 -1 3892.96 460.51
 0 3 -1 2791.86 456.1
 0 -3 1 3819.01 457.31
 0 3 -1 3492.49 460.21
 0 -3 1 3463.19 460.37
 0 3 1 2631.35 453.65
 0 -3 -1 2446.42 453.57
 0 -3 1 2792.5 454.29
 0 3 -1 2704.74 454.26
 0 3 1 2576.18 458.74
 0 -3 -1 2631.99 458.71
 0 3 -2 1895.42 286.65
 0 -3 2 1726.89 286.58
 0 -3 -2 1940.68 277.6
 0 3 2 1856.42 277.51
 0 -3 2 1567.5 278.26
 0 3 -2 1359.67 277.9
 0 -3 -2 1905.43 290.01
 0 3 2 1672.48 288.53
 0 3 -3 1942 351.06
 0 -3 3 2590.8 352.75
 0 -3 3 1812.27 359.19
 0 3 -3 2760.76 363.48
 0 -3 -3 1769.99 361.73
 0 3 3 2092.13 363.95
 0 3 -4 2410.75 378.6
 0 -3 4 2923.29 379.57
 0 3 -4 1999.08 391.11
 0 -3 4 1892.2 390.68
 0 3 4 1992.94 385.2
 0 -3 -4 1873.12 384.09
 0 3 5 273.36 55.15
 0 -3 -5 258.06 53.02
 0 -3 5 150.77 36.42
 0 3 -5 186.06 37.37
 0 -3 -6 3.84 32.39
 0 3 6 6.8 33.3
 0 -3 6 4.01 13.6
 0 3 -6 5.52 14.46
 0 3 7 55.46 35.23
 0 -3 -7 24.17 32.18
 0 -3 7 67.88 20.17
 0 3 -7 73.34 21.72
 0 -3 -8 28.98 33.41
 0 3 8 22.58 35.21
 0 3 -8 17.3 16.52
 0 3 9 273.13 56.89
 0 -3 -9 86.98 44.95
 0 -3 -10 58.85 34.14
 0 3 10 84.8 39.28
 0 -3 -11 6.06 26.71
 0 3 11 61.39 34.47
 0 3 12 58.4 35.2
 0 -3 -12 16.26 28.11
 0 3 13 -5.34 24.21
 0 -3 -13 24.34 27.55
 0 4 0 1542.97 296.86
 0 -4 0 1672.54 296.97
 0 4 0 2250.51 299.71
 0 -4 0 2105.3 299.51
 0 -4 0 1982.37 297.91
 0 4 0 1854.58 297.75
 0 4 0 1967.27 301.03
 0 -4 0 1976.93 301.08
 0 4 1 3514.02 747.29
 0 -4 -1 4132.3 748.1
 0 -4 1 3664.62 745.94
 0 4 -1 3909.94 746.14
 0 -4 1 4180.56 748.51
 0 4 -1 4463.53 748.65
 0 -4 -1 6823.14 750.89
 0 4 1 6844.09 750.98
 0 4 -1 4795.86 744.15
 0 -4 1 4640.27 744.05
 0 -4 -1 4655.12 743.39
 0 4 1 4709 743.41
 0 4 -1 5254.59 749.63
 0 -4 1 4984.69 749.34
 0 4 2 1810.81 275.94
 0 -4 -2 2297.31 278.27
 0 -4 -2 1104.18 279.95
 0 4 2 1342.62 279.39
 0 4 -2 1250.76 266.35
 0 -4 2 1812.65 267.38
 0 4 2 1452.28 265.75
 0 -4 -2 2028.19 266.61
 0 -4 2 1826.53 275.32
 0 4 -2 2185.62 276.77
 0 4 -3 722.38 148.26
 0 -4 3 660.19 148.7
 0 -4 3 957.3 137.34
 0 -4 -3 716.25 152.28
 0 4 3 852.9 154.45
 0 4 -3 898.02 137.08
 0 -4 -3 855.59 135.55
 0 4 3 733.09 135.05
 0 4 4 1559.72 283.69
 0 -4 -4 1334.39 280.58
 0 4 -4 1332.07 267
 0 -4 4 2225.41 270.5
 0 4 -4 1905.27 282
 0 -4 4 1452.87 279.61
 0 -4 -5 679.91 175.49
 0 4 5 801.45 178.15
 0 -4 5 1322.61 169.95
 0 4 -5 1391.79 171.07
 0 4 -5 565.57 180.9
 0 -4 5 576.66 182.01
 0 -4 -6 397.55 129.43
 0 4 6 608.38 134.65
 0 -4 6 919.61 124.69
 0 4 -6 861.41 124.56
 0 4 -6 451.36 142.91
 0 -4 -7 480.97 112.76
 0 4 7 491.15 112.83
 0 -4 7 585.65 101.89
 0 4 -7 666.62 102.97
 0 4 8 133.51 44.49
 0 -4 -8 38.36 34.55
 0 -4 8 41.82 18.73
 0 4 -8 56.96 21.1
 0 4 -9 114.54 23.96
 0 4 9 50.26 37.26
 0 -4 -9 115.57 41.45
 0 -4 9 36.42 17.99
 0 -4 -10 13.28 29.83
 0 4 10 24.24 28.62
 0 4 -10 10.61 13.73
 0 -4 -11 23.86 31.91
 0 4 11 48.93 35.49
 0 4 -11 -1.92 12.35
 0 4 12 1.75 27.28
 0 -4 -12 35.82 30.92
 0 -4 -13 31.01 27.49
 0 4 13 -18.62 33.15
 0 5 0 15.02 26.04
 0 -5 0 14.05 26.26
 0 -5 0 -15.72 23.32
 0 5 0 -20.61 23.31
 0 -5 0 -6.68 18
 0 5 0 13.71 18.43
 0 -5 1 5234.93 864.09
 0 5 -1 5208.42 864.06
 0 5 -1 5122.7 867.06
 0 -5 1 5489.61 867.7
 0 5 -1 4570.21 865.7
 0 -5 1 5714.2 866.77
 0 5 1 5365.76 863.2
 0 -5 -1 4877.21 863.04
 0 5 1 5242 867.27
 0 -5 -1 5281.16 867.77
 0 5 1 7290.81 870.86
 0 -5 -1 7645.99 871.25
 0 -5 1 5910.73 870.33
 0 5 -1 6394.34 870.78
 0 5 -2 2689.81 518.46
 0 -5 2 3968.19 521.32
 0 5 -2 3225.16 523.7
 0 -5 2 3102.95 523.31
 0 -5 -2 2212.3 522.32
 0 5 2 2685.84 523.25
 0 -5 2 3403.58 515.87
 0 5 -2 3277.93 515.77
 0 -5 -2 3072.01 514.51
 0 5 2 3121.35 514.58
 0 5 2 4179.13 526.56
 0 -5 -2 4392.31 526.95
 0 -5 3 588.67 92.66
 0 5 -3 619.72 92.62
 0 5 -3 412.01 105.31
 0 -5 3 495.66 106.41
 0 -5 -3 489.49 106.04
 0 5 3 414.28 108.25
 0 -5 -3 517.18 112.26
 0 -5 -3 522.4 90.1
 0 5 3 552.77 90.24
 0 5 -4 74.28 50.79
 0 -5 4 121.82 53.9
 0 5 4 109.11 58.6
 0 -5 -4 151.54 60.13
 0 -5 -4 96.64 22.84
 0 5 4 88.74 21.8
 0 -5 4 131.23 26.18
 0 5 -4 106.28 24.82
 0 5 -5 368.87 57.74
 0 -5 5 304.9 56.77
 0 -5 5 242.23 77.17
 0 5 -5 61.21 67.05
 0 -5 -5 435.95 90.67
 0 5 5 215 80.68
 0 -5 6 302.86 117.59
 0 5 -6 204.82 114.18
 0 -5 6 725.47 102.01
 0 5 -6 694.04 102.7
 0 5 6 569.11 118.03
 0 -5 -6 517.28 114.22
 0 5 -7 64.53 72.37
 0 -5 7 77.18 72.34
 0 5 -7 189.08 40.18
 0 -5 7 225.54 40.64
 0 -5 -7 147.51 54.03
 0 5 7 168.37 55.37
 0 5 8 4.15 32.88
 0 -5 -8 5.38 29.46
 0 5 -8 8.92 14.99
 0 -5 8 48.57 16.95
 0 5 9 31.23 32.07
 0 -5 -9 39.89 33.13
 0 5 -9 12.22 15.5
 0 -5 9 2.8 13.02
 0 -5 -10 106.77 41.45
 0 5 10 157.18 47.52
 0 -5 10 71.45 21.72
 0 5 -10 33.76 19.37
 0 5 11 1.74 27.9
 0 -5 -11 5.06 28.7
 0 -5 11 13.13 12.12
 0 5 -11 17.2 13.58
 0 5 12 83.31 41.69
 0 -5 -12 39.08 33.59
 0 -5 12 52.38 19.95
 0 5 -12 48.46 19.88
 0 5 13 11.79 28.2
 0 -5 -13 30.21 32.23
 0 5 -13 20.62 15.3
 0 -6 0 1864.14 238.78
 0 6 0 1863.29 238.76
 0 6 0 1425.06 231.69
 0 -6 0 1495.37 232.23
 0 6 0 1234.18 230.86
 0 -6 0 1234.73 230.86
 0 -6 0 1474.83 233.61
 0 6 0 1549.88 233.77
 0 -6 1 46.48 22.21
 0 -6 -1 74.59 26.6
 0 6 1 44.3 25.09
 0 6 -1 33.01 21.23
 0 -6 1 183.09 40.67
 0 6 -1 163.14 40.31
 0 -6 -1 200.72 37.36
 0 6 -1 132.56 33.1
 0 -6 1 74.54 34.29
 0 6 -1 45.76 18.43
 0 -6 1 45.16 18.21
 0 6 1 78.27 16.81
 0 -6 -1 161.53 18.47
 0 6 -2 707.14 126.94
 0 -6 2 984.06 129.37
 0 -6 2 698.21 134.43
 0 6 -2 684.47 133.61
 0 6 -2 634.82 123.04
 0 -6 2 645.53 123.04
 0 6 2 799.63 134.03
 0 -6 -2 778.09 133.65
 0 6 2 809.08 122.41
 0 -6 -2 792.03 122.41
 0 6 2 621.96 133.12
 0 -6 -2 930.36 137.42
 0 6 3 122.55 65.89
 0 -6 -3 254.82 70.97
 0 -6 3 185.09 39.33
 0 6 -3 316.51 41.72
 0 6 3 355.71 64.38
 0 -6 -3 270.49 58.39
 0 6 -3 174.45 55.3
 0 -6 -3 156.18 36.69
 0 6 3 179.33 36.74
 0 6 4 6.49 47.61
 0 -6 -4 77.99 50.99
 0 -6 -4 34.45 14.47
 0 6 4 35.95 14.31
 0 -6 4 98.23 21.48
 0 -6 -5 169.17 73.23
 0 -6 -5 231.75 40.21
 0 6 5 205.43 39.66
 0 6 5 178.52 72.98
 0 -6 5 85.69 59.17
 0 6 -5 163.53 62.31
 0 -6 5 220.64 41.94
 0 6 -5 201.72 41.29
 0 -6 -6 96.06 64.51
 0 6 6 116.64 68.38
 0 6 -6 127.23 63.36
 0 -6 6 216.36 68.65
 0 -6 6 166.53 39.16
 0 6 -6 158.75 38.51
 0 6 -7 46.04 25.46
 0 -6 7 45.07 22.92
 0 6 7 1.53 45.98
 0 -6 -7 65.74 46
 0 6 -7 227.04 73.46
 0 -6 7 177.71 70.64
 0 6 -8 357.42 58.42
 0 -6 8 286.26 55.17
 0 -6 -8 220.07 68.23
 0 6 8 212.68 69.94
 0 -6 8 251.75 86.24
 0 6 -8 179.92 81.34
 0 6 -9 164.49 32.57
 0 -6 9 158.87 32.77
 0 6 -9 101.96 61.53
 0 -6 -9 26.75 39.73
 0 6 9 44.06 42.58
 0 -6 -10 66.07 39.28
 0 6 10 60.95 40.56
 0 -6 10 35.98 18.23
 0 6 -10 55.77 20.17
 0 -6 -11 37.83 29.69
 0 6 11 5.44 29.63
 0 6 -11 15.61 14.79
 0 -6 11 14.35 14.56
 0 6 12 23.34 28.09
 0 -6 -12 1.88 26.93
 0 6 -12 28.74 16.79
 0 -6 12 39.25 17.67
 0 6 -13 40.73 18.45
 0 -6 13 23.31 15.89
 0 7 0 13.18 23.3
 0 -7 0 -1.08 23.98
 0 7 0 86.37 24.22
 0 -7 0 29.78 30.76
 0 7 0 19.37 30.62
 0 7 1 43.12 16.52
 0 -7 -1 108.96 18.52
 0 -7 1 46.72 22.59
 0 7 -1 67.48 22.43
 0 -7 -1 52.67 24.79
 0 7 1 48.07 24.09
 0 -7 -1 54.73 29.69
 0 7 1 34.49 30.58
 0 -7 1 113.13 30
 0 7 -1 35.11 27.38
 0 -7 -1 31.62 30.67
 0 7 -2 49.75 25.39
 0 -7 2 82.35 28.71
 0 7 2 156.88 39.98
 0 -7 2 16.94 53.49
 0 7 -2 57.33 53.61
 0 -7 -2 63.32 18.61
 0 7 2 56.3 18.32
 0 -7 -2 58.27 36.03
 0 7 2 40.7 35.86
 0 -7 -3 108.53 46.98
 0 7 3 113.31 48.28
 0 -7 3 184.74 50.99
 0 7 -3 126 48.6
 0 7 -3 137.91 29.9
 0 -7 3 151.51 30.29
 0 -7 -3 232.84 58.29
 0 7 3 216.94 55.71
 0 -7 -3 133.72 27.48
 0 7 3 130.17 27.31
 0 7 -3 143.16 36.6
 0 7 -4 555.97 86.55
 0 -7 4 627.45 87.3
 0 -7 -4 482.29 115.87
 0 7 4 286.81 107.63
 0 -7 4 565.71 103.23
 0 7 -4 563.81 103.51
 0 7 4 477.98 101.64
 0 -7 -4 447.07 101.26
 0 7 4 446.59 83.33
 0 -7 -4 465.51 83.64
 0 7 -5 516.14 108.37
 0 -7 5 438.79 106.3
 0 -7 5 553.94 90.47
 0 7 -5 576.35 90.8
 0 7 5 550.49 87.69
 0 -7 -5 444.77 86.77
 0 -7 -5 642.63 123.42
 0 7 5 328.48 115.51
 0 7 6 12.47 57.89
 0 -7 -6 107.59 65.19
 0 -7 6 4.25 16.06
 0 7 -6 28.98 17.36
 0 -7 6 27.13 46.62
 0 7 -6 -17.63 49.15
 0 7 6 20.17 12.71
 0 -7 -6 5.74 12.57
 0 7 -7 128.79 33.9
 0 7 -7 79.58 55.28
 0 -7 7 168.8 64.11
 0 -7 7 82.18 30.45
 0 7 7 92.78 62.41
 0 -7 -7 96.06 64.05
 0 -7 8 12.65 46
 0 7 -8 21.03 48.08
 0 7 8 5.57 44.04
 0 -7 -8 -3.36 36.9
 0 -7 8 42.79 20.24
 0 7 -8 21.98 22.26
 0 -7 -9 50.64 43.19
 0 7 9 73.93 45.69
 0 -7 9 44.22 53.58
 0 7 -9 67.6 54.63
 0 -7 9 151.46 32.49
 0 7 -9 159.97 34.58
 0 7 -10 88.72 24.24
 0 7 10 22.91 35.05
 0 -7 -10 8.82 32.7
 0 -7 10 71.24 23.15
 0 7 -10 15.31 49.59
 0 7 11 13.36 28.77
 0 -7 -11 -7.42 31
 0 -7 11 10.09 13.33
 0 7 -11 4.4 12.17
 0 -7 -12 37.51 31.01
 0 7 12 26.31 29.24
 0 7 -12 9.3 13.16
 0 -7 12 5.48 11.68
 0 8 0 174.29 52.95
 0 8 0 250.4 50.1
 0 -8 0 161.25 48.73
 0 -8 0 181.81 53.26
 0 -8 -1 1140.04 161.79
 0 8 1 1411.48 162.24
 0 -8 -1 708.78 163.08
 0 -8 1 712.7 162.81
 0 8 1 609.06 162.64
 0 8 -1 820.7 163.11
 0 -8 1 1545.72 176.47
 0 -8 -1 1114.08 170.08
 0 8 -1 1388.17 174.71
 0 8 1 1064.38 169.76
 0 -8 -1 1149.04 167.4
 0 8 1 1286.06 167.9
 0 8 -1 1135.01 162.29
 0 -8 1 1010.37 161.88
 0 -8 1 856.59 164.55
 0 8 -1 659.86 163.12
 0 8 -2 2013.72 353.43
 0 -8 2 1882.8 352.81
 0 -8 -2 2326.83 343.41
 0 8 2 2300.37 343.34
 0 8 -2 1456.38 350.74
 0 -8 2 1347.25 350.6
 0 -8 -2 2207.23 355.26
 0 8 2 1595.28 351.72
 0 -8 2 2228.63 350.21
 0 8 -2 1973.35 349.76
 0 8 -2 2111.34 344.57
 0 -8 2 2122.82 344.54
 0 8 2 2848.5 356.75
 0 -8 -2 2770 356.17
 0 -8 -3 6289.54 854.49
 0 8 3 6194.73 854.76
 0 8 -3 4575.3 845.39
 0 -8 3 6956.66 849.6
 0 -8 3 4292.78 849.44
 0 8 -3 4792.4 850.87
 0 8 -3 5361.21 841.37
 0 -8 3 5629.93 841.57
 0 -8 -3 5324.55 839.58
 0 8 3 4892.67 839.32
 0 8 3 4641.8 852.23
 0 -8 -3 4045.11 850.66
 0 -8 4 105.94 25.41
 0 8 -4 147.23 26.84
 0 8 4 94.47 21.48
 0 -8 -4 71.33 21.23
 0 -8 -4 13.07 56.4
 0 8 4 45.47 58.88
 0 8 4 153.83 49.84
 0 -8 -4 147.97 48.7
 0 8 -4 86.43 44.04
 0 -8 4 172.94 51.39
 0 -8 -5 94.78 23.68
 0 8 5 126.49 24.39
 0 8 5 160.13 65.59
 0 8 -5 64.85 49.77
 0 -8 5 101.42 52.2
 0 -8 5 119 28.21
 0 8 -5 124.77 28.42
 0 -8 6 39.76 47.18
 0 8 -6 38.1 42.68
 0 8 -6 17.22 15.24
 0 -8 6 9.56 14.43
 0 8 6 -0.39 10.34
 0 -8 -6 25.56 12.68
 0 8 6 48.32 55.45
 0 -8 -6 3.73 53.18
 0 8 -7 302.44 56.08
 0 -8 7 317.87 57.88
 0 -8 7 244.36 77.49
 0 8 -7 194.73 73.81
 0 -8 -7 176.17 77.12
 0 8 7 228.38 82.51
 0 8 7 214.31 51.93
 0 -8 8 189.44 40.09
 0 8 -8 169.32 36.92
 0 8 -8 68.22 52.26
 0 -8 8 12.39 51.22
 0 -8 -8 134.95 64.97
 0 8 8 117.83 66.53
 0 8 -9 122.89 33.86
 0 8 -9 17.82 47.72
 0 -8 9 70.64 52.37
 0 -8 -9 63.56 46.47
 0 8 9 127.94 54.66
 0 -8 9 89.21 28.94
 0 -8 10 -35.77 49.97
 0 8 -10 22.11 43.7
 0 -8 -10 11.33 35.52
 0 8 10 -8.21 36.47
 0 8 -10 8.32 15.5
 0 8 11 42.72 37.33
 0 -8 -11 15.64 32.81
 0 8 -11 43.4 48.06
 0 -8 11 38.95 46.74
 0 8 -11 43.19 21.66
 0 8 12 37.78 33.91
 0 -8 -12 22.74 34.59
 0 -8 12 11.95 13.56
 0 8 -12 6.64 13.41
 0 8 -12 15.69 45.18
 0 9 0 6.96 15.34
 0 -9 0 2.23 15.18
 0 -9 0 -16.7 24.61
 0 9 0 -9.16 22.64
 0 -9 0 23.84 24.43
 0 9 0 20.64 26.04
 0 9 -1 31.07 22.64
 0 -9 1 54.37 24.23
 0 9 -1 63.87 32.65
 0 -9 1 86.34 34.46
 0 -9 -1 17.57 23.79
 0 9 1 40.98 26.19
 0 -9 1 44.66 19.59
 0 9 -1 73.57 21.05
 0 9 1 33.02 16.7
 0 -9 -1 49.46 24.46
 0 9 -2 160.31 24.84
 0 -9 2 144.34 23.84
 0 -9 -2 73.7 36.15
 0 9 2 77.06 32.66
 0 9 -2 136.49 30.45
 0 -9 2 113.77 29.86
 0 -9 2 102.44 40.75
 0 -9 -2 124.35 37.39
 0 -9 2 50.84 45.48
 0 9 -2 39.23 39.86
 0 9 -2 168.58 44.1
 0 9 2 142.49 38.95
 0 9 2 47.87 18.75
 0 -9 -2 118.44 20.41
 0 9 3 516.68 111.45
 0 -9 -3 494.41 112.79
 0 9 -3 491.16 110.97
 0 -9 3 494.13 111.18
 0 9 -3 556.96 102.9
 0 -9 3 856.19 107.88
 0 -9 -3 602.34 96.1
 0 9 3 558.53 95.8
 0 -9 3 589.85 98.01
 0 9 -3 546.04 97.47
 0 -9 -3 636.9 112.48
 0 9 3 449.58 108.58
 0 -9 4 57.46 17.82
 0 -9 4 50.95 26.56
 0 9 -4 16.78 21.86
 0 -9 -4 102.13 60.61
 0 9 4 71.44 51.53
 0 -9 -4 -19.97 41.02
 0 9 4 36.76 41.09
 0 9 4 9.67 11.16
 0 9 -4 10.6 39.25
 0 -9 4 -21.01 40.39
 0 -9 -4 77.42 14.41
 0 9 -4 89.94 19.32
 0 -9 -5 477.11 114.72
 0 9 5 346.38 108.97
 0 -9 -5 461.4 104.38
 0 9 5 437.45 103.77
 0 -9 5 486.3 85.85
 0 9 -5 555.54 86.96
 0 9 5 431.83 82.69
 0 -9 -5 624.45 84.51
 0 9 -5 350.46 100.08
 0 -9 5 375.16 101.59
 0 9 6 26.61 13.11
 0 -9 -6 13.65 45
 0 9 6 50.63 53.34
 0 -9 -6 57.75 15.18
 0 9 -6 164.66 52.97
 0 -9 6 48.5 19.04
 0 9 -6 85.05 20.77
 0 9 -7 21.2 38.15
 0 -9 7 8.22 38.95
 0 -9 -7 51.52 52.47
 0 9 7 19.26 50.63
 0 -9 -7 66.02 18.47
 0 -9 7 36.27 18.33
 0 9 -7 12.99 16.23
 0 9 -8 151.73 55.02
 0 -9 8 207.82 58.94
 0 -9 8 72.23 23.74
 0 -9 -8 60.52 56.35
 0 9 8 40.11 47.2
 0 9 -8 49.61 20.35
 0 -9 -8 42.72 17.02
 0 9 8 12.88 13.78
 0 9 -9 38.73 22.08
 0 -9 9 94.93 28.96
 0 -9 9 53.77 44.86
 0 9 -9 70.85 48.3
 0 9 9 23.86 50.4
 0 -9 -9 47.85 50.71
 0 -9 10 119.93 30.7
 0 9 -10 75.68 30.15
 0 -9 -10 2.21 38.79
 0 9 10 56.73 48.11
 0 9 -10 21.72 41.19
 0 -9 10 69.75 49.6
 0 -9 11 39.87 19.8
 0 9 -11 51.83 21.98
 0 9 11 9.51 36.7
 0 -9 -11 60.96 41.72
 0 -9 11 37.08 44.1
 0 9 -11 -9.78 45.52
 0 9 -12 12.04 15.91
 0 -9 12 3.4 12.6
 0 9 -12 -2.63 41.29
 0 -9 12 -26.72 47.59
 0 -9 -12 25.73 28.77
 0 9 12 25.62 38.6
 0 -10 0 544.22 103.94
 0 -10 0 744.8 103.76
 0 10 0 675.04 102.2
 0 -10 0 509.79 99.83
 0 10 0 466.5 99.47
 0 10 0 610.83 104.7
 0 -10 0 758.53 112.16
 0 10 0 828.62 113.05
 0 -10 -1 231.16 49.78
 0 10 1 222.56 48.84
 0 -10 -1 369.25 48.68
 0 10 1 350.43 46.19
 0 10 -1 307.05 46.06
 0 -10 1 306.39 45.72
 0 10 -1 137.9 45.05
 0 10 1 155.52 48.43
 0 -10 1 170.46 46.77
 0 -10 -1 131.7 46.34
 0 -10 1 181.53 48.06
 0 10 -1 194.89 48.37
 0 -10 1 280.44 58.81
 0 10 -1 294.82 58.53
 0 10 -2 146.41 39.07
 0 -10 2 69.14 35.47
 0 -10 -2 225.41 48.47
 0 10 2 134.64 41.02
 0 -10 -2 188.85 44.97
 0 10 -2 167.83 49.1
 0 -10 -2 77.55 27.92
 0 10 2 106.45 28.31
 0 -10 2 109.75 48.34
 0 10 -3 35.4 24.4
 0 -10 3 106.63 31.36
 0 10 -3 163.29 47.22
 0 -10 3 140.75 45.09
 0 -10 -3 67.02 39.83
 0 10 3 123.71 42.93
 0 10 -3 16.84 55.85
 0 10 -3 86.27 19.76
 0 -10 3 69.87 19.34
 0 10 3 36.37 36.61
 0 -10 -3 56.44 37.61
 0 -10 -3 53.19 15.49
 0 10 3 73.31 16.68
 0 10 4 1007.74 208.25
 0 -10 -4 1137.96 209.99
 0 10 -4 957.05 199.82
 0 -10 4 1918.47 209.03
 0 10 -4 984.11 207.72
 0 -10 4 973.06 207.72
 0 -10 4 1181.46 194.33
 0 10 -4 1223.79 194.5
 0 -10 -4 1153.03 191.83
 0 10 4 1234.25 192.15
 0 10 4 868.5 209.46
 0 -10 -4 1246.08 217.06
 0 10 5 46.18 55.72
 0 -10 -5 54.46 54.96
 0 -10 -5 56.36 41.59
 0 10 5 24.77 35.7
 0 10 -5 28.01 39
 0 -10 5 37.83 41.5
 0 10 5 50.71 16.01
 0 10 -5 39.03 19.55
 0 -10 5 39.35 19.46
 0 -10 -6 39.03 12.26
 0 10 6 26.72 10.62
 0 -10 -6 2.02 48.26
 0 10 6 4.01 46.83
 0 10 -6 34.78 36.92
 0 -10 6 21.42 35.99
 0 -10 6 23.79 15.35
 0 10 -6 29.18 14.77
 0 -10 -6 28.47 35.73
 0 -10 -7 51.32 16.71
 0 10 7 85.1 18.45
 0 -10 7 33.99 39.54
 0 10 -7 -5.04 35.91
 0 10 -7 61.83 21.27
 0 10 7 53.34 57.27
 0 -10 -7 40.18 50.98
 0 -10 7 88.93 22.81
 0 10 8 183.75 74.45
 0 10 -8 193.06 41.83
 0 -10 8 188 42.11
 0 10 8 250 41.74
 0 -10 -8 160.58 38.37
 0 -10 -8 461.19 96.24
 0 -10 8 124.64 57.71
 0 10 -8 120.74 57.79
 0 10 9 44.67 17.73
 0 10 -9 50.86 22.27
 0 10 9 7.93 50.51
 0 -10 -9 70.5 55.04
 0 -10 -9 96.81 22.68
 0 -10 9 38.55 21.77
 0 -10 9 36.44 37.56
 0 10 -9 61.98 46.4
 0 10 10 11.78 54.98
 0 -10 -10 50.52 47.61
 0 10 -10 16.69 18.73
 0 -10 10 -26.86 41.62
 0 10 -10 -10.93 38.09
 0 -10 11 103.6 29.21
 0 10 11 62.57 52
 0 -10 -11 34.2 38.17
 0 10 -11 52.08 26.16
 0 10 -11 76.65 45.64
 0 -10 11 29.78 40.57
 0 11 0 7.03 16.99
 0 -11 0 -13.74 17.18
 0 11 0 -6.96 26.75
 0 -11 0 15.89 26.39
 0 11 0 -7.84 19.02
 0 -11 0 14.17 20.95
 0 11 -1 315.13 63.83
 0 -11 1 307.26 63.29
 0 -11 -1 339.09 63.05
 0 11 1 341.87 63.56
 0 -11 1 242.65 51.53
 0 11 -1 199.47 51.03
 0 -11 1 307.53 48.97
 0 11 -1 356.87 49.9
 0 11 1 367.64 49.92
 0 -11 -1 242.32 53.26
 0 11 1 256.28 53.68
 0 11 -1 176.56 48.96
 0 -11 -1 143.05 48.7
 0 11 1 171.92 50.48
 0 -11 1 209.11 50.2
 0 11 -2 137.53 31.22
 0 -11 2 62.5 38.71
 0 11 -2 18.12 34.04
 0 -11 -2 83.55 20.95
 0 11 2 94.55 21.22
 0 -11 2 101.21 41.49
 0 11 -2 115.02 43.09
 0 11 2 104.23 32.53
 0 -11 2 48.89 27.01
 0 -11 2 119.07 25.24
 0 -11 -2 171.8 39.94
 0 11 2 141.47 41.31
 0 -11 -2 132.8 40.61
 0 11 -3 376.05 71.74
 0 -11 3 417.23 74.02
 0 11 -3 117.41 77.45
 0 -11 3 110.9 81.01
 0 11 3 417.14 61.75
 0 -11 -3 289.24 60.26
 0 11 -3 192.8 72.86
 0 -11 3 189.98 72.86
 0 -11 -3 322.97 79.64
 0 11 3 335.12 80.82
 0 11 3 329.28 78.46
 0 -11 -3 288.59 75.21
 0 -11 -4 219.04 68.64
 0 11 -4 415.49 58.16
 0 -11 4 335.4 56.28
 0 11 4 323.49 53.26
 0 -11 -4 263.63 52.4
 0 -11 4 429.96 67.25
 0 11 -4 234.41 59.9
 0 11 4 203.13 70.18
 0 11 -4 218.34 71.04
 0 -11 4 237.77 70.87
 0 11 4 304.19 78.56
 0 -11 -4 246.76 80.54
 0 11 5 18.64 32.44
 0 -11 -5 13.83 30.85
 0 -11 5 65.6 18.49
 0 11 -5 56.09 17.07
 0 11 5 66.48 49.53
 0 -11 -5 55.16 53.29
 0 11 5 21.75 11.06
 0 -11 -5 32.25 11.54
 0 11 -5 7.61 21.21
 0 -11 5 41.24 28.08
 0 -11 5 -14.33 33.35
 0 11 -5 18.84 33.29
 0 -11 -6 151.52 64.5
 0 11 6 93.63 56.36
 0 11 6 121.33 27.85
 0 -11 -6 183.18 30.11
 0 -11 6 157.94 32.41
 0 11 -6 143.89 32.58
 0 -11 6 105.89 49.55
 0 11 -6 57.32 44.39
 0 11 6 96.8 48.36
 0 -11 -6 177.97 54.83
 0 11 -7 256.05 41.05
 0 -11 7 228.42 40.19
 0 -11 7 161.92 56.1
 0 11 -7 114.17 54.66
 0 11 7 36.64 53.58
 0 -11 -7 255.85 79.15
 0 11 7 159.97 33.5
 0 -11 -7 146.11 33.41
 0 -11 8 94.52 24.91
 0 11 -8 133.99 27.5
 0 11 -8 49.3 42.14
 0 -11 8 55.68 42.21
 0 -11 -8 54.62 18.33
 0 11 8 80.73 20.4
 0 11 8 42.61 53.08
 0 -11 -8 25.12 49.41
 0 -11 -9 32.3 13.93
 0 11 9 35.15 52.3
 0 11 -9 4.36 11.65
 0 -11 9 6.22 14.65
 0 -11 -9 2.74 45.41
 0 11 9 10.05 10.56
 0 -11 9 -18.65 37.21
 0 11 -9 14.5 34.64
 0 -11 10 15.69 36.56
 0 11 -10 -15.5 39.49
 0 -11 -10 12.01 41.37
 0 11 10 32.19 48.11
 0 11 -10 15.59 16.38
 0 -11 -10 16.85 12.58
 0 -11 10 16.34 16.1
 0 11 -11 18.36 16.69
 0 -11 11 8.76 16.51
 0 -11 11 2.46 36.72
 0 11 -11 -26.28 40.26
 0 11 11 -12.96 49.35
 0 -11 -11 -14.62 47.18
 0 12 0 166.77 41.6
 0 12 0 109.69 35.73
 0 -12 0 103.3 35.44
 0 -12 0 209.03 49.57
 0 12 0 238.16 50.77
 0 -12 0 143.48 41.44
 0 12 1 1187.85 157.22
 0 -12 -1 995.94 155.51
 0 12 1 2085.91 158.92
 0 -12 -1 1947.67 162.89
 0 12 -1 622.62 150.79
 0 -12 1 1052.5 154.58
 0 -12 -1 540.37 147.17
 0 -12 1 638.51 148.41
 0 12 -1 645.97 148.41
 0 12 1 548.49 147.98
 0 -12 1 1062.4 149.97
 0 12 -1 1372.88 152.26
 0 -12 1 1096.09 163.41
 0 12 1 1148.73 164.23
 0 12 -1 1013.72 162.24
 0 -12 -1 1148.89 163.6
 0 12 2 911.71 144.7
 0 -12 -2 807.36 143.53
 0 12 2 943.4 134.61
 0 -12 -2 839.2 134.1
 0 12 -2 982.13 143.19
 0 -12 2 861.49 141.39
 0 -12 2 455.58 139.02
 0 12 -2 403.26 136.81
 0 -12 2 910.19 136.94
 0 12 -2 1039.15 138.12
 0 12 -2 727.43 147.65
 0 -12 -2 779.1 146.29
 0 -12 2 731.34 147.83
 0 12 2 873.06 148.67
 0 -12 -3 362.21 69.38
 0 12 3 291 66.69
 0 -12 3 64.07 65.02
 0 12 -3 300 69.71
 0 -12 3 293.05 60.68
 0 12 -3 323.98 61.76
 0 -12 3 372.4 71.54
 0 12 -3 224.23 64.18
 0 -12 -3 263.95 48.17
 0 12 3 343.47 49.3
 0 12 3 291.57 70.03
 0 -12 -3 325.9 73.2
 0 12 -3 261.03 50.54
 0 -12 3 208.18 49.45
 0 12 -4 146.21 44.26
 0 -12 4 210.24 47.72
 0 12 -4 128.58 64.6
 0 -12 -4 139.74 51.61
 0 12 4 145.42 52.98
 0 12 4 204.65 37.85
 0 -12 -4 189.28 37.66
 0 12 4 122.42 55.48
 0 -12 -4 102.82 56.38
 0 12 -4 123.21 53.91
 0 -12 4 175.99 57.98
 0 -12 -5 44.81 45.55
 0 12 5 54.77 44.03
 0 12 5 49.76 36.48
 0 -12 -5 65.93 37
 0 -12 5 4.66 34.53
 0 12 -5 42.07 36.11
 0 12 5 57.22 14.44
 0 -12 -5 59.07 14.77
 0 -12 5 101.85 31.21
 0 12 -5 13.56 20.05
 0 12 -5 43.18 16.73
 0 -12 5 49.38 17.88
 0 12 -6 82.11 21.27
 0 -12 -6 52.63 48.25
 0 12 6 2.13 47.39
 0 12 6 34.97 33.74
 0 -12 -6 15.61 33.26
 0 -12 -6 65.31 15.66
 0 12 -6 12.81 31.03
 0 -12 6 22.7 32.19
 0 12 6 22.82 12.67
 0 12 7 74.53 25.51
 0 -12 7 162.88 32.95
 0 12 7 108.75 48.75
 0 -12 -7 95.5 48.87
 0 12 -7 83.35 45.65
 0 -12 7 157.78 55.47
 0 -12 -7 131.94 66.71
 0 12 7 37.81 56.06
 0 12 8 5.2 42.91
 0 -12 -8 7.8 39.03
 0 12 8 27.92 11.96
 0 -12 -8 6.27 10.23
 0 -12 8 27.53 37.31
 0 12 -8 40.71 31.3
 0 12 9 30.09 13.92
 0 -12 -9 30.89 13.62
 0 12 -9 16.94 35.25
 0 -12 9 75.18 44.21
 0 -12 9 29.44 17.19
 0 12 -9 72.34 21.49
 0 -12 -9 92.24 59.23
 0 12 9 27.82 48
 0 12 10 25.87 14.02
 0 -12 10 -18.29 37.43
 0 12 -10 2.29 30.93
 0 -12 10 15.23 15.48
 0 12 -10 39.62 17.94
 0 -12 -10 34.34 14.23
 0 12 10 23.87 46.05
 0 -12 -10 48.35 51.07
 0 13 0 -12.34 23.78
 0 -13 0 17.74 22.93
 0 13 0 -0.66 18.05
 0 -13 0 -20.1 22.01
 0 13 0 10.46 13.56
 0 -13 0 13.41 14.45
 0 13 -1 51.3 16.42
 0 13 -1 36.13 20.16
 0 13 1 31.76 22
 0 -13 -1 22.55 21.92
 0 13 1 61.23 29.93
 0 -13 1 39.27 28.16
 0 13 -1 56.45 29.51
 0 -13 -1 30.64 27.08
 0 13 1 62.57 19.65
 0 13 1 13.66 18.27
 0 -13 -1 3 13.96
 0 13 -1 7.26 16.62
 0 -13 1 10.79 15.97
 0 13 -2 194.48 52.94
 0 13 2 182.92 50.75
 0 -13 2 182.07 52.99
 0 -13 -2 65.19 42.64
 0 -13 -2 228.29 53.07
 0 13 2 214.97 37.83
 0 -13 -2 267.54 39.2
 0 -13 2 233.4 46.28
 0 13 -2 189.85 43.93
 0 13 2 248.13 49.53
 0 -13 -2 274.64 51.69
 0 13 -2 86.92 41.35
 0 -13 2 115.02 44.86
 0 -13 2 251.65 41.79
 0 13 -2 316.77 43.83
 0 -13 3 53.75 34.41
 0 13 -3 61.13 35.53
 0 -13 -3 63.76 38.07
 0 13 3 48.09 30.92
 0 -13 3 82.6 43.28
 0 13 -3 38.22 35.12
 0 -13 3 52.48 26.48
 0 13 -3 40.17 25.15
 0 -13 3 100.02 21.56
 0 13 -3 99.89 21.6
 0 -13 -3 61.13 31.29
 0 13 3 61.73 32.11
 0 -13 -3 91.17 17.95
 0 13 3 82.75 17.81
 0 -13 -4 218.48 38.27
 0 13 4 234.68 38.72
 0 13 -4 163.54 54.8
 0 -13 4 156.29 53.64
 0 13 -4 89.5 58.48
 0 -13 4 243.85 50.45
 0 13 -4 184.87 47.05
 0 -13 4 189.58 40.06
 0 13 -4 228.05 41.04
 0 13 4 136.13 53.63
 0 -13 -4 171.48 55.71
 0 -13 -4 191.09 58.96
 0 13 4 234.44 60.07
 0 13 -5 35.65 27.73
 0 13 5 145.02 54.14
 0 -13 -5 134.71 55.39
 0 -13 5 164.16 38.43
 0 -13 5 74.31 38.77
 0 13 -5 172.56 49.69
 0 -13 -5 52.87 18.56
 0 13 5 86.06 20.37
 0 13 -5 121.07 25.11
 0 -13 5 121.13 24.76
 0 13 5 76.92 41.63
 0 -13 -5 83.23 41.11
 0 -13 6 21.91 20.22
 0 13 -6 25.82 31.67
 0 -13 6 3.4 30.65
 0 -13 -6 19.34 9.41
 0 13 6 26.28 10.18
 0 -13 6 21.58 13.53
 0 13 -6 5.25 11.13
 0 13 6 27.75 43.89
 0 -13 -6 6.73 45.08
 0 13 6 5.54 28.8
 0 -13 -6 3.65 27.64
 0 -13 -7 13.69 31.69
 0 13 7 9.81 30.33
 0 13 7 12.67 8.75
 0 -13 -7 37.97 12.26
 0 13 -7 5.13 12.3
 0 -13 7 27.7 13.89
 0 13 7 53.82 49.43
 0 -13 -7 14.84 46.07
 0 13 -7 39.75 35.93
 0 -13 7 11.03 30.33
 0 -13 -8 24.97 30.03
 0 -13 -8 10.9 9.06
 0 13 8 7.48 7.94
 0 13 8 31.68 48.39
 0 -13 -8 75.81 52.35
 0 -13 8 18.09 13.58
 0 13 -8 -4.65 12.81
 0 -13 8 56.58 37.82
 0 13 -8 7.96 31.51
 0 13 -9 75.38 23.34
 0 -13 -9 77.6 19.37
 0 13 9 60.26 18.72
 0 13 -9 75.12 41.98
 0 -13 9 21.83 37.6
 0 13 9 20.08 48.23
 0 -13 -9 40.39 48.89
 0 -13 9 62.85 22.56
 0 13 10 31.47 13.86
 0 -13 -10 30.38 13.07
 0 -13 10 23.05 16.97
 0 13 -10 14.6 14.53
 0 13 10 24.52 49.11
 0 -13 -10 24.66 50.73
 0 -13 10 -16.55 34.67
 0 13 -10 -2.33 32.59
 0 -14 0 421.46 72.62
 0 14 0 401.87 72.31
 0 14 0 229.65 56.17
 0 -14 0 262.48 56.71
 0 -14 0 343.31 60.35
 0 14 0 414.87 61.65
 0 14 0 399.13 65.56
 0 -14 0 358.63 64.81
 0 14 -1 37.07 17.86
 0 -14 1 52.89 18.62
 0 14 -1 87.51 23.69
 0 -14 -1 38.65 22.16
 0 14 1 59.03 22.07
 0 -14 1 58.61 23.2
 0 -14 1 86.92 31.61
 0 14 1 89.83 31.31
 0 14 -1 49.2 27.5
 0 -14 -1 89.49 32.54
 0 14 1 24.85 17.47
 0 -14 -1 6.89 13.79
 0 14 -1 53.38 16.76
 0 -14 1 60.64 17.51
 0 -14 -1 106.18 28.33
 0 14 1 106.55 26.34
 0 -14 -2 30.65 21
 0 14 2 24.08 10.31
 0 14 2 42.82 26.49
 0 -14 -2 65.22 27.04
 0 14 -2 17.75 19.45
 0 -14 2 16.64 21.24
 0 -14 -2 50.59 12.6
 0 14 -2 55.6 21.97
 0 14 2 29.27 19.14
 0 -14 -2 13.46 19.52
 0 -14 2 31.13 19.46
 0 -14 2 34.09 26.95
 0 14 -2 44.89 26.97
 0 14 -2 18.29 12.58
 0 -14 2 5.88 11.86
 0 -14 3 10.1 11.4
 0 14 -3 43.6 14.51
 0 -14 3 58.23 31.89
 0 14 -3 51.95 31.83
 0 -14 3 -7.69 32.55
 0 14 -3 6.96 25.88
 0 14 3 35.3 26.96
 0 -14 -3 43.24 25.36
 0 14 -3 51.55 23.33
 0 -14 3 57.86 22.95
 0 14 3 -5.57 22.43
 0 -14 -3 14.33 25.87
 0 -14 -3 31.57 10.64
 0 14 3 17.37 8.83
 0 -14 -4 20.66 23.77
 0 -14 4 13.99 11.82
 0 14 -4 25.45 12.91
 0 14 4 24.37 32.26
 0 -14 -4 6.31 31
 0 -14 4 21.55 29.14
 0 14 -4 5.99 27.21
 0 14 4 -3.06 24.43
 0 14 -4 2.84 36.3
 0 14 -4 12.46 18.03
 0 -14 4 39.84 22.9
 0 14 4 22.41 9.16
 0 -14 -4 17.59 8.38
 0 -14 5 29.28 34.08
 0 14 -5 38.35 36.18
 0 14 5 54.21 36.13
 0 -14 -5 38.97 32.22
 0 -14 5 92.94 23.24
 0 14 -5 85.68 23.53
 0 14 -5 67.3 28.63
 0 -14 5 111.42 33.28
 0 -14 -5 60.07 18.39
 0 14 5 144.06 21.87
 0 14 5 155.98 57.16
 0 -14 -5 48 42.92
 0 -14 -6 35.08 32.47
 0 14 6 1.92 25.16
 0 14 -6 39.41 16
 0 -14 6 43.59 15.76
 0 -14 -6 23.89 10.89
 0 14 6 33.45 11.94
 0 14 -6 36.66 35.52
 0 -14 6 18.12 31.63
 0 -14 -6 53.85 43.36
 0 14 6 68.76 46.5
 0 -14 6 28.8 23.08
 0 14 -6 4.07 19.25
 0 14 -7 16.96 28.28
 0 -14 7 11.35 28.4
 0 14 7 14.95 9.81
 0 -14 -7 34.93 13.01
 0 14 7 37.31 52.83
 0 -14 -7 35.82 44.29
 0 -14 7 24.19 15.25
 0 14 -7 20.58 15.01
 0 14 7 -4.08 28.6
 0 -14 -7 12.14 25.49
 0 -14 8 -20.73 35.1
 0 14 -8 10.14 31.39
 0 -14 -8 -8.65 28.43
 0 14 8 2.17 28.51
 0 -14 -8 26.51 11.35
 0 -14 -8 43.99 46.83
 0 -14 8 4.16 11.61
 0 14 -8 33.35 15.36
 0 14 9 12.56 7.96
 0 -14 -9 5.08 7.58
 0 -14 9 37.16 16.43
 0 14 -9 21.68 14.68
 0 14 9 43.95 47.72
 0 -14 -9 -2.98 43.46
 0 14 -9 24.34 33.4
 0 -14 9 -6.68 27.47
 0 -15 0 2.01 24.5
 0 15 0 7.64 17.92
 0 -15 0 -8.5 19.26
 0 -15 0 1.24 19.36
 0 15 0 -2.37 21.76
 0 -15 1 68.84 30.66
 0 15 1 107.58 34.22
 0 -15 -1 85.99 32.68
 0 15 -1 87.79 33.52
 0 15 -1 105.52 21.22
 0 15 1 99 19.37
 0 -15 1 88.05 21.66
 0 15 -1 107.21 22.79
 0 -15 1 -10.68 28.25
 0 15 1 151.96 30.49
 0 15 1 136.87 30.84
 0 -15 -1 -2.98 24.27
 0 -15 1 44.1 23.54
 0 15 -1 83.35 25.34
 0 -15 -1 54.42 26.34
 0 -15 -2 -20.78 35.01
 0 -15 2 -32.19 37.4
 0 15 -2 129.85 27.93
 0 15 2 86.6 31.56
 0 -15 -2 98.64 33.18
 0 -15 -2 101.69 23.64
 0 -15 -2 80.07 33.09
 0 15 2 74.99 33.98
 0 -15 2 158.48 29.1
 0 -15 2 172.73 35.01
 0 15 -2 86.45 29.86
 0 15 -2 89.34 36.77
 0 -15 2 139.85 41.65
 0 -15 3 156.49 33.37
 0 -15 3 57.72 20.03
 0 15 -3 27.41 27.25
 0 -15 3 85.22 36.42
 0 15 -3 46.75 30.83
 0 15 -3 54.43 27.12
 0 15 3 72.08 32.47
 0 -15 -3 85.17 32.53
 0 15 -3 102.15 22.61
 0 -15 -3 74.16 18.12
 0 15 3 88.29 18.3
 0 15 3 89.79 31.99
 0 -15 -3 93.65 33.82
 0 -15 4 12.66 23.09
 0 15 -4 -10.29 21.84
 0 -15 -4 24.2 31.69
 0 15 4 4.6 30.67
 0 15 -4 34.32 29.11
 0 -15 4 44.46 30.02
 0 -15 4 26.96 12.71
 0 15 -4 25.93 12.24
 0 -15 -4 12.31 8.26
 0 15 4 16.32 9.02
 0 15 -4 50.43 38.14
 0 15 4 36 29.01
 0 -15 -4 4.32 18.47
 0 15 -5 21.91 13.21
 0 -15 5 41.3 15.92
 0 15 5 -14.24 32.66
 0 -15 -5 30.25 35.88
 0 15 -5 32.52 26.37
 0 -15 5 15.84 25.73
 0 -15 5 -9.01 20.57
 0 15 -5 37.01 21.19
 0 15 5 1.72 22.13
 0 -15 -5 23.75 27.9
 0 -15 -5 11.69 8.8
 0 15 5 2.43 7.7
 0 15 -5 -29.38 43.38
 0 -15 -6 64.87 16.16
 0 15 6 50.31 15.06
 0 -15 6 28.89 33.8
 0 15 -6 34.65 32.19
 0 15 6 61.05 42.33
 0 -15 -6 27.06 47.3
 0 15 6 35.72 33.68
 0 -15 -6 45.78 34.76
 0 -15 6 62.4 19.19
 0 15 -6 57.93 19.59
 0 15 -6 59.2 28.26
 0 -15 6 34.66 25.78
 0 15 7 16.16 9.85
 0 -15 -7 14.33 9.06
 0 15 7 51.93 45.39
 0 -15 -7 2.6 40.45
 0 15 -7 11.96 28.54
 0 -15 7 -1.95 25.97
 0 15 7 -2.12 29.95
 0 -15 -7 4.29 26.93
 0 15 -7 27.04 15.34
 0 -15 7 14.82 13.26
 0 -15 7 31.35 23.32
 0 -15 -8 8.96 32.33
 0 15 8 -15.77 31.39
 0 15 8 44.63 12.28
 0 -15 -8 5.12 7.24
 0 15 -8 -18.7 33.53
 0 15 8 53.07 47.85
 0 -15 -8 11.3 43.46
 0 15 -8 -1.48 11.19
 0 -15 8 11.58 12.15
 0 -15 8 -8.45 27.6
 0 -15 -9 23.74 29.69
 0 -15 -9 6.62 6.7
 0 15 9 4.22 7.21
 0 -15 -9 24.7 45.07
 0 15 9 5.99 41.19
 0 -15 9 27.66 28.83
 0 15 -9 2.25 24.94
 0 -15 9 13.19 12.71
 0 15 -9 22.65 13.61
 0 16 0 592.23 99.72
 0 -16 0 582.15 100.41
 0 16 0 1039.75 102.15
 0 -16 0 364 92
 0 16 0 439.08 102.57
 0 -16 0 426.45 102.85
 0 -16 -1 93.47 29.49
 0 16 1 40.57 26.34
 0 -16 -1 144.54 34.66
 0 16 -1 100.01 29.27
 0 -16 1 99.65 29.31
 0 -16 -1 114.27 37.07
 0 16 1 136.28 38.56
 0 16 -1 65.63 33.73
 0 -16 1 53 31.03
 0 16 -1 153.53 27.12
 0 -16 1 91.33 24.32
 0 16 -2 14.25 23.73
 0 -16 2 94.77 33.49
 0 -16 -2 17.35 10.33
 0 16 2 22 10.45
 0 16 2 34.82 19.03
 0 16 -2 49.47 20.97
 0 -16 2 51.91 19.86
 0 -16 -2 21.83 19.97
 0 -16 -2 19.65 20.72
 0 16 2 30.47 22.66
 0 -16 2 19.74 13.33
 0 16 -2 15.77 11.72
 0 -16 3 63.21 16.84
 0 16 -3 52.91 16.78
 0 16 -3 24.62 27.19
 0 -16 3 76.12 32.93
 0 16 3 40.19 22.66
 0 -16 -3 55.3 28.78
 0 -16 3 37.94 19.47
 0 -16 -3 19.79 22.46
 0 16 3 34.92 24.77
 0 16 3 12.05 9.35
 0 -16 -3 25.29 10.59
 0 16 -3 29.34 19.73
 0 16 4 124.06 46.14
 0 -16 -4 137.14 28.5
 0 16 4 188.24 29.99
 0 16 -4 -39.99 57.73
 0 16 4 168.99 53.12
 0 -16 -4 174.18 56.4
 0 16 -4 112.38 30.52
 0 -16 4 153.54 31.89
 0 16 -4 177.19 44.04
 0 -16 4 143.86 40.22
 0 -16 -4 190.14 48.93
 0 16 -4 102.94 45.18
 0 -16 4 112.19 46.07
 0 16 -5 117.91 58.4
 0 -16 5 156.18 61.53
 0 -16 -5 293.71 75.33
 0 16 5 318.85 74.87
 0 -16 -5 271.14 45.96
 0 16 5 321.76 47.75
 0 16 -5 248.39 48.14
 0 -16 5 219.61 48.46
 0 16 5 228.84 65.29
 0 -16 -5 230.92 66.25
 0 16 -5 231.56 57.41
 0 -16 5 362.33 64.25
 0 16 -5 -78.5 72.97
 0 -16 -6 74.29 47.29
 0 16 6 106.12 52.66
 0 -16 6 187.33 46.82
 0 16 -6 140.71 45.41
 0 16 -6 154.26 35.17
 0 -16 6 138.6 33.75
 0 16 6 162.37 61.58
 0 -16 -6 116.67 58.95
 0 -16 -6 111.69 29.38
 0 -16 6 153.51 54.64
 0 16 -6 131.56 51.14
 0 16 7 22.25 36.61
 0 -16 -7 33.56 40.62
 0 -16 -7 13.06 9.08
 0 16 7 34.72 11.81
 0 -16 7 8.26 27.52
 0 16 -7 4.2 29.79
 0 -16 7 18.36 12.98
 0 16 -7 31.13 14.63
 0 -16 7 19.57 18.22
 0 16 -7 15.63 17.96
 0 16 7 20.19 28.22
 0 -16 -7 8.68 27.32
 0 16 -8 -12.92 24.88
 0 16 8 18.73 28.89
 0 -16 -8 -2.33 26.47
 0 -16 8 18.43 13.85
 0 16 -8 13.66 14.65
 0 16 8 11.25 8.69
 0 -16 -8 34.74 13
 0 -16 8 19.46 24.54
 0 16 8 -2.84 40.13
 0 -16 -8 -14.62 41.77
 0 17 0 46.13 18.21
 0 -17 0 37.26 17.7
 0 -17 0 21.04 21.84
 0 17 0 2.69 18.33
 0 17 0 -12.12 19.26
 0 -17 0 -14.18 20.81
 0 -17 -1 29.96 16.68
 0 17 1 46.99 28.9
 0 17 1 -4.28 20.25
 0 17 -1 -18.49 25.04
 0 -17 -1 12.48 18.97
 0 -17 1 -11.55 22.08
 0 17 -1 0.84 16.35
 0 17 1 43.99 20.64
 0 -17 1 18.63 17.42
 0 -17 -1 36.75 20.01
 0 17 -1 18.66 12.48
 0 -17 1 33.91 13.71
 0 17 -2 53.59 17.06
 0 -17 2 49.47 30.78
 0 17 -2 18.13 25.05
 0 17 2 58.89 27.36
 0 -17 -2 22.86 23.62
 0 -17 2 69.88 18.17
 0 17 -2 38.5 20.77
 0 17 2 44.47 21.43
 0 -17 2 37.6 21.61
 0 -17 -2 36.21 22.06
 0 17 2 64.48 15.55
 0 -17 -2 62.17 17.4
 0 -17 3 52.13 18.32
 0 17 -3 41.9 31.89
 0 -17 3 14.76 26.82
 0 17 -3 67.4 24.66
 0 17 3 47.57 24.25
 0 -17 -3 26.12 27.33
 0 -17 3 72.75 25.42
 0 -17 -3 34.02 26.57
 0 17 3 47.84 30.51
 0 17 -3 79.58 21
 0 17 3 80.45 17.19
 0 -17 -3 78.1 17.14
 0 17 -4 40.79 16.54
 0 17 -4 41.16 25.55
 0 -17 4 66.51 24.68
 0 17 4 24.13 25.5
 0 -17 -4 36.86 28.13
 0 17 -4 -1.74 23.51
 0 -17 4 -6.87 29.09
 0 17 4 41.06 32.2
 0 -17 -4 40.95 33.94
 0 17 4 46.95 13.6
 0 -17 -4 67.41 14.89
 0 -17 4 63.63 17.01
 0 17 -5 -7.5 15.71
 0 -17 5 13.13 19.23
 0 17 5 3.74 23.04
 0 17 5 9.53 8.26
 0 -17 -5 22.62 9.27
 0 17 -5 27.4 26.1
 0 -17 5 -3.76 23.52
 0 17 -5 11.86 11.1
 0 -17 5 7.66 11.35
 0 -17 -5 -1.8 20.78
 0 -17 -5 13.47 32.19
 0 17 5 -5.58 30.58
 0 17 -6 -7.91 26.87
 0 -17 6 -2.09 28.34
 0 17 6 -3.6 7.07
 0 -17 -6 16.69 9.15
 0 -17 -6 11.58 23.01
 0 17 6 -16.42 25.65
 0 -17 6 6.74 11.08
 0 17 -6 9.82 11.13
 0 -17 6 6.43 17.47
 0 17 -6 6.79 15.65
 0 -17 -6 -2.24 35.73
 0 17 6 37.96 38.93
 0 17 -7 -8.8 30.32
 0 -17 7 -8.77 24.4
 0 -17 -7 34.27 39.77
 0 17 7 4.99 34.38
 0 -17 7 10.71 20.61
 0 17 -7 38.32 24.39
 0 -17 7 17.26 13.32
 0 17 -7 4.85 10.08
 0 -17 -7 2.18 21.81
 0 17 7 43.08 31.64
 0 -17 -7 14.53 8.81
 0 17 7 15.51 8.53
 0 18 0 9.17 15.94
 0 -18 0 -11.26 19.76
 0 18 0 31.32 24.39
 0 -18 0 37.14 25.41
 0 -18 0 63.25 20.18
 0 18 1 64.74 25.38
 0 -18 1 33.21 22.02
 0 -18 -1 51.52 24.06
 0 18 -1 38.56 23.26
 0 -18 1 71.78 20.7
 0 18 1 80.1 33.74
 0 18 -1 37.95 27.67
 0 -18 -1 63.12 30.3
 0 -18 1 31.55 27.63
 0 18 -1 121.66 23.89
 0 18 -2 20.6 21.65
 0 -18 2 14.53 22.88
 0 -18 -2 7.07 9.97
 0 18 2 28.68 10.84
 0 -18 -2 15.46 18.91
 0 -18 2 7.32 17.39
 0 18 2 0.98 15.01
 0 -18 -2 22.66 22.41
 0 18 2 26.06 21.72
 0 18 -2 0.54 10.03
 0 -18 2 17.24 12.19
 0 -18 3 10.33 11.26
 0 18 -3 8.28 10.86
 0 18 -3 5.1 23.4
 0 -18 3 15.57 22.6
 0 18 3 1.21 6.76
 0 -18 -3 3.79 7.82
 0 18 3 1.58 17.19
 0 -18 -3 13.87 20.96
 0 18 -3 15.52 14.44
 0 -18 -3 7.58 19.83
 0 18 3 20.99 20.63
 0 -18 3 1.97 13.92
 0 18 -4 41.58 21.3
 0 -18 4 -6.93 19.54
 0 -18 4 1.81 20.95
 0 18 -4 -3.62 22.36
 0 18 4 8.64 22.64
 0 -18 4 11.86 10.77
 0 18 -4 2.47 9.76
 0 -18 -4 9.42 7.54
 0 18 4 40.01 10.49
 0 18 4 -1.7 19.68
 0 -18 -4 31.3 24.89
 0 -18 -4 8.28 25.54
 0 -18 5 -9.74 24.21
 0 18 -5 32.02 27.38
 0 18 5 17.38 23.62
 0 -18 -5 -1.81 18.81
 0 18 5 11.75 8.78
 0 -18 -5 17.06 8.68
 0 -18 5 52.56 24.48
 0 18 -5 4.07 16.76
 0 18 5 37.95 33.69
 0 -18 -5 -1.98 28.1
 0 -18 -6 -10.18 28.24
 0 18 6 12.35 25.98
 0 -18 6 8.45 27.81
 0 18 -6 16.43 27.42
 0 18 -6 9.2 12.18
 0 -18 6 28.02 14.95
 0 -18 6 40.57 22.7
 0 18 -6 28.98 21.33
 0 -18 -6 2.27 31.43
 0 18 6 21.36 34.34
 0 -18 -6 29.93 11.19
 0 18 6 37.83 11.85
 0 -19 0 29.75 16.06
 0 19 0 40.03 16.68
 0 -19 0 -6.93 16.87
 0 19 0 -3.84 15.68
 0 -19 0 -9.41 22.66
 0 19 0 15.03 18.82
 0 19 1 52.63 28.41
 0 -19 -1 18.59 24.43
 0 19 -1 51.25 29.36
 0 -19 1 44.39 27.63
 0 -19 -1 58.29 25.62
 0 -19 1 54 22.66
 0 19 -1 35.96 21.09
 0 19 1 44.85 23.34
 0 -19 1 85.93 20.7
 0 19 -1 107.88 22.66
 0 -19 -1 69.48 23.62
 0 19 -2 5.01 21.22
 0 -19 2 5.11 18.56
 0 -19 -2 7.05 12.25
 0 19 2 4.01 8.42
 0 19 -2 0.98 13.22
 0 -19 2 8.68 15.04
 0 19 2 -1.04 13.59
 0 -19 -2 -4.34 15.19
 0 19 -2 18.62 12.98
 0 -19 2 32.36 13.87
 0 -19 -2 27.32 23.22
 0 19 2 21.68 20.81
 0 -19 3 -3.61 22.72
 0 19 -3 10.61 20.51
 0 19 3 28.32 20.69
 0 19 -3 17.03 15.4
 0 -19 -3 12.72 18.95
 0 -19 3 -5.05 15.44
 0 19 3 14.48 8.06
 0 -19 -3 47.57 12.53
 0 19 -3 17.67 10.83
 0 -19 3 19.17 12.39
 0 19 3 4.98 20.28
 0 -19 -3 17.84 19.81
 0 19 -4 37.26 27.48
 0 -19 4 32.72 27.11
 0 -19 4 23.41 20.45
 0 -19 -4 8.09 23.42
 0 19 4 29.69 25.68
 0 19 4 17.46 9
 0 -19 -4 36.44 11.14
 0 19 -4 36.19 22.9
 0 19 -4 32.2 14.37
 0 -19 4 47.91 15.3
 0 -19 -4 -3.35 20.35
 0 19 4 5.32 22.83
 0 -20 0 194.78 52.19
 0 20 0 204.08 51.6
 0 20 0 207.23 45.03
 0 20 0 145 36.9
 0 -20 0 132.91 35.66
 0 -20 0 163.71 42.31
 0 -20 1 95.1 36.91
 0 20 1 97.35 37.81
 0 -20 -1 70.01 32.87
 0 20 -1 47.19 30.03
 0 -20 -1 110.68 27.12
 0 20 -1 111.53 26.43
 0 -20 1 75.23 23.76
 0 20 -1 104.61 30.56
 0 -20 1 120.67 31.79
 0 -20 -1 74.23 29.5
 0 20 1 87.94 30.35
 1 0 -13 58.19 34.37
 -1 0 13 29.97 30.67
 1 0 -12 31.79 29.68
 -1 0 12 -5.8 25.64
 -1 0 11 27.88 27.23
 1 0 -11 21.05 29.3
 -1 0 10 58.77 32.06
 1 0 -10 -3.56 24.52
 1 0 -9 63.95 35.45
 -1 0 9 61.41 35.8
 -1 0 8 1304.14 226.24
 1 0 -8 1300.14 225.77
 1 0 -7 162.31 45.48
 -1 0 7 165.66 46.4
 1 0 -6 106.88 37.51
 -1 0 6 77.66 34.53
 1 0 -6 42.19 83.67
 -1 0 6 56.17 81.48
 1 0 -5 632.65 110
 -1 0 5 650.21 110.71
 1 0 -4 976.5 162.17
 -1 0 4 929.64 159.96
 -1 0 4 757.69 135.98
 1 0 -4 733.67 135.67
 1 0 -3 2612.8 532.14
 -1 0 3 4020.98 532.86
 -1 0 3 5681.32 555.81
 1 0 -3 5679.13 555.46
 1 0 -3 2332.67 534.99
 -1 0 3 4357.38 538.56
 -1 0 2 6163.15 763.89
 1 0 -2 3958.39 763.25
 1 0 -2 9999 782.81
 -1 0 2 9554.45 782.09
 -1 0 2 3711.63 766.83
 1 0 -2 3223.67 765.91
 1 0 -1 1404.52 279.16
 -1 0 1 2301.32 279.39
 1 0 -1 1892.59 280.28
 -1 0 1 1613.39 280.04
 1 0 -1 1258.17 286.54
 -1 0 1 1171.07 286.42
 1 0 0 6187.16 1038.19
 -1 0 0 6200.6 1038.16
 -1 0 0 9288.64 1048.26
 1 0 0 8862.99 1047.87
 -1 0 -1 25.39 34.05
 1 0 1 -19.16 35.55
 1 0 2 5182.51 851.87
 -1 0 -2 5266.61 851.78
 1 0 7 7.11 41.24
 1 0 8 1616.04 283.77
 -1 0 -9 428.9 109.08
 1 0 9 702.03 117.73
 -1 0 -10 82.34 42.5
 1 0 10 101.29 44.37
 -1 0 -11 19.8 32.63
 1 0 11 13.34 31.94
 -1 0 -12 -7.81 27.86
 1 0 12 12.67 31.74
 -1 0 -13 -2.11 29.75
 1 0 13 27.33 30.67
 -1 1 13 14.62 26.51
 -1 -1 13 15.77 25.05
 1 1 -13 39.65 31.38
 1 -1 -13 -7.99 23.14
 -1 1 12 10.57 25.42
 1 -1 -12 -13.31 28.93
 1 1 -12 24.27 30.21
 -1 1 11 66.19 36.9
 1 -1 -11 8.1 29.92
 1 1 -11 58.04 33.24
 -1 -1 11 142.48 41.11
 1 -1 -10 86.44 37.48
 -1 1 10 35.41 32.94
 -1 -1 10 121.42 41.32
 1 1 -10 144.62 43.57
 1 -1 -9 67.04 35.75
 -1 1 9 81.42 37.85
 1 1 -9 114.51 40.45
 -1 -1 9 134.81 40.57
 -1 -1 8 169.74 55.13
 -1 1 8 276.93 59.65
 1 1 -8 173.3 55.03
 1 -1 -8 357.62 62.63
 1 1 -7 138.75 47.73
 -1 -1 7 209.79 50.03
 1 -1 -7 203.95 52.33
 -1 1 7 279.43 57.6
 1 1 -7 185.85 108.77
 -1 -1 6 115.9 26.52
 1 1 -6 119.79 26.86
 1 1 -6 187.1 41.03
 -1 -1 6 192.36 39.56
 -1 1 6 139.05 41.52
 1 -1 -6 86.92 38.88
 1 -1 -6 45.8 89.12
 -1 1 6 33.85 85.57
 -1 -1 6 72.87 83.26
 1 1 -6 75 87.13
 1 1 -5 186.08 43.94
 1 1 -5 138.62 87.44
 -1 -1 5 1.7 80.49
 -1 1 5 207.94 95.47
 1 1 -5 202.62 51.15
 -1 -1 5 250.2 51.79
 1 -1 -5 211.52 53.46
 -1 1 5 321.68 58.13
 1 1 -4 505.1 89.47
 -1 -1 4 613.43 89.99
 1 1 -4 303.48 113.58
 -1 -1 4 392.35 114.09
 -1 1 4 333.91 116.35
 1 -1 -4 364.22 116.64
 1 -1 -4 333.71 96.11
 -1 1 4 620.35 99.65
 1 1 -4 662.81 95.86
 -1 -1 4 640.26 95.45
 -1 1 3 502.19 109.04
 1 -1 -3 464.98 107.73
 -1 -1 3 727.64 100.17
 1 1 -3 800.94 100.72
 -1 -1 3 584.16 97.23
 1 1 -3 441.25 95.93
 -1 -1 3 663.81 116.76
 -1 1 3 622.77 115.87
 1 1 -3 617.1 117.02
 1 -1 -3 538.26 115.41
 1 1 -2 47.35 43.54
 -1 -1 2 16.11 41.72
 -1 1 2 97.72 47.57
 1 -1 -2 88.95 48.9
 1 1 -2 92.28 22.62
 -1 1 2 45.96 36.08
 1 -1 -2 28.18 36.49
 1 1 -2 77.74 24.82
 -1 -1 2 50.58 24.45
 1 -1 -1 2325.74 163.94
 1 1 -1 1448.83 160.47
 -1 1 1 1847.37 163
 -1 -1 1 1410.43 160.74
 1 1 -1 1439.73 161.34
 1 -1 -1 921.27 159.38
 -1 1 1 942.96 159.38
 -1 -1 1 2097.57 161.89
 1 -1 -1 1836.68 176.51
 1 1 -1 2014.11 178.58
 -1 -1 1 2038.39 178.91
 -1 1 1 1843.99 176.65
 -1 1 1 1244.39 166.09
 1 -1 -1 1306.69 166.2
 1 -1 0 99.66 44.88
 1 1 0 78.34 46.06
 -1 -1 0 96.21 46.52
 -1 1 0 57.28 43.37
 -1 -1 0 158.24 25.59
 1 1 0 160.32 25.59
 -1 1 0 150.84 29.43
 -1 1 0 73.19 30.78
 1 -1 0 80.06 30.83
 1 -1 1 5672.43 786.34
 -1 -1 -1 6622.55 788.14
 1 1 1 6423.27 787.93
 -1 1 -1 5942.78 786.69
 1 -1 1 4687 782.11
 -1 1 -1 4970.55 782.36
 1 1 1 4699.72 781.58
 -1 -1 -1 3286.31 780.56
 1 -1 2 254.18 82.98
 1 1 2 189.84 81.95
 -1 -1 -2 245.4 82.51
 -1 1 -2 287.97 83.64
 -1 1 -2 223.72 80.24
 1 -1 2 256.75 80.65
 -1 -1 -3 26.77 61.61
 -1 -1 -3 145.9 38.51
 1 1 3 96.66 37.1
 -1 -1 -4 292.69 61.18
 1 1 4 253.84 60.79
 1 1 5 97.19 38.84
 -1 -1 -5 59.69 36.31
 1 1 6 46.54 36.99
 -1 -1 -6 17.74 29.66
 -1 -1 -7 26.8 33.12
 1 1 7 69.13 37.03
 -1 -1 -8 79.87 39.22
 1 1 8 52.03 38.38
 -1 -1 -9 106.52 41.57
 1 1 9 97.07 40.59
 -1 -1 -10 52.03 35.88
 1 1 10 25.35 28.81
 1 1 11 7.7 29.73
 -1 -1 -11 79.61 37.33
 1 1 12 51.77 34.34
 -1 -1 -12 54.65 35.77
 1 -1 12 21.43 32.96
 1 1 13 -5.4 27.98
 -1 -1 -13 64.65 37.68
 1 -1 13 -8.43 28.99
 1 -2 -13 9.96 23.68
 -1 2 13 32.36 28.44
 -1 -2 13 75.87 36.3
 1 2 -13 39.56 32.19
 1 -2 -12 1.55 25
 -1 2 12 -7.92 29.02
 -1 -2 12 15.48 27.57
 1 2 -12 9.9 23
 1 -2 -11 18.67 27.87
 -1 2 11 49.83 31.97
 -1 -2 11 43.71 31.23
 1 2 -11 3.01 25.01
 -1 2 10 43.12 30.47
 1 -2 -10 40.74 29.46
 1 2 -10 8.47 27.63
 -1 -2 10 -5.23 27.46
 1 2 -9 280.63 66.07
 -1 2 9 279.33 64.56
 1 -2 -9 193.72 60.98
 1 2 -9 284.94 49.91
 -1 -2 9 162.1 58.09
 -1 -2 8 212.7 40.78
 1 2 -8 187.99 40.05
 1 -2 -8 132.7 49.6
 -1 2 8 161.29 52.49
 -1 -2 8 199.72 54.35
 -1 -2 7 1073.66 136.12
 1 -2 -7 560.68 126.81
 -1 2 7 817.23 131.6
 1 2 -7 455.72 158.77
 -1 -2 7 243.05 150.67
 1 2 -7 704.7 117.7
 -1 -2 7 674.61 116.81
 1 2 -6 -4.1 75.26
 1 2 -6 24.61 14.77
 -1 -2 6 39.54 15.48
 1 -2 -6 -31.64 87.68
 -1 -2 6 116.45 83.31
 1 -2 -6 80.51 34.44
 -1 2 6 27.49 31.41
 -1 -2 6 35.89 30.89
 -1 2 5 -23.5 73.41
 1 -2 -5 126.16 38.27
 1 2 -5 31.48 17.21
 -1 -2 5 41.68 17.19
 1 2 -5 16.28 66.12
 1 -2 -5 65.56 80.38
 -1 -2 5 -8.34 64.01
 -1 -2 4 227.83 42.26
 -1 2 4 243.89 72.07
 1 -2 -4 275.29 68.33
 -1 -2 4 -6.31 65.24
 1 -2 -4 39.26 73.37
 1 2 -4 49.59 68.32
 -1 2 4 16.79 71.01
 1 -2 -3 3534.99 640.34
 -1 2 3 3624.53 640.9
 -1 -2 3 4695.71 644.34
 1 2 -3 4627.82 643.93
 1 -2 -3 3964.98 639.44
 -1 2 3 3831.77 638.67
 -1 -2 3 3723.17 628.79
 1 2 -3 3969.95 628.88
 1 -2 -2 2695.19 355.43
 -1 2 2 2447.64 354.67
 -1 -2 2 2557.8 347.95
 1 2 -2 1944.34 347.35
 1 -2 -2 1840.94 355.5
 1 2 -2 2297.8 358.53
 -1 2 2 1933.48 355.93
 -1 -2 2 2319.12 358.71
 1 2 -2 1341.97 352.92
 1 -2 -1 72.14 56.42
 -1 -2 1 94.99 57.13
 1 2 -1 94.99 57.76
 -1 2 1 62.42 55.23
 1 2 -1 166.32 45.89
 -1 -2 1 251.24 54.37
 -1 2 1 99.76 52.31
 1 -2 -1 82.86 51.88
 -1 -2 1 234.05 47.26
 -1 2 1 118.58 47.59
 1 -2 -1 125.96 47.8
 1 -2 0 4665.68 673.34
 1 2 0 5091.15 671.22
 -1 2 0 4745.85 673.43
 -1 -2 0 4875.34 671.18
 1 -2 0 4975.22 673.46
 -1 2 0 2668.9 671.79
 1 -2 0 5002.52 678.2
 -1 2 0 4137.98 676.45
 1 2 0 4616.18 679.04
 -1 -2 0 4765.27 679.35
 1 2 0 3859.52 673.04
 -1 -2 0 3166.47 672.42
 -1 2 0 3342.24 670.56
 1 -2 0 2948.02 670.42
 -1 -2 0 5601.79 670.88
 1 2 0 4548.39 670.55
 -1 -2 -1 14.62 19.79
 1 2 1 2.76 19.71
 -1 2 -1 60.76 31.56
 1 -2 1 22.61 31.18
 1 2 1 35.02 33.18
 -1 2 -1 -7.45 31.25
 -1 -2 -1 27.25 32.99
 1 -2 1 18.3 33.34
 1 -2 1 21.18 13.05
 -1 2 -1 16.07 13.3
 -1 2 -2 512.19 128.22
 -1 -2 -2 832.61 132.84
 1 -2 2 634.15 130.07
 1 2 2 810.88 133.67
 1 2 2 709.58 119.82
 -1 -2 -2 615.4 118.6
 -1 2 -2 691.78 125.17
 1 -2 2 833.5 126.4
 1 2 3 2185.33 355.11
 -1 -2 -3 2396.91 356.5
 1 -2 3 1899.11 349.95
 -1 2 -3 2085.49 350.62
 -1 -2 -3 1962.74 343.48
 1 2 3 2163.74 344.58
 -1 -2 -4 -4.98 29.15
 1 2 4 -6.89 32.62
 -1 -2 -5 0.75 26.15
 1 2 5 -6.01 27.42
 1 2 6 31.64 32.16
 -1 -2 -6 35.7 30.84
 1 2 7 340.88 70.13
 -1 -2 -7 259.49 66.93
 -1 -2 -8 23.67 28.94
 1 2 8 50.87 32.93
 1 2 9 72.66 36.85
 -1 -2 -9 99.13 39.81
 1 2 10 35.89 31.37
 -1 -2 -10 50.19 32.67
 1 2 11 -16.59 30.77
 -1 -2 -11 10.66 25.88
 1 2 12 9.81 26.91
 -1 -2 -12 11.56 27.18
 1 2 13 17.63 29.82
 -1 -2 -13 16.03 27.52
 -1 3 13 37.48 30.36
 1 -3 -13 -5.22 28.88
 -1 -3 13 11.23 29.11
 1 -3 -12 35.79 33.48
 -1 3 12 80.05 39.62
 1 3 -12 40.53 19.01
 -1 -3 12 109.99 40.95
 -1 3 11 32.6 31.05
 1 -3 -11 -3.02 25.59
 1 3 -11 18.33 14.2
 -1 3 10 20.44 31.5
 1 -3 -10 8.48 27.44
 1 3 -10 60.7 19.04
 -1 -3 10 33.34 15.31
 -1 3 9 2.67 28.53
 1 -3 -9 19.76 31.45
 -1 -3 9 11.23 12.83
 1 3 -9 53.9 18.71
 -1 3 8 24.02 32.67
 1 -3 -8 54.61 35.46
 -1 -3 8 28.38 17.51
 1 3 -8 50.26 19.89
 -1 -3 7 554.52 88.71
 1 3 -7 574.11 89.51
 1 -3 -7 445.87 100.61
 -1 3 7 408.76 98.58
 -1 -3 7 291.59 130.89
 1 3 -7 237.85 130.81
 -1 -3 6 934.11 129.01
 1 3 -6 935.34 130.41
 1 -3 -6 355.87 133.63
 -1 3 6 949.05 147.31
 -1 -3 6 446.71 156.92
 1 3 -6 367.92 154.92
 1 3 -5 103.62 33.84
 -1 -3 5 27.98 65.38
 1 3 -5 53.24 66.11
 -1 3 5 6.64 80.89
 1 -3 -5 16.63 81.72
 1 3 -4 117.44 27.81
 1 -3 -4 128.46 58.29
 -1 3 4 115.59 53.27
 -1 -3 4 28.95 57.57
 1 -3 -4 56.13 72.32
 1 3 -4 105.13 65.86
 -1 3 4 95.23 72.15
 1 -3 -3 621.44 117.2
 -1 3 3 819.26 121.35
 -1 -3 3 553.6 117.43
 1 -3 -3 561.26 119.95
 1 3 -3 622.91 119.5
 -1 3 3 438.8 117.72
 -1 -3 3 410.83 117.84
 1 3 -3 470.34 117.72
 1 3 -3 750.41 101.56
 -1 -3 3 547.47 100.45
 1 3 -2 1072.27 190.33
 -1 -3 2 1320.32 190.77
 1 -3 -2 1536.44 199.7
 -1 3 2 1163.44 197.29
 -1 -3 2 1031.02 197.98
 1 3 -2 1085.37 197.9
 1 -3 -2 1199.32 189.32
 -1 3 2 1282.08 189.33
 -1 3 2 849.11 197.2
 1 -3 -2 796.2 196.47
 1 -3 -2 895.41 198.34
 -1 3 2 883.13 198.42
 1 3 -2 1172.69 202.51
 -1 -3 2 1115.83 202.13
 -1 3 1 4763.72 673.81
 1 -3 -1 4509.06 673.43
 1 3 -1 6104.84 678.44
 -1 -3 1 6046.32 678.54
 1 3 -1 4392.5 669.94
 -1 -3 1 4416.32 670.08
 1 -3 -1 3582.38 665.95
 1 -3 -1 4635 669.04
 -1 3 1 4015.38 668.54
 -1 3 1 3756.15 670.3
 1 -3 -1 3795.65 670.29
 -1 3 1 5826.17 666.37
 -1 -3 1 4087.79 667.28
 1 3 -1 2288.21 666.49
 -1 -3 1 3959.67 666.45
 1 3 -1 4681.56 666.7
 -1 -3 0 393.8 93.13
 -1 3 0 297.04 94.65
 1 3 0 419.74 93.24
 1 -3 0 309.48 94.75
 1 -3 0 564.96 91.33
 1 -3 0 659.48 95.02
 -1 3 0 513.24 94.21
 1 3 0 406.85 95.9
 -1 -3 0 499.17 96.89
 1 3 0 296.85 99.31
 -1 3 0 263.83 96.04
 1 -3 0 348.94 97.67
 -1 -3 0 244.17 98.77
 -1 -3 -1 1234.01 188.4
 1 3 1 1210.23 188.18
 -1 3 -1 926.02 185.51
 1 -3 1 884.16 185
 -1 3 -1 1119.31 185.57
 1 -3 1 967.43 184.85
 -1 3 -1 825.02 182.46
 1 -3 1 1228.44 184.7
 -1 -3 -1 707.21 185.2
 1 3 1 800.3 186.26
 -1 -3 -1 1553.71 179.96
 1 3 1 1087.43 179.19
 1 -3 1 847.55 180.13
 -1 3 -1 1331.59 181.28
 -1 -3 -1 1220.8 184.37
 1 3 1 1284.44 184.66
 1 3 2 891.82 159.67
 -1 -3 -2 866.62 158.81
 -1 3 -2 532.94 154.36
 1 -3 2 553.37 154.46
 1 3 2 959.03 144.03
 -1 -3 -2 1082.94 144.28
 1 3 2 453.32 148.95
 -1 -3 -2 672.73 150.15
 1 -3 2 849.28 153.39
 -1 3 -2 744.47 152.23
 1 -3 2 951.22 144.34
 -1 3 -2 998.27 144.51
 1 3 3 146.53 45.84
 -1 -3 -3 175.18 46.55
 -1 -3 -3 124.98 68.89
 1 3 3 130.75 67.35
 -1 3 -3 199.62 61.5
 1 -3 3 103.77 59.06
 1 -3 3 213.42 37.4
 -1 3 -3 234.29 38.24
 -1 3 -4 107.06 63.94
 1 -3 4 142.71 65.45
 -1 -3 -4 133.23 45.77
 1 3 4 172.46 47.66
 -1 3 -4 232.31 37.39
 -1 3 -5 245.87 93.53
 1 -3 5 305.06 96.88
 -1 -3 -5 448.14 81.73
 1 3 5 485.65 83.62
 1 3 6 171.77 48.94
 -1 -3 -6 156.54 45.97
 1 3 7 301.15 63.99
 -1 -3 -7 203.68 60.21
 1 3 8 43.7 32.85
 -1 -3 -8 49.74 32.7
 1 3 9 -1.3 29.31
 -1 -3 -9 60.41 36.21
 1 3 10 22.86 30.62
 -1 -3 -10 33.73 31.21
 -1 -3 -11 -6.11 27.18
 1 3 11 12.34 28.67
 1 3 12 43.47 32.41
 -1 -3 -12 79.4 39.83
 1 4 -13 -5.72 12.66
 -1 -4 13 27.68 14.59
 1 -4 -13 1.83 26.18
 -1 4 13 66.12 33.14
 1 4 -12 -2.65 11.92
 -1 -4 12 9.88 12
 -1 4 12 26.7 32.62
 1 -4 -12 -6.89 27.29
 -1 -4 11 34.78 16.46
 1 4 -11 30.78 16.06
 -1 4 11 6.64 29.27
 1 -4 -11 35.38 32.78
 -1 4 10 218.4 54.66
 1 -4 -10 25.79 35.89
 1 4 -10 127.95 33.3
 1 4 -9 57.65 20.49
 -1 -4 9 73.99 21.63
 1 -4 -9 -13.85 31.62
 -1 4 9 85.49 40.14
 1 4 -8 216.19 92.92
 1 4 -8 78.51 26.94
 -1 -4 8 133.73 28.58
 1 -4 -8 35.86 38.16
 -1 4 8 14.66 38.77
 1 -4 -7 415.52 112.47
 -1 4 7 449.78 115.57
 1 4 -7 246.47 138.42
 -1 -4 7 293.45 135.7
 1 4 -7 686.72 104.18
 -1 -4 7 743.14 103.74
 1 4 -6 286.6 117.86
 -1 -4 6 648.97 88.47
 1 4 -6 413.46 83
 -1 -4 6 360.62 120.93
 -1 4 6 736.54 122.2
 1 -4 -6 285.98 105.01
 -1 -4 5 327.23 60.3
 1 4 -5 394.61 60.87
 1 4 -5 117.51 82.35
 1 -4 -5 384.7 87.68
 -1 4 5 367.06 87.43
 -1 -4 5 391.56 95.22
 1 4 -5 310.07 92.19
 -1 4 5 192.54 99.01
 1 -4 -5 236.98 101.75
 1 -4 -4 3034.63 424.51
 -1 4 4 3497.15 427.63
 -1 4 4 1515.7 418.98
 1 4 -4 2225.51 421.17
 1 -4 -4 1501.08 418.58
 -1 -4 4 2277.39 421.75
 1 4 -4 1947.17 415.36
 -1 -4 4 1550.45 414.1
 -1 -4 4 2798 405.65
 1 4 -4 3122.43 406.11
 -1 -4 3 606.04 82.09
 1 4 -3 693.46 82.83
 1 -4 -3 407.72 96.73
 -1 4 3 638.47 101.04
 1 4 -3 511.98 98.88
 -1 -4 3 440.32 97.63
 -1 4 3 555.5 79.72
 1 -4 -3 360.14 78.94
 1 -4 -3 345.55 93.52
 -1 4 3 393.64 100.27
 1 -4 -3 307.22 98.97
 1 4 -3 470.86 100.25
 -1 -4 3 395.08 97.81
 -1 4 2 1310.56 282.34
 -1 -4 2 1830.7 287.59
 1 -4 -2 1355 282.61
 1 4 -2 1903.42 288.37
 -1 -4 2 1798.33 283.33
 1 4 -2 2039.09 283.97
 -1 4 2 1412.05 282.82
 1 -4 -2 1394.76 282.77
 1 -4 -2 1353.94 280.28
 -1 4 2 1457.47 280.67
 -1 -4 2 1593.2 275.96
 1 4 -2 1804.85 276.25
 1 -4 -2 1499.32 274.35
 -1 4 2 2459.14 275.02
 1 4 -2 1511.54 277.23
 -1 -4 2 1590.26 277.35
 1 4 -1 2264.41 353.68
 -1 -4 1 2392.96 354.14
 -1 4 1 1790.6 353.66
 1 -4 -1 1732.73 353.41
 1 -4 -1 2597.17 353.43
 -1 4 1 1982 351.88
 1 -4 -1 2170.61 355.37
 1 4 -1 2898.54 360.89
 -1 -4 1 2782.66 360.33
 -1 4 1 2262.88 355.71
 -1 -4 1 2289.61 350.01
 1 4 -1 2875.21 350.62
 1 -4 -1 1596.78 348.92
 -1 4 1 3554.99 349.97
 1 4 -1 1343.82 349.7
 -1 -4 1 1806.07 350.4
 -1 -4 0 591.77 84.98
 -1 -4 0 300.08 88.22
 1 4 0 407.2 89.16
 -1 4 0 457.17 87.32
 1 -4 0 390.89 86.79
 -1 4 0 311.17 89.09
 1 -4 0 337.4 89.41
 1 4 0 396.24 87.5
 -1 -4 0 385.91 87.3
 -1 -4 0 485.24 96.12
 -1 4 0 287.17 89.53
 1 -4 0 238 89.07
 1 4 0 448.17 95.49
 -1 -4 -1 3033.82 397.25
 1 -4 1 2055.26 392.58
 1 4 1 2922.82 396.68
 -1 4 -1 1997.9 392.34
 1 4 1 3087.54 393.56
 -1 -4 -1 3012.89 393.24
 -1 4 -1 1676.18 391.39
 -1 -4 -1 2892.09 387.74
 1 4 1 2543.78 387.43
 -1 -4 -1 1868.06 394.26
 1 4 1 1536.47 393.1
 1 -4 1 2309.73 387.84
 -1 4 -1 2137.25 387.64
 1 -4 1 1716.12 391.52
 -1 4 -1 2343.29 391.64
 1 -4 1 3633.96 394.53
 -1 4 -2 1112.68 290.99
 1 -4 2 1858.52 292.99
 1 4 2 2241.56 291.16
 -1 -4 -2 2349.25 291.35
 1 4 2 1007.42 298.06
 -1 -4 -2 925.96 297.06
 -1 4 -2 1321.81 299.25
 -1 -4 -2 2550.79 308.04
 1 4 2 2529.55 308.77
 1 -4 2 1400.54 299.55
 -1 4 -2 2324.89 302.31
 1 -4 2 2507.48 303.06
 -1 4 -3 1214.06 182.3
 1 -4 3 1010.36 181.14
 1 4 3 1099.88 181
 -1 -4 -3 1352.52 181.68
 -1 -4 -3 1029.57 188.56
 1 4 3 900.72 187.79
 -1 -4 -3 977.19 196.95
 1 4 3 773.86 194.56
 -1 4 -3 1256.95 194.28
 1 -4 3 924.57 191.37
 -1 -4 -4 2068.35 368.08
 1 4 4 2220.9 368.84
 -1 4 -4 2151.21 372.25
 1 -4 4 2283.08 372.84
 1 -4 4 1843.06 359.71
 -1 4 -4 2820.73 361.87
 -1 -4 -5 474.5 94.72
 1 4 5 383.69 93.3
 1 -4 5 420.39 104.21
 -1 4 -5 309.03 100.6
 1 -4 5 519.35 83.26
 -1 4 -5 518.9 83.48
 1 -4 6 284.87 105.9
 -1 4 -6 289.94 104.72
 -1 4 -6 535.4 81.49
 1 -4 6 467.55 80.5
 -1 -4 -6 427.98 90.88
 1 4 6 431.25 92.1
 -1 4 -7 346.85 64.18
 1 4 7 343.79 79
 -1 -4 -7 298.86 78.49
 1 4 8 88.13 37.62
 -1 -4 -8 48.09 33.54
 -1 -4 -9 58.01 30.81
 1 4 9 38.59 33.64
 -1 -4 -10 4.38 23.58
 1 4 10 1.5 24.64
 1 4 11 96.81 36.32
 -1 -4 -11 -4.73 27.46
 1 4 12 29.69 30.89
 -1 -4 -12 -1.71 25.74
 1 5 -13 9.23 13.63
 -1 -5 13 3.64 10.93
 -1 5 13 23.7 30.7
 1 -5 -13 5.77 25.46
 1 5 -12 7.83 13.4
 -1 -5 12 15.08 13.25
 1 -5 -12 7.36 29.73
 -1 5 12 -5.56 30.21
 -1 -5 11 21.01 14.36
 1 5 -11 -0.65 12.25
 1 -5 -11 37.64 35.33
 -1 5 11 20.8 32.47
 1 5 -10 55.01 20.25
 -1 -5 10 7.2 13.96
 1 -5 -10 43.6 38
 -1 5 10 8.07 30.42
 1 -5 -9 120.55 45.81
 -1 5 9 97.41 47.67
 -1 -5 9 136.52 30.3
 1 5 -9 94.3 29.29
 1 -5 -8 15.07 40.51
 -1 5 8 44.2 42.82
 1 5 -8 134.14 86.85
 1 5 -8 17.1 21.85
 -1 -5 8 29.05 19.54
 -1 -5 7 244.62 44.3
 1 5 -7 134.75 36.94
 1 5 -7 181.56 94.98
 -1 5 7 182.91 75.97
 1 -5 -7 204.17 74.42
 -1 -5 7 -2.39 81.75
 1 5 -6 133.67 77.68
 -1 -5 6 -43.05 77.29
 1 -5 -6 14.12 49.32
 -1 -5 6 15.55 16.02
 1 5 -6 9.98 16.37
 -1 5 6 31.17 47.92
 -1 -5 6 72.55 65.61
 1 5 -6 144.99 65.58
 1 5 -5 328.95 112.41
 1 -5 -5 447.17 116.74
 -1 5 5 562.93 119.06
 -1 -5 5 612.58 97.59
 -1 -5 5 204 110.41
 1 5 -5 471.59 121.97
 1 -5 -5 277.38 125.8
 -1 -5 5 433.86 122.18
 1 -5 -4 1957.97 379.57
 -1 5 4 3152.14 389.14
 -1 -5 4 2472.66 366.02
 1 5 -4 1988.99 364.91
 -1 -5 4 2434.59 378.13
 1 5 -4 2586.54 378.7
 -1 5 4 2545.37 364.15
 1 -5 -4 2118.87 363.45
 -1 5 4 1770.54 382.59
 1 -5 -4 1042.11 376.41
 1 5 -4 2696.74 385.69
 -1 -5 4 2563.59 384.75
 1 -5 -3 1959.72 356.98
 -1 5 3 1931.56 357.21
 -1 -5 3 1973.74 347.13
 1 5 -3 1872.65 346.77
 -1 5 3 1766.27 358.24
 -1 -5 3 2804.04 364.84
 1 -5 -3 1918.49 359.38
 1 5 -3 2810.05 364.72
 1 -5 -3 2977.18 363.02
 -1 5 3 2634.7 360.61
 -1 5 3 3139.57 346.52
 1 -5 -3 1637.62 345.25
 1 5 -3 2458.68 358.37
 -1 -5 3 2102.66 356.89
 -1 -5 2 50.44 22.08
 1 5 -2 45.26 22.09
 1 5 -2 95.71 42.82
 -1 -5 2 58.85 40.54
 1 -5 -2 1.75 37.85
 -1 5 2 32.82 39.42
 -1 -5 2 55.79 41.02
 -1 5 2 88.6 38.48
 1 -5 -2 56.52 37.48
 -1 5 2 58.59 19.35
 1 5 -2 46.06 42.82
 -1 5 1 145.45 58.4
 1 -5 -1 170.2 59.33
 -1 -5 1 211.61 66.68
 1 5 -1 201.82 66.92
 1 -5 -1 164.43 63.18
 -1 5 1 195 63.77
 -1 5 1 106.51 61.76
 1 -5 -1 164.87 63.02
 -1 -5 1 253.49 57.45
 1 5 -1 251.55 57.29
 -1 -5 0 51.88 40.22
 1 5 0 10.38 38.88
 1 -5 0 -9.58 34.18
 -1 -5 0 22.12 30.89
 1 5 0 38.35 31.86
 -1 5 0 54.13 36.56
 1 -5 0 5.41 32.62
 -1 5 0 28.16 33.19
 -1 -5 0 40.5 22.86
 1 5 0 82.65 23.39
 -1 -5 -1 224.32 48.82
 1 5 1 153.48 48.16
 -1 5 -1 150.94 45.82
 1 5 1 68.94 54.63
 -1 -5 -1 103.25 54.69
 1 -5 1 135.5 39.86
 1 -5 1 62.46 49.46
 -1 5 -1 51.27 48.86
 1 5 1 97.63 50.75
 -1 -5 -1 93.76 50.08
 1 -5 2 976.29 136.76
 -1 5 -2 460.23 130.19
 1 5 2 903.31 138.36
 -1 -5 -2 903.48 138.71
 1 -5 2 1018.03 141.72
 -1 5 -2 1052.21 142.63
 -1 5 -2 831.45 128.01
 -1 -5 -2 425.92 136.82
 1 5 2 311.81 136.93
 -1 5 -2 355.45 134.74
 -1 -5 -2 689.68 139.56
 1 5 2 676.3 140.5
 1 5 2 849.4 127.02
 -1 -5 -2 969.16 127.4
 1 -5 2 780.36 127.69
 -1 5 -3 369.75 91.42
 1 -5 3 407.58 91.95
 -1 -5 -3 433.37 107.99
 1 5 3 372.83 107.6
 -1 -5 -3 402.06 106.91
 1 5 3 329.3 106.18
 1 -5 3 582.34 105.38
 -1 5 -3 419.36 101.73
 1 5 3 660.42 90.19
 -1 -5 -4 1496.04 202.9
 1 5 4 1267.22 202.14
 1 5 4 798.7 209
 -1 -5 -4 1160.19 212.33
 -1 5 -4 1676.57 205.92
 1 -5 4 1034.29 202.05
 -1 5 -4 899.92 211.97
 1 -5 4 1112.54 214.19
 -1 5 -5 138.41 60.56
 1 -5 5 228.45 64.63
 -1 -5 -5 53.41 43.09
 1 -5 5 117.88 32.51
 -1 5 -5 181.43 34.74
 1 -5 6 69.86 60.3
 -1 5 -6 26.95 53.62
 1 5 6 -7.85 33.98
 -1 -5 -6 -15.52 35.45
 -1 5 -6 11.75 15.26
 1 -5 6 32.17 16.31
 -1 -5 -7 354.4 76.47
 1 5 7 319.25 78.6
 -1 5 -7 164.4 86.3
 1 -5 7 102.31 82.73
 1 -5 7 342.9 60.36
 -1 5 -7 376 61.72
 -1 5 -8 66.97 22.34
 -1 5 -8 33.89 56.65
 1 -5 8 91 23.2
 -1 -5 -8 56.72 35.7
 1 5 8 76.06 39.07
 -1 5 -9 63.44 21.43
 -1 -5 -9 67.63 34.7
 1 5 9 17.48 28.46
 -1 5 -10 57.55 19.57
 -1 -5 -10 43.03 34.01
 1 5 10 25.21 34.32
 -1 -5 -11 36.43 31.68
 1 5 11 -1.69 25.57
 -1 -5 -12 28.27 29.75
 1 5 12 18.27 29.7
 1 6 -13 62.96 21.39
 -1 -6 13 14.93 14.5
 -1 6 13 14.45 31.7
 1 -6 -13 14.1 29.35
 1 6 -12 55.16 21.86
 -1 -6 12 60.73 21.72
 1 -6 -12 17.06 32.28
 -1 6 12 79.93 42.63
 1 -6 -11 75.84 44.86
 -1 6 11 124.42 47.48
 1 6 -11 107.9 31.09
 -1 -6 11 129.41 31.04
 1 -6 -10 160.97 61.15
 1 6 -10 176.39 46.01
 -1 -6 10 242.22 46.45
 -1 6 10 299.25 74.19
 1 -6 -9 -10.35 38.15
 -1 6 9 55.31 44.44
 -1 -6 9 54.14 22.43
 1 6 -9 53.84 23.88
 1 6 -8 51.37 57.74
 1 6 -8 90.28 28.12
 -1 -6 8 126.8 31.67
 -1 6 8 29.73 59.16
 1 -6 -8 86.25 59.73
 1 6 -8 64.73 79.4
 -1 -6 8 56.64 73.55
 -1 -6 7 52.91 78.59
 1 6 -7 -33.81 77.5
 -1 -6 7 13.74 60.04
 1 6 -7 66.43 61.13
 -1 6 7 79.08 54.22
 1 -6 -7 26.19 51.86
 -1 -6 7 74.37 24.91
 1 6 -6 142.32 63.58
 -1 -6 6 158.01 67.8
 1 6 -6 152.5 30.92
 -1 -6 6 118.38 29.52
 -1 6 6 57.23 61.09
 1 -6 -6 127.84 70.03
 1 6 -6 27.5 68.79
 -1 -6 6 105.46 78.55
 -1 6 5 375.68 90.27
 1 -6 -5 333.87 90.35
 -1 6 5 356.5 59.17
 1 -6 -5 320.41 58.53
 1 6 -5 396.42 61.55
 -1 -6 5 426.6 62.09
 -1 -6 5 181.88 77.75
 1 6 -5 236.11 79.49
 -1 -6 5 92.49 79.07
 1 6 -5 216.69 86.05
 1 6 -4 63.66 50.45
 -1 -6 4 80.69 49.46
 1 -6 -4 127.95 71.98
 -1 6 4 88.25 71.94
 -1 -6 4 187.86 31.76
 1 6 -4 180.92 31.4
 -1 -6 4 109.1 50.36
 -1 6 4 125.81 27.33
 1 -6 -4 176.03 27.94
 1 -6 -4 114.35 54.9
 -1 6 4 161.11 55.95
 1 6 -4 211.39 54.15
 -1 6 4 93.69 48.99
 1 -6 -4 124.76 50.13
 -1 6 3 144.71 24.61
 -1 -6 3 101.33 30.93
 1 6 -3 59.12 28.34
 -1 6 3 108.19 41.67
 1 -6 -3 99.68 43.36
 1 -6 -3 87.66 52.96
 -1 -6 3 136.9 45.78
 -1 6 3 51.54 50.16
 1 6 -3 127.13 46.88
 -1 -6 3 128.71 27.33
 1 6 -3 114.18 26.92
 1 -6 -3 43.33 41.43
 -1 6 3 105.61 46.68
 1 6 -3 99.21 45.34
 -1 -6 3 149.41 46.86
 -1 -6 2 81.5 19.82
 -1 6 2 45 33.16
 1 -6 -2 53.22 34.3
 1 -6 -2 59.47 33.3
 -1 6 2 19 31.53
 1 6 -2 27.14 17.73
 -1 6 2 27.68 14.73
 -1 -6 2 47.19 36.27
 1 -6 -2 43.94 26.16
 -1 -6 2 23.33 34.57
 1 6 -2 22.58 36.24
 -1 -6 1 427.79 88.78
 -1 6 1 350.16 87.62
 1 -6 -1 433.09 88.97
 1 6 -1 507.62 89.9
 -1 6 1 457.62 85.74
 1 -6 -1 557.19 87.06
 -1 -6 1 594.09 93.3
 1 6 -1 550.08 93.08
 1 -6 -1 392.68 86.46
 -1 6 1 409.34 86.83
 -1 -6 1 545.55 83.61
 1 6 -1 556.89 83.6
 -1 -6 1 435.25 83.9
 1 6 -1 492 84.37
 -1 6 1 561.77 82.48
 1 -6 -1 486.15 82.56
 1 6 0 5661.08 749.42
 -1 -6 0 5360.82 748.95
 1 -6 0 4300.23 749.76
 -1 6 0 4051.38 749.21
 1 -6 0 3934.32 743.57
 -1 6 0 5234.24 744.26
 1 6 0 4947.6 746.66
 -1 -6 0 4493.88 746.33
 -1 -6 0 4877.06 752.59
 -1 6 0 3636.98 745.93
 1 -6 0 4410.65 746.94
 1 6 0 3980.45 750.29
 -1 6 0 3959.69 746.42
 1 -6 0 4667.13 747.24
 1 6 0 4684.25 743.99
 -1 -6 0 5749.44 744.67
 -1 6 -1 254.11 84.86
 -1 -6 -1 406.82 83.88
 1 6 1 361.67 83.39
 1 -6 1 208.16 84.16
 -1 -6 -1 355.67 85.66
 1 6 1 329.14 86.03
 -1 6 -1 224.61 82.41
 1 -6 1 466.18 78.28
 1 -6 1 156.07 82.11
 -1 -6 -1 546.45 77.94
 1 6 1 502.49 77.73
 1 6 1 343.83 87.04
 -1 -6 -1 349.72 87.93
 1 -6 2 24.23 14.36
 -1 6 -2 48.82 14.74
 1 6 2 8.43 30.59
 -1 -6 -2 57.38 33.21
 -1 -6 -2 23.08 11.12
 1 6 2 19.7 10.99
 1 6 2 26.46 43.84
 -1 -6 -2 -4.75 40.2
 -1 6 -2 79.06 36.4
 1 -6 2 99.54 38.14
 -1 6 -2 30.5 28.26
 1 -6 2 21.31 29.43
 -1 -6 -2 34.54 34.58
 1 6 2 15.68 36.64
 1 6 3 333.28 97.67
 -1 -6 -3 397.75 98.86
 1 -6 3 453.4 83.37
 -1 6 -3 550.17 84.09
 -1 6 -3 353.74 93.05
 1 -6 3 479.94 96.28
 -1 -6 -3 466 95.93
 1 6 3 501.63 81.28
 -1 -6 -3 592.67 82.06
 -1 -6 -3 297.89 97.64
 1 6 3 314.44 98.47
 -1 6 -4 17.71 39.46
 1 -6 4 30.33 41.89
 1 6 4 31 15.22
 -1 -6 -4 32.74 15.71
 1 6 4 184.82 59.98
 -1 -6 -5 132.02 46.78
 1 6 5 -5.02 39.96
 -1 6 -5 39.85 47.07
 1 -6 5 8.52 47.89
 -1 -6 -5 40.34 17.2
 1 6 5 31.26 15.6
 1 -6 5 62.74 20.3
 -1 6 -5 63.46 23.77
 -1 6 -6 69.52 52.85
 1 -6 6 -34.38 55.03
 1 -6 6 78.24 22.7
 -1 -6 -6 34.75 34.72
 1 6 6 50.28 40.2
 -1 -6 -7 13.05 30.08
 1 6 7 -1.34 32.29
 -1 6 -7 1.55 45.57
 1 -6 7 6.39 48.5
 1 -6 7 30.94 16.54
 -1 6 -7 22.45 15.91
 -1 -6 -8 11.5 31.78
 1 6 8 4.34 30.88
 1 -6 8 41.96 50.61
 -1 6 -8 30.84 50.8
 1 -6 8 86.51 21.11
 -1 6 -8 30.14 16.98
 1 6 9 23.72 32.56
 -1 -6 -9 -10.72 30.3
 1 -6 9 -2.03 46.16
 -1 6 -9 80.38 53.43
 -1 6 -9 39.15 17.32
 1 -6 9 9.05 14.17
 1 6 10 13.38 30.09
 -1 -6 -10 46.14 34.87
 -1 6 -10 17.67 52.03
 1 -6 10 74.59 21.85
 -1 6 -10 86.4 22.95
 1 -6 11 33.17 16.81
 -1 6 -11 37.52 18.08
 -1 -6 -11 20.88 31.16
 1 6 11 19.66 29.27
 -1 6 -12 86.6 24.93
 -1 -6 -12 40.75 35.23
 1 6 12 75.96 41.32
 1 7 -12 26.24 18.5
 -1 -7 12 5.44 13.76
 1 -7 -12 -5.99 29.51
 -1 7 12 24.93 33.56
 -1 -7 11 38.55 18.82
 1 7 -11 17.19 18.54
 -1 7 11 -18.89 37.29
 1 -7 -11 48.26 37.98
 1 7 -10 38.69 22.08
 -1 -7 10 8.38 16.56
 -1 7 10 -8.59 41.33
 1 -7 -10 10.17 32.6
 -1 7 9 21.77 51.23
 1 -7 -9 19.64 45.42
 -1 -7 9 97.61 28.24
 1 7 -9 67.09 22.92
 -1 -7 9 -9.73 48.88
 1 7 -9 40.74 51.24
 1 7 -9 -6.03 68.1
 1 7 -8 5.2 47.59
 -1 -7 8 21.05 50.63
 1 7 -8 32.59 62.91
 -1 -7 8 89.5 67.11
 -1 -7 8 18.92 16.95
 1 7 -8 29.59 16.19
 1 -7 -8 49.61 49.8
 -1 7 8 -8.54 47.52
 -1 7 7 9.57 52.14
 1 -7 -7 28.8 56.12
 -1 -7 7 -19.46 70.02
 1 7 -7 91.85 77.14
 1 7 -7 26.9 51.52
 -1 -7 7 27.87 54.5
 1 7 -7 99.57 25.15
 1 7 -6 198.18 91.72
 -1 -7 6 201.02 93.23
 1 -7 -6 336.56 58.09
 -1 7 6 323.31 58.24
 -1 -7 6 209.25 81.08
 1 7 -6 231.91 82.82
 1 -7 -6 450.14 97.56
 -1 7 6 398.79 96.31
 1 7 -6 315.46 59.06
 -1 -7 6 353.86 60.27
 1 7 -5 311.61 80.67
 -1 -7 5 172.51 75.43
 -1 7 5 331.92 91.91
 -1 -7 5 211.79 81.75
 1 7 -5 213.72 81.36
 1 -7 -5 101.29 82.1
 1 -7 -5 311.3 54.84
 -1 7 5 209.39 53.91
 1 7 -4 15.34 51.86
 -1 -7 4 34.09 54.36
 1 -7 -4 212.74 60.92
 -1 7 4 256.02 62.69
 1 -7 -4 313.74 72.17
 -1 7 4 320.88 70.72
 -1 -7 4 -15.87 52.29
 1 7 -4 -9.62 51.56
 1 7 -4 259.92 42.76
 -1 7 4 164.1 38.65
 1 -7 -4 32.55 73.36
 -1 7 3 95.23 45.22
 1 -7 -3 46.72 43.74
 -1 7 3 47.96 42.66
 1 -7 -3 26.53 41.48
 1 7 -3 -2.9 41.11
 1 -7 -3 7.35 50.03
 -1 7 3 -0.96 53.68
 -1 -7 3 -15.63 42.15
 1 7 -3 2.06 36.05
 -1 -7 3 23.68 36.1
 1 7 -3 19.85 43.61
 -1 -7 3 2.46 42.38
 1 7 -2 906.14 226.73
 -1 -7 2 1052.3 227.04
 -1 -7 2 1634.87 236.42
 1 7 -2 1399.85 234.56
 1 7 -2 1460.73 226.46
 -1 -7 2 1740.65 227.5
 1 -7 -2 1365.88 231.14
 -1 7 2 1360.6 230.7
 -1 7 2 1101.36 232.6
 1 -7 -2 1066.57 232.26
 -1 7 2 1779.37 224.97
 1 -7 -2 1697.97 224.9
 -1 -7 2 1478.11 237.38
 1 7 -2 1459.34 237.52
 -1 7 2 949.3 229.88
 1 -7 -2 821.86 228.97
 -1 -7 1 1449.81 223.53
 -1 7 1 1033.8 221.4
 1 -7 -1 975.83 221.19
 1 7 -1 1552.32 223.98
 1 -7 -1 1488.12 221.16
 -1 7 1 1330.86 220.24
 1 7 -1 1520.04 225.82
 -1 -7 1 1429.06 224.88
 1 -7 -1 1135.86 218.59
 -1 7 1 1214.07 218.87
 1 -7 -1 1049.16 215.81
 1 7 -1 1163.62 217.41
 -1 7 1 1794.09 217.31
 -1 -7 1 1358.26 218.22
 1 7 -1 1482.34 218.08
 -1 -7 1 1519.67 218.24
 1 7 0 64.02 39.29
 -1 7 0 71.94 31.44
 -1 -7 0 39.45 38.27
 -1 7 0 82.82 37.82
 -1 -7 0 84.06 34.91
 1 7 0 89.79 35.93
 1 -7 0 67.86 36.94
 1 -7 0 54.41 30.71
 1 -7 0 127.96 32.24
 -1 7 0 124.25 31.13
 1 7 0 132.87 30.74
 -1 -7 0 136.43 31.53
 -1 7 -1 909.22 149.75
 1 -7 1 837.11 149.02
 -1 -7 -1 1028.82 154.88
 1 7 1 1193.42 155.75
 -1 -7 -1 1268.71 153.54
 1 7 1 1315.31 153.87
 -1 7 -1 621.33 150.46
 1 -7 1 640.81 150.54
 1 7 1 727.57 142.58
 -1 -7 -1 719.29 142.56
 -1 7 -1 1693.05 146.84
 1 -7 1 1037.12 144.76
 -1 -7 -1 1041.82 153.93
 1 -7 1 567.15 147.26
 1 7 1 951.41 152.97
 -1 7 -1 533.02 146.37
 1 7 2 351.76 88.93
 -1 -7 -2 445.8 89.47
 1 7 2 309.89 90.13
 -1 7 -2 338.66 87.37
 1 -7 2 354.34 87.85
 1 -7 2 416.28 77.87
 -1 7 -2 465.06 78.46
 -1 -7 -2 569.2 77.57
 1 7 2 530.32 77.24
 1 -7 2 482.72 84.67
 -1 7 -2 324.98 81.45
 -1 -7 -2 178.98 88.3
 1 7 2 655.81 92.21
 -1 -7 -3 -4.22 47.67
 1 7 3 13.64 50.03
 1 -7 3 21.92 34.35
 -1 7 -3 -5.66 31.82
 1 7 3 -39.82 60.76
 -1 -7 -3 -1.24 60.96
 1 -7 3 34.75 46.2
 -1 7 -3 38.85 45.49
 -1 -7 -4 103.32 55.83
 1 -7 4 91.61 49.02
 -1 7 -4 85.39 48.62
 -1 -7 -4 64.91 55.32
 1 -7 4 108.82 31.86
 -1 7 -4 162.85 32.93
 1 7 4 96.02 58.62
 -1 -7 -4 172.72 28.69
 1 7 4 147.33 27.76
 1 7 5 878.29 104.91
 1 -7 5 1059.91 68.47
 -1 7 -5 958.4 65.29
 -1 -7 -6 33.96 45.82
 1 7 6 28.16 50.03
 -1 7 -6 81.53 52.57
 1 -7 6 87.38 51.15
 -1 -7 -6 55.54 22.25
 1 7 6 46.32 18.95
 -1 7 -6 98.27 27.92
 1 -7 6 48.93 22.25
 -1 7 -7 17.36 53.6
 1 -7 7 87.57 58.61
 1 7 7 64.84 50.95
 -1 -7 -7 66.62 47.15
 -1 7 -8 26.62 41.79
 1 -7 8 5.47 42.9
 1 -7 8 82.66 22.93
 -1 7 -8 97.55 23.74
 -1 -7 -8 4.53 31.49
 1 7 8 85.82 43.42
 -1 -7 -9 24.18 30.12
 1 7 9 9.92 30.86
 1 -7 9 37.07 44.9
 -1 7 -9 76.97 47.14
 -1 7 -9 24.55 15.38
 1 -7 9 9.8 13.46
 -1 -7 -10 10.57 27.93
 1 7 10 7.01 26.46
 -1 7 -10 -11.16 44.78
 1 -7 10 42.87 48.6
 1 -7 10 1.36 12.82
 -1 7 -10 18.38 15.44
 1 -7 11 16.67 13.93
 -1 7 -11 -5.88 11.87
 1 7 11 13.34 29.31
 -1 -7 -11 3.69 25.4
 1 -7 12 9.3 12.11
 -1 7 -12 17.97 13.65
 1 7 12 12.13 26.48
 -1 -7 -12 17.62 31.07
 -1 8 12 19.41 35.61
 1 -8 -12 19.99 35.72
 1 8 -12 -1 15.26
 1 8 -11 40.23 51.85
 -1 -8 11 151.24 38.14
 1 -8 -11 76.94 49.03
 -1 8 11 118.56 58.97
 -1 8 10 138.38 63.06
 1 -8 -10 2.45 42.08
 -1 -8 10 2.19 45.56
 1 8 -10 10.83 42.08
 1 8 -10 16.68 18.25
 -1 -8 9 71.12 23.76
 1 8 -9 21.66 42.58
 -1 -8 9 -33.65 50.9
 -1 8 9 58.05 50.61
 1 -8 -9 37.22 48.97
 1 8 -9 -27.26 64.85
 -1 -8 8 27.27 58.06
 1 8 -8 10.94 58.83
 1 8 -8 -10.31 42.44
 -1 -8 8 17.47 45.42
 -1 -8 8 48.45 18.24
 1 8 -8 27.28 16.22
 1 -8 -8 13.23 47.27
 -1 8 8 105.45 54.94
 -1 -8 7 71.33 24.81
 1 8 -7 98.24 26.45
 1 8 -7 45.11 51.85
 -1 -8 7 82.46 52.37
 1 8 -7 131.3 69.59
 -1 -8 7 85.72 69.69
 1 -8 -7 182.48 65.81
 -1 8 7 212.26 69.65
 -1 8 7 157.96 27.74
 1 -8 -7 86.09 24.34
 1 -8 -6 515.88 112.51
 -1 8 6 525.29 112.03
 -1 -8 6 573.67 79.8
 1 8 -6 583.39 80.2
 -1 -8 6 256.01 105.18
 1 8 -6 187.28 100.57
 1 8 -6 345.65 95.72
 -1 -8 6 301.37 94.96
 1 -8 -6 395.02 74.75
 -1 8 6 418.78 75.36
 1 -8 -5 1065.4 212.54
 -1 8 5 1307.45 216.76
 -1 -8 5 654.53 199.58
 1 8 -5 685.69 199.66
 1 8 -5 1526.54 191.48
 -1 -8 5 1545.55 191.61
 -1 -8 5 848.92 207.27
 1 8 -5 840.66 205.88
 1 -8 -5 1096.21 186.51
 -1 8 5 1166.43 186.82
 1 -8 -5 1056.35 205.71
 -1 8 5 984.92 205.35
 -1 -8 4 37.47 41.73
 1 -8 -4 73.29 68.39
 -1 8 4 41.65 42.15
 1 -8 -4 36.19 39.16
 -1 -8 4 18.43 22.56
 1 8 -4 2.01 41.01
 -1 8 4 38.04 14.23
 1 -8 -4 30.65 13.87
 -1 8 4 -4.54 40.58
 1 -8 -4 56.61 46.25
 1 8 -4 25.62 40.96
 -1 -8 4 129.55 46.9
 -1 -8 3 497.64 101.95
 1 8 -3 478.47 101.47
 -1 8 3 393.5 108.29
 1 -8 -3 420.06 108.54
 -1 -8 3 550.44 99.08
 1 8 -3 515.78 98.86
 -1 8 3 368.62 113.85
 1 -8 -3 266.01 110.63
 -1 -8 3 515.13 110.81
 1 8 -3 476.57 110.22
 1 -8 -3 610.77 96.98
 -1 8 3 911.33 98.4
 -1 -8 3 848.44 119.31
 1 8 -3 792.06 118.09
 1 -8 -3 996.79 122.01
 -1 8 3 514.49 110.36
 -1 8 2 91.86 38.81
 -1 8 2 70.41 35.32
 1 -8 -2 169.92 41.65
 -1 8 2 167.62 24.89
 1 -8 -2 117.16 24.23
 1 -8 -2 160.05 41.44
 -1 8 2 60.37 36.44
 1 -8 -2 82.08 35.96
 1 8 -2 132.17 43.22
 -1 -8 2 107.69 41.33
 1 8 -2 177.01 31.39
 -1 -8 2 97.68 28.52
 -1 -8 2 108.67 26.95
 1 8 -2 99.25 26.52
 1 -8 -1 1122.59 249.41
 1 8 -1 2038.76 254.36
 -1 -8 1 1872.87 253.44
 -1 8 1 1094.28 249.25
 1 8 -1 1684.13 246.31
 -1 -8 1 1530.19 245.77
 1 -8 -1 1185.94 243.61
 -1 8 1 2439.58 246.38
 1 8 -1 1239.47 244.54
 -1 -8 1 1353.03 245.4
 -1 8 1 1287.1 245.34
 -1 -8 1 1640.54 252.46
 1 -8 -1 1338.66 245.55
 1 8 -1 1653.13 252.84
 -1 8 1 1560.13 249.1
 1 -8 -1 1908.89 251.01
 -1 -8 0 2106.79 331.6
 1 -8 0 1637.31 331.83
 1 8 0 2238.12 332.2
 -1 8 0 1501.69 331.05
 1 -8 0 2576.16 326.77
 -1 8 0 2877.8 326.84
 1 -8 0 1993.18 329.35
 -1 8 0 1622.7 327.96
 -1 -8 0 3683.88 329.78
 1 8 0 2767.93 327.08
 -1 8 0 1278.91 325.33
 1 8 0 1476.87 330.56
 -1 -8 0 1825.85 332.73
 1 -8 0 1423.96 325.55
 -1 -8 0 1826.37 327.69
 1 8 0 1734.59 327.24
 1 -8 1 1799.2 393.15
 -1 8 -1 1758.69 392.96
 -1 -8 -1 3318.55 396.82
 1 8 1 3177.31 396.43
 -1 8 -1 2540.55 392.93
 1 -8 1 2310.54 391.8
 1 -8 1 2493.2 387.02
 -1 8 -1 3037.29 387.77
 1 8 1 3023.11 386.99
 -1 -8 -1 3550.77 387.76
 -1 8 -1 1430.06 388
 -1 -8 -1 2487.14 394.92
 1 8 1 2515.22 394.88
 1 -8 1 1420.73 388.13
 -1 -8 -1 1392.97 390.86
 1 8 1 1600.04 391.29
 1 8 2 388.37 76.64
 -1 -8 -2 476.29 78.31
 -1 -8 -2 288.74 82.11
 1 8 2 305.43 80.94
 1 -8 2 414.49 65.65
 -1 8 -2 387.87 65.2
 -1 -8 -2 343.88 63.81
 1 8 2 318.76 63.6
 1 -8 2 500.43 75.16
 -1 8 -2 279.86 69.32
 -1 -8 -2 277.63 74.21
 1 8 2 331.81 77.13
 -1 8 -3 123.84 75.98
 1 8 3 479.02 92.09
 -1 -8 -3 528.89 92.75
 -1 -8 -3 189.23 88.74
 1 8 3 219.3 89.68
 1 8 3 581.18 74.82
 1 -8 3 405.36 91.46
 -1 8 -3 320.59 87.62
 1 -8 3 420.26 84.85
 -1 -8 -3 306.74 89.81
 1 8 3 418.18 94.08
 1 -8 3 529.08 76.68
 -1 8 -3 408.03 74.99
 -1 -8 -4 56.21 49.98
 -1 -8 -4 19.01 12.37
 1 8 4 28.83 11.92
 1 -8 4 34.29 39.39
 -1 8 -4 37.01 40.86
 1 -8 4 31.2 16.01
 -1 8 -4 25 16.08
 -1 -8 -4 31.51 38.71
 1 8 4 57.47 40.05
 1 8 4 -9.1 57.59
 -1 -8 -4 27.42 48.43
 -1 -8 -5 965.56 152.68
 1 8 5 798.07 151.97
 -1 -8 -5 915.71 178.92
 1 8 5 642.56 173.22
 1 -8 5 862.91 155.65
 -1 8 -5 1345.13 159.27
 1 -8 5 989.67 174.4
 -1 8 -5 755.27 168.07
 -1 -8 -6 934.21 117.63
 1 8 6 937.79 118.2
 -1 -8 -6 232.95 127.14
 1 8 6 592.02 143.02
 1 -8 6 1806.91 135.74
 -1 8 -6 351.76 115.12
 -1 8 -6 416.24 127.81
 1 -8 6 452.25 129.37
 -1 -8 -7 213.02 42.93
 1 8 7 161.8 40.47
 -1 -8 -7 187.74 61.33
 1 8 7 149.86 62.67
 1 -8 7 175.98 62.69
 -1 8 -7 149.58 61.32
 1 -8 7 245.88 46.63
 -1 8 -7 266.47 50.14
 -1 8 -8 71.12 25.65
 1 8 8 22.31 37.15
 -1 -8 -8 100.36 44.57
 1 -8 8 -12.75 40.35
 -1 8 -8 -19.73 39.98
 -1 8 -9 15.97 37.15
 1 -8 9 6.16 38.72
 -1 -8 -9 3.45 29.59
 1 8 9 3.44 32.71
 1 -8 9 19.36 13.79
 -1 8 -9 12.52 14.36
 1 -8 10 79.89 52.45
 -1 8 -10 -11.07 40.79
 1 8 10 24.28 35.04
 -1 -8 -10 18.15 31.73
 -1 8 -10 48.33 19.3
 1 -8 10 47.82 19.19
 1 8 11 31.73 36.17
 -1 -8 -11 89 43.11
 -1 8 -11 64.14 58.27
 1 -8 11 102.24 57.09
 -1 8 -11 98.87 29.83
 1 -8 11 139.03 30.89
 -1 -8 -12 20.58 33.01
 1 8 12 20.77 29.4
 -1 8 -12 -2.66 35.26
 1 -8 12 37.49 45.2
 1 -8 12 19.9 14.94
 -1 8 -12 13.36 15.11
 1 -9 -12 -9.97 35.55
 -1 9 12 23.2 41.86
 1 9 -12 12.96 41.81
 1 9 -12 16 16.76
 -1 -9 12 1.03 14.55
 -1 9 11 39.11 52.65
 1 -9 -11 70.58 51.45
 -1 -9 11 89.93 28.08
 1 9 -11 13.23 18.09
 1 9 -11 45.36 43.51
 -1 -9 11 7.24 43.34
 -1 -9 10 26.58 45.89
 1 9 -10 17.42 44.39
 1 -9 -10 127.52 62.98
 -1 9 10 72.95 53.27
 1 9 -10 13.39 62.11
 1 9 -10 25.57 17.63
 -1 -9 10 58.87 22.12
 -1 -9 9 5.92 40.61
 1 9 -9 51.84 41.85
 -1 -9 9 15.52 14.43
 1 9 -9 18.36 14.04
 -1 9 9 51.97 56.01
 -1 -9 9 -48.69 60
 1 9 -9 21.33 58.23
 1 -9 -9 49.97 54.68
 1 9 -8 33.15 58.58
 -1 -9 8 42.34 18.48
 1 9 -8 47.4 18.59
 1 -9 -8 119.25 59.55
 -1 9 8 113.9 63.37
 1 -9 -8 34.93 15.29
 -1 9 8 39.82 15.66
 -1 -9 8 24.72 57.64
 -1 -9 8 1.75 37.14
 1 9 -8 -5.16 37.34
 1 9 -7 44.46 54.94
 -1 -9 7 -17.16 58.69
 1 -9 -7 192.2 65.7
 -1 9 7 183.27 65.95
 1 9 -7 52.68 20
 -1 -9 7 40.62 19.89
 1 -9 -7 37.13 16.12
 1 9 -7 44 42.69
 -1 -9 7 32.97 43.33
 -1 9 6 106.31 59.68
 1 -9 -6 22.53 57.8
 -1 9 6 121.55 20.02
 1 -9 -6 50.44 17.46
 1 9 -6 101.95 56.73
 -1 -9 6 13.85 48.75
 1 -9 -6 7.69 38.66
 1 9 -6 113.22 49.83
 -1 -9 6 38.17 44.69
 -1 -9 6 132.01 25.87
 1 9 -6 112.65 25.41
 -1 9 5 236.34 68.96
 1 9 -5 199.23 37.78
 -1 -9 5 243.81 39.34
 1 -9 -5 82.77 54.28
 -1 9 5 192.35 61.83
 1 9 -5 114.22 60
 -1 -9 5 175.76 65.23
 1 -9 -5 106.49 33.28
 1 9 -5 212.03 60.56
 -1 -9 5 174.67 61.24
 1 -9 -5 192.85 66.83
 -1 9 4 17.52 37.52
 1 -9 -4 34.61 39.57
 1 9 -4 24.25 16.85
 -1 -9 4 45.61 18.01
 -1 -9 4 38.5 39.88
 1 9 -4 -1.22 38.68
 -1 9 4 152.94 50.18
 -1 -9 4 27.47 25.94
 1 9 -4 32.32 24.84
 -1 9 4 65.55 16.34
 1 9 -4 29.42 40.98
 -1 -9 4 44.54 41.75
 -1 -9 3 352.63 85.67
 1 9 -3 197.45 80.55
 1 -9 -3 338.94 94.98
 -1 9 3 188.5 90.62
 1 -9 -3 326.8 82.41
 -1 9 3 395.98 81.6
 1 -9 -3 277.33 83.93
 -1 9 3 275.23 85.08
 1 -9 -3 357.55 70.4
 -1 9 3 413.18 70.64
 -1 -9 3 462.94 79.54
 1 9 -3 336.4 76.65
 -1 -9 3 403.48 89.44
 1 9 -3 317.99 85.64
 1 -9 -2 419.5 91.04
 -1 9 2 373.86 89.87
 -1 9 2 564.76 85.1
 1 9 -2 554.66 90.17
 -1 -9 2 425.48 88.13
 -1 9 2 261.47 91.22
 1 -9 -2 233.3 89.82
 1 9 -2 467.44 97.42
 -1 -9 2 362.46 95.01
 -1 -9 2 424.85 96.42
 -1 9 2 423.6 95.46
 1 -9 -2 396.65 94.45
 1 9 -2 524.58 98.68
 1 -9 -1 134.85 42.97
 -1 9 1 84.31 42.07
 1 9 -1 122.25 41.99
 1 -9 -1 84.36 34.43
 1 9 -1 99.51 34.99
 -1 -9 1 134.56 36.1
 1 -9 -1 89.21 42.23
 -1 9 1 126.54 41.09
 -1 -9 1 152.88 43.73
 -1 9 1 108.12 34.97
 1 9 -1 122.9 42.62
 -1 -9 1 115.12 42.31
 -1 -9 0 105.61 26.88
 -1 9 0 41.36 31.51
 -1 -9 0 62.88 30.96
 1 -9 0 38.24 31.35
 1 9 0 97.31 32.4
 1 -9 0 100.98 30.3
 1 9 0 80.07 25.56
 -1 9 0 29.39 22.85
 1 9 0 61.72 32.05
 -1 -9 0 56.54 32.77
 -1 9 0 116.31 21.89
 -1 9 0 126.19 30.31
 1 -9 0 50.44 22.81
 -1 9 -1 3.45 31.77
 1 -9 1 -3.49 30.21
 -1 -9 -1 72.22 31.64
 1 -9 1 10.88 21.52
 -1 9 -1 9.38 19.73
 1 9 1 29.57 31.09
 1 9 1 18.88 29.15
 -1 9 -1 19.87 27.22
 -1 -9 -1 15.09 27.76
 1 -9 1 -8.61 28.32
 -1 -9 -1 15.14 26.33
 1 9 1 36.55 27.64
 -1 9 -2 -5.44 20.03
 1 -9 2 16.37 23.01
 1 9 2 12.29 10.29
 -1 -9 -2 21.56 10.84
 -1 -9 -2 43.61 28.69
 1 9 2 33.92 29.44
 1 -9 2 48.92 35.12
 -1 9 -2 43.02 35.54
 1 9 2 21.02 36.88
 -1 -9 -2 59.77 40.69
 -1 -9 -2 52.1 32.41
 1 9 2 29.96 34.13
 -1 -9 -3 141.65 73.21
 1 9 3 189.7 77.17
 1 -9 3 205.42 68.97
 -1 9 -3 224.91 70.55
 -1 9 -3 245.4 62.69
 1 -9 3 385.49 67.47
 1 9 3 310.97 74.07
 -1 -9 -3 324.48 73.29
 -1 -9 -3 198.63 71.85
 1 9 3 161.66 70.99
 1 -9 3 128.86 53.08
 -1 9 -3 200 54.52
 -1 -9 -4 188.79 32.39
 1 9 4 139.12 31.15
 -1 -9 -4 110.23 51.97
 1 9 4 146.16 53.79
 1 -9 4 136.11 42.82
 1 -9 4 59.04 49.81
 -1 9 -4 148.17 57.59
 -1 -9 -4 113.65 62.77
 1 9 4 125.09 64.94
 -1 -9 -4 74.44 53.94
 1 9 4 140.69 59.62
 1 -9 4 206.98 35.05
 -1 9 -4 178.92 34.3
 1 9 5 102.48 69.12
 -1 -9 -5 115.62 70.23
 1 -9 5 243.04 65.71
 -1 9 -5 302.43 49.82
 -1 -9 -5 251.84 45.2
 1 9 5 204.58 43.88
 -1 9 -5 175.84 63.86
 -1 -9 -6 6.08 9.81
 1 9 6 4.97 8.47
 -1 -9 -6 -2.04 47.34
 1 9 6 32.07 49.14
 -1 9 -6 6.43 15.18
 1 -9 6 50.95 20.23
 -1 9 -6 -3.05 36.65
 1 -9 6 19.94 38.8
 1 -9 7 30.73 39.83
 -1 9 -7 72.5 43.14
 1 9 7 41.31 52.98
 -1 -9 -7 100.23 59.74
 -1 -9 -7 69.24 21.07
 1 9 7 93.53 22.82
 1 -9 7 73.64 28.67
 -1 9 -7 131.34 31.48
 -1 -9 -8 -5.81 34.79
 1 9 8 -10.23 36.73
 1 -9 8 19.92 16.9
 -1 9 -8 21.91 20.78
 1 9 8 0.69 9.93
 -1 -9 -8 12.32 12.46
 -1 9 -8 53.94 42.46
 1 -9 8 13.01 37.3
 1 -9 9 14.28 33.91
 -1 9 -9 2.01 35.34
 1 9 9 -2.01 34.76
 -1 -9 -9 38.74 35.78
 -1 9 -9 14.09 16.57
 1 -9 9 25.17 17.04
 1 -9 10 27.36 37.4
 -1 9 -10 24.39 40.61
 1 9 10 35.85 36.54
 -1 -9 -10 40.2 34.64
 1 -9 10 34.49 18.38
 -1 9 -10 21.52 16.82
 -1 9 -11 58.6 46.99
 1 -9 11 20.13 41.07
 1 9 11 12.35 29.83
 -1 -9 -11 -14.19 30.36
 1 -9 11 22.13 15.75
 -1 9 -11 27.3 17.14
 -1 -10 11 14.7 38.2
 1 10 -11 26 39.63
 -1 10 11 8.96 44.64
 1 -10 -11 6.2 38.9
 -1 -10 11 40.12 19.31
 1 10 -11 11.31 16.29
 1 10 -10 77.41 22.98
 -1 -10 10 73.39 23.84
 1 10 -10 14.99 43.65
 -1 -10 10 -4.4 40.54
 1 -10 -10 25.18 51.01
 -1 10 10 85.62 59.57
 1 10 -10 23.53 58.28
 -1 -10 9 -15.72 39.11
 1 10 -9 29.02 40.53
 1 10 -9 27.56 55.85
 -1 -10 9 3.06 52.08
 1 -10 -9 7.48 11.54
 1 -10 -9 -18.03 44.96
 -1 10 9 -5.13 46.45
 -1 -10 9 66.9 20.04
 1 10 -9 56.29 18.53
 -1 -10 8 43.31 17.08
 1 10 -8 46.46 17.74
 1 10 -8 8.93 35.44
 -1 -10 8 39.25 39.63
 1 10 -8 99.43 60.06
 1 -10 -8 18.56 11.8
 -1 10 8 68.9 16.56
 -1 -10 8 19.37 53.82
 -1 10 8 59.56 49.78
 1 -10 -8 2.38 44.33
 1 10 -7 11.51 46.27
 -1 -10 7 33.91 51.68
 -1 -10 7 31.02 35.13
 1 10 -7 -8.06 34.54
 -1 -10 7 31.26 16.32
 1 10 -7 37.57 17.2
 1 -10 -7 56.92 14.57
 -1 10 7 84.73 16.4
 1 -10 -7 101.33 57.39
 -1 10 7 23.56 43.4
 -1 10 6 294.33 95.32
 1 -10 -6 316.01 94.98
 1 10 -6 355.89 96.99
 -1 -10 6 302.66 94.52
 1 10 -6 248.54 98.76
 1 -10 -6 443.18 78.07
 -1 10 6 539.1 78.89
 1 -10 -6 526.78 113.12
 -1 10 6 467.99 108.7
 -1 -10 6 253.74 98.4
 -1 -10 6 578.47 83.59
 1 10 -6 577.11 83.27
 1 -10 -5 505.76 82.23
 -1 -10 5 239.95 97.97
 -1 10 5 326.31 99.32
 1 -10 -5 318.31 99
 -1 -10 5 322.57 97.69
 1 10 -5 232.01 93.82
 -1 -10 5 447.68 92.05
 -1 10 5 567.31 83.25
 1 10 -5 367.05 101.77
 1 10 -5 589.47 86.91
 -1 -10 5 621.92 87.18
 1 -10 -5 652.86 113.68
 -1 10 5 693.36 114.8
 1 10 -4 1016.87 190.57
 -1 -10 4 861.08 187.91
 -1 10 4 1397.01 174.05
 1 -10 -4 794.66 172.03
 -1 -10 4 1195.67 181.84
 1 10 -4 1061.86 181.62
 1 10 -4 1323.79 176.36
 -1 -10 4 1447.47 177.36
 -1 10 4 755.1 186.89
 1 -10 -4 941.92 188.7
 -1 -10 4 782.24 187.07
 1 10 -4 824.73 187.56
 1 -10 -4 865.48 188.25
 -1 10 4 863.21 188.4
 -1 -10 3 552.44 105.9
 1 10 -3 468.9 103.81
 1 -10 -3 382.09 99.68
 -1 10 3 378.87 100.69
 1 10 -3 561.02 90.96
 -1 -10 3 544.38 90.71
 1 -10 -3 532.36 87.16
 -1 10 3 634.8 87.74
 1 10 -3 477.54 95.7
 1 -10 -3 489.66 99.51
 -1 10 3 476.63 97.8
 1 10 -3 261.7 96.48
 -1 -10 3 447.54 101.47
 1 -10 -3 209.62 103.56
 -1 10 2 185.41 56.56
 -1 -10 2 339.37 63.86
 1 -10 -2 213.13 56.87
 1 10 -2 268.01 61.25
 1 10 -2 140.61 46.12
 -1 -10 2 226.63 48.43
 1 10 -2 351.36 48.7
 -1 -10 2 378.71 49.14
 -1 10 2 222.3 57.62
 -1 -10 2 202.39 57.6
 1 10 -2 250.39 59.58
 1 -10 -2 251.87 53.08
 -1 10 2 268.33 52.51
 1 -10 -2 97.79 52.25
 -1 10 2 237.2 43.95
 1 -10 -2 351.6 46.68
 1 10 -1 51.43 30.27
 -1 10 1 66.72 31.87
 1 -10 -1 79.7 34.4
 1 10 -1 2.28 27.06
 -1 -10 1 5.22 27.01
 -1 -10 1 53.65 31.35
 -1 -10 1 -1.78 18.52
 1 10 -1 6.62 18.21
 -1 10 1 4.67 21.17
 1 -10 -1 1.77 23.41
 1 -10 -1 13.49 19.32
 -1 10 1 41.83 19.36
 1 -10 0 254.97 73.57
 -1 10 0 376.94 75.59
 -1 -10 0 321.13 73.8
 1 10 0 406.69 74.87
 1 -10 0 328.43 80.97
 -1 10 0 335.64 80.47
 -1 -10 0 563.01 83.34
 1 10 0 593.12 84.04
 -1 10 0 304.17 70.81
 -1 -10 0 459.42 83.46
 1 10 0 350.92 80
 1 -10 0 234.86 69.82
 1 -10 0 484.99 71.73
 1 -10 1 68.59 19.1
 -1 10 -1 83.31 19.91
 -1 10 -1 50.08 25.9
 -1 -10 -1 80.98 30.03
 1 10 1 84.96 29.93
 1 -10 1 57.35 26.59
 -1 10 -1 54.64 34.87
 1 -10 1 34.19 32.99
 -1 -10 -1 65.78 31.61
 1 10 1 29.95 31.1
 1 10 1 171.32 37.72
 -1 -10 -1 148.9 35.67
 -1 10 -1 28.8 29.72
 -1 -10 -1 102.4 19.26
 1 10 1 105.25 18.97
 1 10 2 55.67 37.44
 -1 -10 -2 87.52 42.85
 1 10 2 57.84 21.07
 -1 -10 -2 83.97 21.87
 1 -10 2 142.52 26.69
 -1 -10 -2 44.55 34.75
 1 10 2 117.31 40.01
 1 -10 2 177.35 47.37
 1 10 2 45.83 37.92
 -1 -10 -2 46.23 35.33
 -1 10 -2 128.67 44.99
 -1 -10 -3 229.04 77.65
 1 10 3 213.92 74.83
 1 10 3 367.51 75.03
 -1 -10 -3 453.74 78.23
 -1 -10 -3 306.06 75.73
 1 10 3 222.1 74.9
 -1 10 -3 218.9 71.53
 -1 -10 -3 388.71 57.34
 1 10 3 344.1 56.8
 1 -10 3 243.5 64.47
 -1 10 -3 123.94 59.42
 1 -10 3 365.75 59.19
 1 -10 3 203.61 72.43
 1 10 4 622.37 123.33
 -1 -10 -4 615.4 123.22
 -1 -10 -4 987.49 106.69
 -1 10 -4 850.52 108.33
 1 -10 4 646.25 105.98
 1 10 4 422.81 125.61
 -1 -10 -4 346.8 122.22
 -1 -10 -4 360.91 116.6
 1 10 4 356.56 117.71
 -1 10 -4 228.4 106.55
 1 -10 4 671.34 117.68
 1 10 4 957.3 106.72
 -1 10 -4 361.64 115.69
 1 -10 4 336.82 116.72
 1 10 5 158.87 56.03
 -1 -10 -5 134.52 55.1
 1 10 5 206.01 35.04
 1 -10 5 151.76 36.83
 -1 10 -5 184.83 37.76
 1 10 5 117.43 63.21
 -1 -10 -5 138.33 65.87
 -1 10 -5 45.5 47.65
 1 -10 5 35.25 47.29
 -1 10 -6 164.9 59.85
 1 -10 6 141.48 58.41
 1 10 6 89.37 66.48
 -1 -10 -6 198.48 72.94
 -1 10 -6 269.61 46.52
 1 -10 6 250.06 46.61
 -1 -10 -6 224.32 41.68
 1 10 6 215.1 41.37
 -1 -10 -7 27.88 49.5
 1 10 7 108.12 54.81
 1 -10 7 33.38 38.75
 -1 10 -7 59.03 41.02
 -1 10 -7 28.5 18.87
 1 -10 7 22.73 18.96
 -1 -10 -7 96.1 19.55
 -1 -10 -8 24.73 13.84
 1 10 8 25.75 13.09
 -1 10 -8 23.79 21.13
 1 -10 8 41.9 22.89
 1 10 8 -2.59 47.59
 -1 -10 -8 -2.51 44.89
 1 -10 8 -1.93 32.77
 -1 10 -8 -5.72 32.57
 -1 -10 -9 19.95 13.56
 1 10 9 21.35 13.89
 -1 -10 -9 -10.83 41.51
 1 10 9 -5.04 41.95
 -1 10 -9 20.74 34.86
 1 -10 9 8.29 35.7
 1 -10 9 50.92 21.92
 -1 10 -9 45.83 23.53
 1 10 10 16.31 38.95
 -1 -10 -10 123.68 47.82
 -1 10 -10 48.94 43.86
 1 -10 10 2.26 33.74
 -1 10 -10 23.83 18.71
 1 -10 10 39.73 19.34
 -1 -10 -11 -4.21 27.45
 1 10 11 11.42 31.03
 1 -10 11 -10.17 14.04
 -1 10 -11 6.46 13.32
 -1 10 -11 -14.46 37.8
 1 -10 11 52.66 42.25
 1 -11 -11 -18.49 47.88
 -1 11 11 36.5 51.69
 1 11 -11 3.22 11.59
 -1 -11 11 29.69 16.79
 1 11 -11 -9.45 35.64
 -1 -11 11 12.15 38.14
 1 11 -10 20.25 60.26
 1 -11 -10 61.4 22.16
 -1 11 10 85.35 62.11
 1 -11 -10 42.92 50.07
 1 11 -10 109.01 27.19
 -1 -11 10 45.85 46.06
 1 11 -10 55.89 44.44
 -1 -11 9 58.39 59.75
 1 11 -9 55.47 63.9
 1 -11 -9 83.3 23.41
 -1 11 9 75.62 22.49
 -1 11 9 129.95 57.85
 1 -11 -9 88.01 58.16
 -1 -11 9 132.82 29.24
 1 11 -9 124.08 28.89
 1 11 -9 81.91 48.11
 -1 -11 9 64.17 45.02
 -1 -11 8 50.11 51.39
 1 -11 -8 -7.36 48.17
 -1 11 8 91.78 53.23
 1 11 -8 46.33 55.32
 1 11 -8 16.49 38.15
 -1 -11 8 42.75 38.89
 1 -11 -8 34.23 13.9
 -1 11 8 31.53 13.82
 1 11 -7 24.62 15.24
 -1 -11 7 52.74 17.72
 1 -11 -7 -7.32 29.4
 -1 11 7 14.66 32.02
 1 11 -7 8.3 33.81
 -1 -11 7 111.14 44.96
 1 11 -7 40.91 45.13
 -1 -11 7 24.4 44.19
 1 -11 -7 91.96 55.49
 -1 11 7 -28.35 46.81
 -1 11 7 12.25 8.19
 1 -11 -7 16.56 8.97
 1 -11 -6 18.61 35.74
 -1 11 6 71.65 40.34
 -1 -11 6 17.87 40.14
 1 11 -6 60.7 45.12
 1 11 -6 8.92 31.39
 -1 -11 6 47.09 39.11
 -1 11 6 63.92 14.21
 -1 11 6 -9.34 36.51
 1 -11 -6 35.13 45.61
 1 11 -6 10.87 13.32
 -1 -11 6 28.71 15.96
 -1 11 5 139.95 24.82
 -1 -11 5 65.27 32.16
 1 11 -5 32.41 28.74
 -1 -11 5 63.16 42.99
 1 11 -5 81.57 41.44
 -1 -11 5 77.51 45.03
 1 11 -5 94.07 45.25
 -1 11 5 35.97 38.94
 1 -11 -5 56.59 39.57
 -1 11 5 81.19 46.78
 1 -11 -5 76.5 50.69
 1 11 -4 124.47 30.47
 1 -11 -4 71.77 19.15
 -1 11 4 121.54 20.98
 -1 11 4 33.54 38.4
 1 -11 -4 60.15 42.93
 1 11 -4 78.98 22.29
 -1 -11 4 31.57 36.95
 1 11 -4 47.46 37.9
 -1 11 4 81.26 39.37
 1 -11 -4 109.62 41.76
 -1 -11 4 62.14 21.63
 -1 11 3 71.91 15.85
 1 -11 -3 33.07 14.77
 1 11 -3 52.01 33.81
 -1 -11 3 2.04 29.16
 1 -11 -3 31.25 28.47
 -1 11 3 65.11 26.77
 1 11 -3 124.73 41.12
 -1 -11 3 143.52 42.71
 1 -11 -3 39.48 48.44
 -1 -11 3 39.16 22.98
 1 11 -3 33.06 22.95
 -1 11 2 80.73 20.19
 -1 11 2 28.49 25.79
 1 -11 -2 70.02 28.38
 -1 -11 2 73.66 35.95
 1 11 -2 48.27 34.89
 1 -11 -2 63.56 22.25
 1 -11 -2 47.39 34.12
 -1 -11 2 87.38 38.36
 1 11 -2 89.69 39.13
 1 -11 -2 31 32.31
 -1 11 2 75.94 35.75
 -1 -11 2 101.14 23.9
 -1 11 2 56.67 37.63
 1 11 -1 38.98 30.56
 -1 -11 1 42.33 30.46
 1 -11 -1 20.15 20.56
 -1 11 1 30.68 21.11
 -1 11 1 35.61 25.89
 1 11 -1 30.48 22.18
 -1 -11 1 56.99 23.86
 1 -11 -1 15.43 24.11
 -1 -11 1 126.16 36.53
 -1 11 1 20.77 32
 1 11 -1 94.65 35.74
 1 -11 -1 43.36 32.54
 1 -11 0 12.42 14.25
 -1 -11 0 -14.69 29.25
 -1 11 0 7.85 14.7
 1 11 0 1.52 25.51
 1 -11 0 63.83 30.54
 -1 -11 0 29.27 26.63
 1 11 0 23.46 25.56
 -1 11 0 32.93 30.44
 -1 -11 0 15.99 18.49
 1 -11 0 36.39 21.06
 1 11 0 22.96 18.07
 -1 11 0 74.26 22.48
 -1 11 0 62.6 15.87
 1 11 1 183.61 50.89
 -1 -11 -1 152.19 49.98
 1 11 1 266.45 41.83
 -1 -11 -1 180.08 49.64
 1 11 1 220.08 49.33
 1 -11 1 207.51 42.51
 -1 11 -1 140.18 52.84
 1 -11 1 124.34 52.58
 1 11 1 280.42 54.88
 -1 -11 -1 221.77 53.53
 -1 11 -1 47.16 44.12
 1 -11 1 227.82 48.97
 -1 11 -1 203.43 47.14
 -1 -11 -2 519.73 90.96
 -1 11 -2 241.83 86.66
 1 11 2 518.36 92.36
 1 -11 2 252.11 86.59
 -1 11 -2 225.44 81.72
 1 -11 2 267.97 82.72
 -1 -11 -2 237.71 82.89
 1 11 2 263.78 85.11
 1 -11 2 414.64 78.52
 -1 -11 -2 257.89 87.12
 1 11 2 265.77 87.84
 -1 11 -3 69.54 43.26
 1 -11 3 110.5 45.92
 1 11 3 80.47 50.08
 -1 -11 -3 77.77 52.18
 -1 -11 -3 125.47 44.16
 1 11 3 141.95 45.83
 1 11 3 146.16 28.75
 -1 11 -3 68.62 34.94
 1 -11 3 170.13 44.54
 -1 -11 -3 99.5 45.86
 1 11 3 80.35 45.57
 1 -11 3 103.7 29.47
 1 -11 4 15.24 15.11
 -1 11 -4 37.77 16.89
 -1 -11 -4 -17.98 37.6
 1 11 4 -24.22 37.33
 1 11 4 50.46 34.96
 -1 -11 -4 55.06 34.22
 -1 -11 -4 17 10.81
 1 11 4 27.4 11.15
 -1 -11 -4 74.16 50.97
 1 11 4 38.68 43.17
 1 -11 4 48.73 33.4
 -1 11 -4 1.08 23.78
 1 -11 4 160.32 45.95
 -1 11 -4 144.85 44.71
 -1 -11 -5 127.91 50.13
 1 11 5 118.45 47.86
 1 11 5 64.1 54.24
 -1 -11 -5 31.55 54.09
 -1 11 -5 164.89 31.66
 1 -11 5 180.33 33.26
 -1 11 -5 158.66 52.24
 1 -11 5 146.94 49.81
 -1 -11 -5 155.35 29.18
 1 11 5 84.82 26.76
 -1 11 -6 25.8 34.69
 -1 -11 -6 16.25 31.53
 1 11 6 43.29 52.02
 -1 -11 -6 30.47 50.33
 -1 11 -6 27.51 19.73
 1 -11 6 22.97 36.1
 1 11 7 44.86 52.89
 -1 -11 -7 -7.15 45.2
 -1 11 -7 0.65 12.34
 1 -11 7 6.94 13.17
 1 11 7 16.61 9.03
 -1 -11 -7 12.58 9.11
 -1 11 -7 12.5 30.88
 1 -11 7 -10.89 32.1
 1 -11 8 4.08 15.08
 -1 11 -8 43.18 36.97
 1 -11 8 25.81 34.54
 -1 11 -8 3.12 13.46
 -1 -11 -8 34.47 44.3
 1 11 8 -10.33 42.8
 -1 -11 -8 1.07 8.06
 1 11 8 2.32 7.27
 1 -11 9 4.3 37.77
 -1 11 -9 76.64 43.52
 -1 -11 -9 58.45 19.6
 1 11 9 54.8 51.87
 -1 -11 -9 54.66 48.34
 1 11 9 49.64 19.66
 -1 11 -9 81.35 26.41
 1 -11 9 95.13 29.32
 -1 11 -10 34.3 39.4
 1 -11 10 4.59 34.51
 1 -11 10 55.18 22.98
 -1 11 -10 56.2 25.55
 -1 -11 -10 13.47 14.03
 -1 -11 -10 16.76 34.83
 1 11 10 30.67 43.11
 1 12 -10 8.85 31.36
 -1 -12 10 24.43 35.32
 1 -12 -10 8.84 45.91
 -1 12 10 38.02 50.6
 1 12 -10 20.65 15.7
 -1 -12 10 37.73 18.43
 -1 12 10 17.38 12.7
 1 -12 -10 18.75 12.15
 1 12 -9 18.66 53.41
 1 12 -9 55.47 39.15
 -1 -12 9 24.9 35.74
 1 -12 -9 -24.84 50.37
 -1 12 9 13.58 44
 -1 -12 9 32.87 16.49
 1 12 -9 37.4 16.95
 -1 -12 9 21.62 48.59
 1 -12 -9 36.46 12.7
 -1 12 9 12.48 10.04
 -1 -12 8 14.06 45.03
 1 12 -8 74.03 54.39
 1 12 -8 13.23 31.67
 -1 -12 8 28.67 34.87
 -1 -12 8 5.07 11.47
 1 12 -8 -1.29 11.07
 1 -12 -8 38.77 11.44
 -1 12 8 17.53 8.92
 1 -12 -8 2.04 29.84
 1 -12 -8 32.83 45.7
 -1 12 8 52.43 45.51
 -1 -12 7 57.3 19.79
 1 -12 -7 64.18 52.44
 -1 12 7 8.72 43.99
 1 12 -7 18.04 40.67
 -1 -12 7 35.9 46.07
 1 12 -7 84.23 21.08
 1 -12 -7 46.96 15.14
 -1 12 7 76.15 16.62
 -1 12 7 26.83 35.9
 1 -12 -7 68.87 38.19
 -1 -12 7 108.03 42.42
 1 12 -7 44.6 36.84
 -1 -12 6 23.37 29.87
 -1 -12 6 42.92 17.23
 1 -12 -6 114.56 55.73
 -1 12 6 171.47 56.24
 -1 12 6 41.46 33.68
 1 -12 -6 37.44 32.17
 -1 -12 6 26.17 20.21
 -1 -12 6 19.79 39.05
 1 12 -6 71.46 42.02
 1 12 -6 132.71 43.37
 1 -12 -6 34.05 12.16
 -1 12 6 28.91 12.29
 1 12 -6 76.84 19.4
 -1 -12 5 123.88 33.9
 -1 12 5 186.89 52.06
 1 -12 -5 113.97 44.66
 -1 -12 5 80.89 25.59
 1 12 -5 86.36 25.16
 1 12 -5 59.57 30.18
 1 12 -5 36.22 39.4
 -1 -12 5 52.85 40.68
 -1 12 5 53.07 39.4
 1 -12 -5 113.52 50.21
 -1 -12 5 103.73 44.07
 1 12 -5 62.08 41.35
 1 -12 -5 128.36 24.43
 -1 12 4 122.88 43.36
 1 -12 -4 53.91 37.17
 -1 12 4 168.12 50.78
 1 12 -4 108.12 41.79
 -1 -12 4 71.83 41.41
 1 -12 -4 102.31 47.48
 1 12 -4 126.69 27.04
 -1 -12 4 102.9 25.56
 1 12 -4 70.99 29.93
 -1 -12 4 52.33 37.28
 1 12 -4 99.5 39.94
 -1 12 4 155.78 24.23
 1 -12 -4 124.48 23.14
 -1 -12 4 134.25 34.16
 -1 -12 3 218.38 50.61
 -1 12 3 205.93 34.54
 1 -12 -3 141.75 33.31
 -1 -12 3 271.12 40.23
 1 12 -3 245.51 39.81
 1 12 -3 139.08 46.79
 1 -12 -3 73.37 43
 -1 12 3 114.37 46.49
 1 12 -3 108.4 39.48
 1 12 -3 225.4 54.1
 -1 -12 3 267.89 56.2
 1 -12 -3 223.75 49.62
 -1 12 3 153.72 44.85
 -1 -12 2 503.55 69.26
 1 12 -2 524.67 69.85
 -1 -12 2 390.53 70.79
 1 12 -2 278.62 68.94
 -1 12 2 268.32 70.87
 1 -12 -2 303.94 71.98
 1 12 -2 479.98 82.51
 1 -12 -2 203.24 72.19
 -1 -12 2 490.21 83.59
 -1 12 2 260.56 74.75
 1 12 -2 358.05 76.59
 -1 12 2 180.09 72.43
 1 -12 -2 202.48 70.25
 -1 -12 2 282.72 74.14
 -1 -12 1 942.25 123.93
 -1 12 1 561.2 119.34
 1 -12 -1 851.89 122.33
 1 12 -1 809.5 123
 -1 12 1 892.65 128.31
 1 -12 -1 746.89 126.8
 1 12 -1 847.19 124.6
 -1 -12 1 872.65 125
 1 12 -1 1024.95 135.16
 -1 -12 1 1040.69 136.57
 -1 12 1 673.74 131.21
 1 -12 -1 590.54 129.36
 -1 -12 1 842.28 129.25
 1 12 -1 736.89 128.31
 1 -12 -1 548.09 117.46
 -1 12 1 526.02 117.71
 -1 12 0 456.81 52.79
 1 -12 0 430.16 51.98
 1 12 0 300.29 55.39
 -1 -12 0 359.95 57.19
 -1 12 0 326.08 57.07
 1 -12 0 280.85 55.64
 -1 12 0 279.81 62.59
 1 12 0 480.31 67.1
 -1 -12 0 518.36 68.04
 1 -12 0 289.68 63.15
 -1 12 0 188 46.9
 1 12 0 319.7 60.26
 1 -12 0 124.01 45.77
 -1 -12 0 334.48 62.06
 -1 -12 -1 863.35 136.22
 1 12 1 809.55 135.7
 -1 12 -1 1232.39 139.83
 1 -12 1 770.24 136.55
 -1 -12 -1 849.8 143.73
 1 12 1 686.52 141.56
 1 -12 1 858.25 143.09
 -1 12 -1 776.85 142.03
 1 12 1 1055.59 149.86
 -1 12 -1 587.72 145.6
 -1 -12 -1 1101.15 151.26
 1 -12 1 671.44 146.63
 1 12 1 616.62 141.78
 -1 -12 -1 600.34 141.65
 -1 12 -2 287.26 70.89
 1 -12 2 298.44 71.22
 1 12 2 380.66 70.58
 -1 -12 -2 397.95 70.91
 1 -12 2 348.01 57.16
 -1 12 -2 440.43 58.39
 1 12 2 414.76 56.42
 -1 -12 -2 415.18 56.34
 1 12 2 127.58 66.43
 1 -12 2 139.58 58.71
 -1 12 -2 143.61 58.99
 -1 -12 -2 170.87 60.43
 1 12 2 232.64 64.16
 1 -12 3 160.17 42.6
 -1 12 -3 115.39 38.59
 -1 -12 -3 102.23 50.82
 1 12 3 84.38 47.72
 1 -12 3 166.34 49.46
 -1 12 -3 172.52 49.1
 1 12 3 153.82 46.87
 -1 -12 -3 116.52 43.81
 1 12 3 74.9 44.64
 -1 -12 -3 154.8 44.05
 1 -12 3 194.69 33.69
 -1 12 -3 152.33 32.45
 -1 -12 -3 164.54 29.83
 1 12 3 153.79 29.9
 1 -12 4 53.09 25.77
 -1 12 -4 86.13 26.94
 -1 -12 -4 111.11 55.54
 1 12 4 54.88 46.51
 -1 -12 -4 160.46 46.15
 1 12 4 169.09 48.33
 -1 -12 -4 49.8 39.05
 1 12 4 19.46 39.06
 -1 12 -4 66.71 32.38
 1 -12 4 128.41 37.01
 1 -12 4 82.95 42.99
 -1 12 -4 99.7 43.1
 1 -12 5 190.61 37.35
 -1 -12 -5 53.02 54.22
 1 12 5 75.11 57.37
 1 12 5 63.84 47.06
 -1 -12 -5 173.63 55.38
 1 -12 5 99.6 48.82
 -1 12 -5 80.24 47.47
 -1 12 -5 82.4 41.39
 -1 -12 -5 194.93 34.68
 -1 -12 -6 62.57 18.39
 1 12 6 78.32 18.62
 -1 -12 -6 72.68 52.76
 1 12 6 78.29 55.73
 -1 12 -6 86.59 22.94
 -1 12 -6 74.41 38.25
 1 -12 6 100.61 40.99
 1 12 6 47.93 37.22
 -1 -12 -6 64.83 41.65
 1 -12 6 51.61 20.46
 -1 12 -7 155.84 31.57
 1 12 7 -17.08 51.5
 -1 -12 -7 58.95 57.04
 -1 -12 -7 125.7 25.75
 1 12 7 107.08 25.07
 -1 12 -7 80.53 45.88
 1 -12 7 37.41 40.88
 1 -12 7 137.75 30.37
 -1 12 -8 18.06 34.41
 1 -12 8 -22.22 36.27
 1 12 8 11.23 8.84
 -1 -12 -8 7.07 8.86
 1 12 8 -44.86 54.46
 1 -12 8 9.28 12.35
 -1 12 -8 25.33 14.76
 -1 -12 -8 18.64 46.36
 1 12 9 32.89 15.4
 -1 -12 -9 35.79 15.13
 1 -12 9 24.28 36.3
 -1 12 -9 39.24 42.2
 1 -12 9 66.01 24.16
 1 12 9 57.34 53.74
 -1 -12 -9 14.71 46.68
 -1 12 -9 100.94 26.08
 1 12 10 46.79 17.96
 -1 12 -10 16.38 32.06
 1 -12 10 33.06 38.65
 -1 -12 -10 70.3 18.61
 1 12 10 18.84 43.91
 -1 -12 -10 -8.61 38.18
 -1 12 -10 8.66 18
 1 -12 10 -5.79 19.45
 1 13 -10 2.27 35.26
 -1 -13 10 20.58 31.52
 -1 13 10 16.41 10.87
 1 -13 -10 17.53 10.23
 -1 13 10 -9.1 37.37
 1 -13 -10 -12.14 38.54
 1 13 -10 6.76 12.94
 -1 -13 10 14.29 13.77
 -1 -13 9 -14.93 34.41
 1 13 -9 -12.57 32.23
 1 13 -9 13.97 14.01
 -1 -13 9 16.71 13.79
 1 -13 -9 2.68 6.59
 -1 13 9 -2.89 7.55
 -1 13 9 13.92 40.17
 1 -13 -9 8.48 41.24
 1 13 -8 2.67 12.03
 -1 -13 8 6.76 12.44
 1 13 -8 -34.91 46.78
 -1 -13 8 25.48 48.14
 1 -13 -8 7.83 45.45
 -1 13 8 -22.83 48.15
 -1 13 8 13.87 8.33
 1 13 -8 3.87 31.02
 -1 -13 8 40.91 32.91
 -1 13 8 2.13 28.6
 1 -13 -8 16.95 28.88
 -1 -13 7 40.02 44.08
 1 13 -7 22.73 40.26
 1 -13 -7 72.41 16.74
 1 -13 -7 100.72 49.36
 -1 13 7 67.94 44.87
 -1 -13 7 75.93 20.62
 1 13 -7 82.85 21.12
 1 13 -7 -10.47 33.46
 -1 -13 7 44.52 37.84
 -1 13 7 15.98 34.3
 1 -13 -7 45.57 34.04
 -1 13 7 47.74 14.87
 -1 -13 6 117.58 53.5
 1 13 -6 133.62 54.37
 1 13 -6 160.44 60.09
 -1 -13 6 61 52.61
 1 13 -6 140.13 46.39
 -1 -13 6 261.64 53.6
 1 -13 -6 88.5 50.98
 -1 13 6 108.99 53.2
 -1 -13 6 261.55 43.44
 1 13 -6 275.74 43.52
 1 -13 -6 211.1 37.86
 -1 13 6 190.08 37.37
 1 13 -5 -1.4 10.04
 -1 -13 5 -1.94 10.84
 1 -13 -5 27.45 10.56
 1 13 -5 4.52 25.79
 -1 -13 5 12.75 27.27
 1 13 -5 1.89 14.34
 -1 -13 5 25.99 19.17
 1 13 -5 75.87 36.88
 -1 -13 5 86.43 37.89
 1 -13 -5 6.35 24.38
 -1 13 5 32.22 30.11
 -1 13 5 17.35 30.67
 1 -13 -5 45.02 35.98
 -1 13 4 39.78 31.05
 -1 13 4 62.87 12.55
 1 -13 -4 38.62 11.38
 1 13 -4 71.34 34.48
 -1 -13 4 13.95 29.15
 -1 -13 4 59.8 24.72
 1 13 -4 35.54 20.44
 1 13 -4 61.02 32.16
 -1 -13 4 42.77 29.17
 1 -13 -4 8.31 24.36
 -1 -13 4 30.06 14.68
 1 13 -4 26.05 14.64
 1 -13 -4 14.39 26.22
 -1 13 4 35.29 26.3
 1 -13 -3 31.38 23.73
 -1 13 3 -16.22 24.36
 1 -13 -3 52.17 25.83
 -1 13 3 35.18 21.41
 -1 -13 3 -2.05 14.53
 1 13 -3 29.2 13.31
 -1 -13 3 28.13 14.42
 1 13 -3 -11.64 23.05
 -1 -13 3 -11.35 22.49
 1 13 -3 52.77 19.5
 1 -13 -3 71.9 12.2
 -1 -13 3 64.44 31.51
 1 13 -3 72.86 33.31
 -1 13 3 7.77 8.29
 -1 -13 2 38.36 27.92
 1 13 -2 58.89 29.54
 1 13 -2 75.24 34.11
 -1 -13 2 39.21 31.48
 1 -13 -2 68 31.3
 -1 13 2 126.56 24.5
 -1 13 2 37.8 26.13
 1 -13 -2 36.09 25.93
 1 -13 -2 86.56 30.91
 -1 13 2 94.18 34.12
 -1 -13 2 86.7 22.64
 1 13 -2 90.06 23.02
 -1 -13 2 109.81 26.66
 1 13 -2 138.37 28.64
 -1 -13 1 272.44 63.85
 1 13 -1 304.02 65.3
 -1 13 1 188.16 54.46
 1 -13 -1 191.64 53.83
 -1 13 1 387.19 66.26
 1 -13 -1 301.49 64.56
 -1 -13 1 530.52 76.83
 -1 13 1 335.29 70.44
 1 -13 -1 334.82 70.4
 1 13 -1 509.54 75.11
 -1 -13 1 379.31 63.37
 1 13 -1 426.09 64.11
 1 -13 -1 393.09 61.14
 -1 -13 1 472.78 63.36
 1 13 -1 438.43 62.83
 -1 13 0 69.43 16.39
 1 13 0 65.47 22.98
 -1 -13 0 121.83 30.14
 -1 -13 0 33.9 25.01
 1 13 0 23.44 22.25
 -1 13 0 11.43 9.58
 -1 -13 0 37.88 24.97
 1 -13 0 5.66 22.53
 1 13 0 62.82 27.07
 -1 13 0 45.16 26.36
 1 -13 0 25.48 9.56
 1 13 0 53.64 20.88
 -1 -13 0 29.45 19.09
 1 -13 0 34.59 19.82
 -1 13 0 39.53 18.97
 1 13 1 211.22 36.93
 -1 13 -1 86.54 45.25
 1 13 1 172.72 43.39
 1 13 1 231.05 50.78
 -1 -13 -1 196.88 49.25
 1 -13 1 167.92 50.27
 -1 13 -1 95.68 39.95
 1 13 1 127.65 42.28
 -1 -13 -1 138.97 43.34
 1 -13 1 101.29 40.04
 -1 -13 -1 114.86 41.93
 -1 -13 -2 60.65 14.12
 1 13 2 17.71 23.81
 -1 -13 -2 13.8 20.31
 1 13 2 37.95 12.9
 1 -13 2 24.23 13.54
 -1 13 -2 44.13 15.19
 -1 -13 -2 26.11 30.44
 1 13 2 29.15 25.36
 -1 -13 -2 27.77 24.34
 -1 13 -2 54.87 30.55
 1 -13 2 63.88 33.06
 1 13 2 2.04 28.2
 -1 -13 -3 14.45 25.11
 1 -13 3 57.97 16.2
 1 13 3 -14.05 27.28
 1 13 3 39.46 28.32
 -1 -13 -3 50.21 36.46
 -1 13 -3 15.42 27.7
 1 -13 3 2.77 26.9
 1 13 3 15.92 22.56
 -1 -13 -3 55.18 27.36
 1 -13 3 1.08 21.45
 -1 13 -3 7.56 20.74
 -1 -13 -3 9.64 8.05
 1 13 3 -0.99 6.83
 -1 13 -4 77.95 19.44
 -1 13 -4 39.15 31.08
 1 -13 4 33.81 31.83
 -1 -13 -4 29.28 34.53
 1 13 4 43.57 34.87
 -1 -13 -4 26.74 39.11
 1 13 4 44.87 42.15
 -1 13 -4 87.11 30.08
 1 -13 4 75.61 28.21
 1 13 4 75.7 16.82
 1 -13 4 49.04 17.84
 -1 -13 -4 75.21 33.92
 1 13 4 67.6 34
 -1 -13 -4 44.58 15.12
 -1 -13 -5 48.75 14.13
 1 13 5 76.16 16.13
 -1 13 -5 65.67 39.16
 1 -13 5 98.73 42.63
 -1 -13 -5 11.84 31.3
 -1 -13 -5 17.03 45.06
 1 13 5 10.14 39.19
 1 -13 5 159.05 40.16
 -1 13 -5 42.47 27.98
 -1 -13 -5 24.15 29.45
 1 13 5 50.25 34.25
 1 -13 5 18.31 16.38
 -1 13 -5 43.09 18.24
 1 -13 6 41.29 30.24
 1 13 6 84.52 42.78
 -1 -13 -6 14.21 35.63
 -1 13 -6 93.09 24.76
 1 -13 6 105.38 26.56
 1 13 6 36.73 49.93
 -1 -13 -6 48.83 53.47
 1 -13 6 71.38 38.79
 -1 13 -6 -5.4 35.8
 1 -13 7 45.56 34.67
 1 -13 7 41.51 18.73
 -1 -13 -7 9.58 31.01
 -1 13 -7 85.62 22.68
 1 13 7 59.31 16.13
 -1 -13 -7 83.5 18.64
 -1 -13 -7 2.55 43.77
 1 13 7 22.9 47.76
 -1 13 -7 11.3 30.53
 1 -13 8 0.75 12
 -1 13 -8 14.69 13.46
 1 -13 8 -8.36 31.21
 -1 13 -8 10.22 31.16
 -1 -13 -8 2.74 44.6
 1 13 8 13.63 45.95
 1 13 8 11.54 8.83
 -1 -13 -8 13.75 9.96
 1 13 9 11.53 8.87
 -1 -13 -9 -0.57 7.61
 -1 13 -9 -4.43 29.73
 1 -13 9 44.98 35.95
 1 -13 9 1.78 12.89
 -1 13 -9 0.82 12.78
 1 13 9 17.55 45.88
 -1 -13 -9 -8.89 43.72
 -1 -14 9 14.55 12.52
 1 14 -9 32.63 16.08
 1 -14 -9 30.3 31.92
 1 -14 -9 26.06 45.59
 -1 14 9 62.97 49.19
 1 14 -9 10.72 29.04
 -1 -14 9 26.11 30.58
 1 -14 -9 33.95 11.86
 -1 14 9 22.82 10.87
 1 -14 -8 116.49 57.27
 -1 14 8 68.01 50.61
 -1 -14 8 62.43 22.87
 1 14 -8 88.35 23.49
 -1 14 8 95.09 19.85
 1 -14 -8 66.75 18.06
 1 14 -8 5.28 39.31
 -1 -14 8 45.3 45.43
 -1 14 8 59.66 39.23
 1 -14 -8 46.13 37.83
 1 14 -8 39.48 36.2
 -1 -14 8 94.89 44.08
 1 -14 -7 54.05 45.78
 -1 14 7 57.82 45.18
 -1 -14 7 45.76 35.02
 1 14 -7 20.35 37.54
 -1 -14 7 -2.37 36.58
 -1 -14 7 27.96 15.13
 1 14 -7 21.47 12.82
 -1 -14 7 85.45 31.07
 1 -14 -7 -12.62 28.68
 -1 14 7 -8.38 30.65
 1 14 -7 46.6 34.52
 -1 14 7 23.72 10.84
 1 -14 -7 3.08 7.71
 -1 14 6 12.29 8.89
 1 -14 -6 2.79 7.64
 1 -14 -6 19.83 37.15
 -1 14 6 41.16 40.53
 -1 -14 6 61.75 25.1
 1 14 -6 8.4 19.1
 1 14 -6 22.59 12.98
 -1 -14 6 1.2 12.14
 1 14 -6 38.44 32.96
 -1 -14 6 27.49 30.18
 -1 14 6 41.82 33.38
 1 -14 -6 5.48 25.82
 1 14 -6 11.11 31
 -1 -14 6 7.81 33.49
 -1 -14 5 -4.73 25.93
 1 14 -5 4.57 24.65
 -1 -14 5 19.24 13.46
 1 14 -5 34.96 14.03
 1 14 -5 29.65 18.63
 -1 -14 5 26.91 18.6
 -1 -14 5 62.41 35.92
 1 14 -5 -15.9 29.8
 1 -14 -5 42.78 11.69
 -1 14 5 57.35 13.2
 -1 14 5 22.39 30.96
 1 -14 -5 26.7 33.66
 -1 14 5 41.97 32.25
 1 -14 -5 24.9 27.28
 -1 -14 4 39.57 15.11
 1 14 -4 19.21 25.19
 -1 -14 4 7.9 22.86
 1 14 -4 -1.42 23.26
 -1 -14 4 11.71 24.11
 -1 14 4 -10.17 24.11
 1 -14 -4 -9.05 24.78
 -1 -14 4 90.84 28.46
 1 14 -4 72.99 26.78
 -1 14 4 6.13 25.2
 1 -14 -4 38.07 27.51
 -1 14 4 16.12 8.46
 1 -14 -4 21.69 8.92
 -1 -14 3 206.34 43.38
 1 14 -3 194.85 43.56
 -1 -14 3 159.02 50
 1 -14 -3 148.46 47.86
 -1 14 3 148.08 47.54
 1 14 -3 131.25 45.28
 -1 -14 3 97.13 42.26
 1 -14 -3 195.04 35.51
 -1 14 3 254.48 36.65
 1 14 -3 131.9 49.21
 -1 14 3 132.51 42.38
 1 -14 -3 158.81 45.13
 -1 -14 3 268.54 41.82
 1 14 -3 234.72 39.48
 -1 -14 2 125.93 38.22
 1 14 -2 94.07 35.29
 1 -14 -2 106.22 33.94
 -1 14 2 100.6 33.01
 -1 -14 2 149.47 30.29
 1 14 -2 191.7 31.58
 -1 -14 2 135.12 42.08
 1 14 -2 94.81 38.16
 -1 14 2 91.38 36.54
 1 -14 -2 -35.83 39.69
 1 14 -2 138.74 33.16
 -1 -14 2 96.92 30.49
 1 -14 -2 124.1 38.83
 -1 -14 1 14.45 18.42
 1 14 -1 29.37 22.52
 -1 14 1 45.72 27.19
 1 14 -1 74.51 28.46
 -1 -14 1 13.54 22.92
 1 -14 -1 40.81 25.79
 -1 14 1 19.59 19.86
 1 -14 -1 -0.8 18.38
 1 14 -1 1.93 15.31
 -1 -14 1 11.08 16.46
 -1 14 1 14.83 12.32
 -1 -14 0 133.29 33.82
 1 14 0 142.15 34.04
 1 -14 0 76.3 17.04
 -1 14 0 81.28 18.49
 -1 -14 0 56.18 22.02
 1 -14 0 71.1 23.5
 -1 14 0 63.47 22.24
 -1 -14 0 55.17 26.4
 1 14 0 89.14 27.44
 -1 14 0 21.1 10.61
 -1 -14 0 127.95 31.11
 1 14 0 105.91 25.95
 1 -14 0 75.31 31.42
 -1 14 0 62.64 28.63
 1 14 0 134.88 27.63
 1 14 1 -11.62 19.92
 -1 -14 -1 11.22 19.6
 1 14 1 76.53 27.8
 -1 14 -1 21.31 24.04
 -1 -14 -1 115.8 31.95
 -1 -14 -1 96.8 16.14
 1 14 1 99.9 15.89
 1 -14 1 31.76 24.98
 1 -14 1 25.24 13.36
 -1 14 -1 8.26 10.96
 -1 14 -1 23.42 20.71
 1 -14 1 42.13 23.56
 1 14 1 25.24 18.31
 -1 -14 -1 11.06 17.82
 -1 -14 -2 21.27 19.29
 1 14 2 4.53 19.94
 -1 -14 -2 68.13 27.5
 1 -14 2 25.97 12.46
 1 14 2 30.35 11.35
 -1 -14 -2 43.43 12.54
 -1 14 -2 27 25.46
 1 -14 2 24.84 27.19
 -1 14 -2 63.05 15.79
 -1 14 -2 73.76 24.48
 1 14 2 29.65 24.8
 1 -14 2 32.43 21.06
 -1 -14 -2 48.26 28.46
 1 -14 3 104.78 22.61
 -1 14 -3 105.75 21.98
 1 14 3 127.73 43.64
 -1 -14 -3 24.69 32.99
 1 -14 3 62.7 34.7
 -1 14 -3 54.61 32.98
 -1 14 -3 162.21 38.62
 -1 -14 -3 63.91 31.31
 1 14 3 96.87 35.02
 1 14 3 87.09 19.06
 -1 -14 -3 58.19 17.57
 1 14 3 46.67 30.71
 -1 -14 -3 50.54 30.67
 1 14 4 111.13 44.16
 -1 -14 -4 18.31 38.17
 -1 14 -4 7.85 25.62
 1 -14 4 -4.79 26.04
 -1 -14 -4 72.38 15
 1 14 4 61.79 13.88
 -1 -14 -4 -13.27 26.52
 1 14 4 1.47 23.19
 -1 -14 -4 17.65 27.96
 1 14 4 -1.34 26.95
 -1 14 -4 -3.33 18.15
 1 -14 4 11.43 19.62
 1 -14 4 6.2 12.17
 -1 14 -4 38.69 15.13
 -1 -14 -5 12.83 37.71
 1 14 5 38.87 42.64
 1 -14 5 12.44 27.64
 -1 14 -5 -11.96 28.36
 -1 -14 -5 30.02 33.23
 -1 14 -5 3.48 11.74
 1 -14 5 -0.6 11.8
 -1 14 -5 8.04 21.2
 1 -14 5 -3.7 23.59
 1 14 5 17.05 27.31
 -1 -14 -5 6.56 26.03
 -1 14 -6 22.95 29.71
 1 -14 6 5.67 26.01
 -1 -14 -6 -4.04 7.38
 1 14 6 3.34 8.24
 1 -14 6 24.8 21.98
 -1 14 -6 13.42 19.73
 -1 14 -6 5.1 12.42
 1 -14 6 -0.63 10.9
 -1 -14 -6 -4.81 44.72
 1 14 6 21.42 43.92
 -1 -14 -6 24.27 29.84
 1 14 6 -3.78 25.97
 1 -14 7 29.54 33.73
 -1 14 -7 17.64 28.93
 -1 -14 -7 14.38 9.72
 1 14 7 2.43 7.23
 -1 14 -7 -2.64 10.31
 1 -14 7 14.54 13.07
 1 14 7 2.01 26.55
 -1 -14 -7 -9.95 28.07
 1 14 7 36.22 47.42
 -1 -14 -7 -13.27 42.41
 -1 -14 -8 36.76 12.67
 1 14 8 33.32 12.8
 -1 14 -8 16.69 32.15
 1 -14 8 -6.38 31.11
 1 -14 8 27.47 16.6
 -1 14 -8 34.1 17.22
 -1 -14 -8 38.22 35.22
 -1 -14 -8 48.11 52.1
 1 14 8 16.88 48.45
 1 -14 9 52.72 19.21
 -1 14 -9 50.9 19.19
 -1 14 -9 -2.26 30.95
 1 -14 9 23.05 33.07
 -1 -14 -9 -15.12 45.24
 1 14 9 -12.03 43.06
 1 14 9 18.98 10.71
 -1 -14 -9 17.96 10.63
 -1 15 9 5.2 6.51
 1 -15 -9 5.56 7.95
 1 15 -9 -8.77 26.57
 -1 -15 9 -11.14 29.08
 1 15 -9 18.3 13.31
 -1 -15 9 13.12 13.05
 -1 15 9 7.26 28.84
 1 -15 -9 12.06 25.72
 -1 15 9 20.24 37.23
 1 -15 -9 2.97 42.44
 1 -15 -8 -0.45 7.41
 -1 15 8 8.92 8.22
 1 15 -8 2.02 24.45
 -1 -15 8 8.23 24.54
 1 -15 -8 5.38 34.1
 -1 15 8 7.72 36.27
 -1 15 8 -9.19 23.46
 1 -15 -8 -6.87 30.33
 -1 -15 8 17.75 12.67
 1 15 -8 8.84 11.4
 -1 -15 7 -7.03 36.47
 1 15 -7 20.2 34.57
 -1 -15 7 -5.33 17.95
 1 15 -7 5.43 18.28
 -1 -15 7 36.65 14.91
 1 15 -7 17.16 13.05
 -1 15 7 45.66 41.8
 1 -15 -7 -13.97 42.7
 -1 15 7 6.91 8.07
 1 -15 -7 9.75 8.35
 1 -15 -7 10.65 30.43
 -1 15 7 6.6 29.18
 -1 -15 7 20.65 30.89
 1 15 -7 62.68 35.83
 1 15 -6 -1.87 28.08
 -1 -15 6 31.56 33.38
 1 15 -6 1.22 18.43
 -1 -15 6 26.12 20.6
 -1 -15 6 52.51 16.95
 1 15 -6 41.17 13.97
 1 -15 -6 21.63 35.66
 -1 15 6 -3.73 33.59
 1 -15 -6 25.91 10
 -1 15 6 8.5 8.26
 1 15 -6 1.84 30.98
 -1 -15 6 82.77 39.53
 -1 15 6 7.85 28.5
 1 -15 -6 -1.87 26.2
 1 15 -5 3.04 25.73
 -1 -15 5 31.9 27.15
 1 15 -5 29.61 13.51
 -1 -15 5 31.21 14.28
 1 -15 -5 46.81 39.18
 -1 15 5 19.77 29.57
 -1 15 5 14.01 24.06
 1 -15 -5 29.14 28.14
 1 -15 -5 42.97 11.51
 -1 15 5 41.56 11.4
 1 15 -5 24.71 30.85
 -1 -15 5 29.13 30.5
 1 15 -5 22.5 19.08
 -1 -15 5 22.18 21.94
 1 15 -4 95.36 43.15
 1 -15 -4 171.25 32.79
 -1 -15 4 126.55 43.63
 1 15 -4 124.97 48.28
 -1 -15 4 86.2 46.48
 1 15 -4 179.76 44.78
 -1 -15 4 176.77 42.82
 1 15 -4 244.23 39.57
 -1 -15 4 212.57 38.3
 1 -15 -4 114.99 44.44
 1 -15 -4 124.7 47.82
 -1 15 4 132.46 47.58
 -1 15 4 133.64 43.67
 1 -15 -3 188.19 33.73
 -1 15 3 225.54 34.25
 1 15 -3 169.66 49.92
 -1 15 3 144.96 42.42
 1 -15 -3 127.42 41.8
 -1 -15 3 116.71 48.01
 -1 -15 3 116.17 39.44
 1 15 -3 175.28 46.42
 1 -15 -3 144.03 46.48
 -1 15 3 103.83 43.96
 -1 -15 3 175.22 36.47
 1 15 -3 163.54 35.72
 1 15 -3 271.38 45.54
 -1 -15 3 227.35 43.27
 1 -15 -2 -7.01 18.42
 -1 15 2 -0.88 14.41
 -1 -15 2 54.97 19.57
 1 15 -2 10.5 16.13
 1 15 -2 54.07 27.8
 -1 -15 2 40.82 27.24
 -1 -15 2 38.67 14.45
 1 15 -2 16.65 12.26
 1 -15 -2 34.34 23.77
 -1 15 2 6.33 20.35
 1 15 -2 17.12 21.07
 -1 -15 2 54.74 19.11
 -1 15 2 30.24 18.45
 1 -15 -2 39.55 21.02
 -1 15 1 67.5 18.09
 1 15 -1 26.29 23.79
 -1 15 1 5.28 21.1
 -1 -15 1 40.01 23.98
 1 -15 -1 -1.28 19.16
 1 -15 -1 2.56 17.15
 1 15 -1 6.92 15.22
 -1 -15 1 5.62 15.81
 -1 15 1 6.68 16.62
 1 15 -1 1.83 18.61
 -1 -15 1 62.98 17.12
 -1 15 0 7.25 13.95
 1 15 0 16.39 16.95
 -1 -15 0 3.73 15.19
 1 -15 0 -1.61 14.07
 1 -15 0 -0.42 9.13
 -1 15 0 2.65 9.08
 1 15 0 13.72 18.69
 -1 -15 0 22.44 21.14
 1 15 0 19.77 25.66
 1 -15 0 7.78 19.78
 -1 -15 0 -9.17 21.34
 -1 15 0 -3.79 20.39
 -1 15 -1 1.32 20.75
 1 15 1 32.46 22.81
 -1 -15 -1 34.89 22.07
 1 -15 1 10.85 21.15
 1 -15 1 11.5 17.84
 1 15 1 30.28 18.51
 -1 -15 -1 25.45 18.84
 -1 15 -1 25.06 18.21
 -1 15 -1 63.59 14.92
 1 -15 1 26.76 13.47
 -1 -15 -1 61.95 17.2
 1 15 1 22.37 17.76
 -1 -15 -1 33.61 12.13
 1 15 1 18.3 10.23
 1 -15 2 36.31 25.68
 -1 15 -2 24.14 24.34
 -1 -15 -2 43.33 15.62
 1 15 2 17.9 20.12
 -1 -15 -2 2.38 18.06
 1 15 2 8.62 18.85
 1 -15 2 25.53 11.65
 -1 15 -2 45.67 14.63
 -1 -15 -2 29.04 10.42
 1 15 2 12.47 8.55
 -1 15 -2 16.76 17.72
 -1 -15 -2 -2.19 21.78
 1 15 2 8.87 19.22
 1 -15 2 9.09 17.66
 1 -15 3 39.3 16.31
 -1 15 -3 52.86 17.73
 1 -15 3 33.22 25.06
 -1 15 -3 50.14 27.32
 -1 15 -3 64.3 31.52
 1 -15 3 34.47 30.14
 -1 -15 -3 78.83 39.54
 1 15 3 55.23 34.27
 -1 -15 -3 102.37 18.03
 1 15 3 73.54 16.59
 1 15 3 82.38 32.85
 -1 -15 -3 53.56 28.39
 1 15 3 40.38 29.37
 -1 -15 -3 69.82 24.48
 -1 -15 -4 54.3 31.88
 1 15 4 15.03 31.37
 1 15 4 59.53 34.12
 -1 -15 -4 97.7 45.37
 1 15 4 42.67 38.44
 1 -15 4 33.23 31.05
 -1 15 -4 43.52 31.47
 -1 -15 -4 22.64 29.42
 1 -15 4 71.33 21.8
 -1 15 -4 121.89 24.39
 1 -15 4 56.54 29.36
 -1 15 -4 84.52 31.29
 -1 -15 -4 114.82 20.8
 1 15 4 109.27 20.97
 -1 15 -5 -12.51 28.86
 1 -15 5 -5.51 26.25
 -1 -15 -5 6.46 35.69
 1 15 5 26.5 36.84
 -1 -15 -5 28.88 28.08
 -1 -15 -5 15.77 9.76
 1 15 5 8.18 8.26
 -1 -15 -5 29.89 27.54
 1 15 5 -5.2 26.41
 -1 15 -5 2.59 17.19
 1 -15 5 3.68 18.71
 1 -15 5 1.83 10.86
 -1 15 -5 8.19 12
 -1 -15 -6 9.97 40.6
 1 15 6 -14.24 40.69
 1 -15 6 33.65 26.09
 -1 15 -6 -4.58 25.11
 -1 15 -6 31.69 14.87
 1 -15 6 5.3 12.9
 -1 -15 -6 9.03 8.43
 1 15 6 8 8.02
 -1 -15 -6 -1.89 26
 1 15 6 -17.94 29.45
 -1 15 -6 53.39 34.97
 1 -15 6 32.11 31.51
 1 15 7 2.66 42.51
 -1 -15 -7 18.88 40.15
 1 -15 7 76.52 30.94
 1 15 7 32.67 12.75
 -1 15 -7 12.43 26.46
 1 -15 7 2.05 29.04
 1 -15 7 14.47 14.47
 -1 15 -7 38.71 16.54
 1 15 7 46.01 33.56
 -1 -15 -7 10.42 28.48
 1 -15 8 10.23 13.29
 -1 15 -8 32.75 15.39
 -1 -15 -8 10.59 8.53
 1 15 8 9.01 8.54
 -1 -15 -8 55.5 47.15
 1 15 8 11.51 40.1
 1 -15 8 -6.51 26.78
 -1 15 -8 6.38 26.63
 -1 -15 -8 28.66 28.84
 1 15 8 4.42 24.6
 -1 16 8 52.02 38.97
 1 -16 -8 35.95 34.29
 1 -16 -8 104.52 54.12
 -1 16 8 60.87 43.33
 -1 -16 8 61.45 29.78
 -1 -16 8 27.34 33.87
 1 -16 -8 74.55 18.82
 -1 16 8 95.43 22.06
 1 16 -8 95.95 25.15
 -1 -16 8 84.54 23.99
 1 16 -8 59.72 36.7
 -1 -16 7 36.22 23.07
 1 16 -7 35.73 23.89
 -1 16 7 22.07 35.7
 1 -16 -7 28.17 41.84
 -1 -16 7 37.66 30.67
 1 16 -7 -2.02 28.34
 1 -16 -7 12.84 30.3
 -1 16 7 48.97 35.01
 1 -16 -7 23.17 10.88
 -1 16 7 54.14 13.84
 1 16 -7 49.35 16.79
 -1 -16 7 36.59 15.65
 1 -16 -6 37.89 29.1
 -1 16 6 27.43 30.95
 1 16 -6 17.77 20.09
 -1 -16 6 26.89 21.02
 1 -16 -6 53.97 39.77
 -1 16 6 42.23 36.11
 1 16 -6 73.51 38.22
 -1 -16 6 62.05 37.67
 1 -16 -6 40.74 12.39
 -1 16 6 38.37 12.38
 1 16 -6 26.7 13.52
 -1 -16 6 27.24 13.88
 -1 -16 6 -52.82 62.06
 1 16 -6 107.74 34.27
 -1 16 5 49.17 12.86
 1 -16 -5 35.77 11.9
 1 -16 -5 33.56 29.99
 -1 16 5 27.22 30.28
 -1 -16 5 48.42 15.86
 1 16 -5 53.73 16.41
 -1 16 5 -1.83 27.54
 -1 -16 5 -20.63 53.21
 1 16 -5 59.73 23.77
 1 16 -5 97.54 38.16
 -1 -16 5 19.13 30.51
 1 16 -5 31.89 21.34
 -1 -16 5 29.64 21.04
 1 -16 -5 30.19 39
 1 16 -4 171.36 35.25
 -1 -16 4 177.84 35.28
 -1 16 4 137.57 42.11
 1 -16 -4 133.87 44.15
 -1 -16 4 148.35 38.53
 1 -16 -4 125.2 28.78
 -1 16 4 190.83 30.55
 -1 -16 4 6.72 53.34
 -1 -16 4 129.35 46.74
 1 16 -4 87.48 43.98
 -1 16 4 92.06 42.84
 1 -16 -4 113.18 45.22
 1 16 -4 225.02 46.28
 1 16 -3 261.46 48.06
 1 16 -3 102.83 43.93
 -1 -16 3 109.75 43.16
 -1 -16 3 109.84 33.56
 1 16 -3 175.72 38.08
 -1 16 3 138.6 38.6
 1 -16 -3 155.96 41.01
 1 16 -3 194.64 33.38
 -1 -16 3 174.97 33.13
 1 -16 -3 121.89 41.55
 -1 16 3 93.88 39.87
 1 -16 -3 98.57 27.34
 -1 16 3 161.31 29.19
 1 16 -2 222.07 43.13
 -1 16 2 78.91 32.32
 1 16 -2 63.8 28.15
 1 -16 -2 65.08 30.66
 -1 -16 2 61.12 29.32
 1 16 -2 156.37 44.24
 -1 -16 2 143.28 43.08
 -1 -16 2 164.67 30.47
 1 16 -2 186.57 31.97
 1 -16 -2 85.55 36.74
 -1 16 2 56.47 33.06
 -1 16 1 8.87 18.75
 1 16 -1 -0.74 17.96
 -1 -16 1 9.8 18.1
 1 -16 -1 12.69 20.73
 1 16 -1 7.73 21.01
 -1 -16 1 20.41 22.95
 -1 16 1 23.85 23.56
 1 -16 -1 27.25 24.46
 1 16 0 42.95 22.96
 -1 16 0 43.63 21.81
 1 -16 0 38.64 20.73
 -1 -16 0 6.38 19.32
 1 16 0 142.08 32.09
 1 16 0 111.57 37.65
 -1 -16 0 79.08 23.92
 -1 16 0 25.51 26.97
 1 16 0 109.45 31.97
 1 -16 0 26.22 25.23
 -1 -16 0 166.87 38.56
 1 -16 0 64.2 18.15
 -1 16 0 73.73 19.21
 -1 -16 -1 61.75 26.91
 1 -16 1 12.97 23.2
 1 16 1 48.84 25.71
 -1 16 -1 30.76 25.12
 -1 16 -1 98.93 18.71
 -1 -16 -1 44.42 16.12
 1 16 1 24.36 12.76
 1 16 1 123.64 30.32
 1 -16 1 36.6 20.73
 -1 16 -1 37.23 20.76
 -1 -16 -1 30.73 21.03
 1 16 1 38.82 20.61
 1 -16 1 52.47 17.15
 1 -16 2 123.29 42.9
 -1 16 -2 84.37 40.53
 -1 -16 -2 166.83 43.05
 1 16 2 145.94 39.57
 -1 16 -2 117.05 30.23
 1 -16 2 112.2 29.82
 1 -16 2 177.4 39.7
 -1 16 -2 169.58 39.8
 1 16 2 172.01 39.49
 -1 -16 -2 180.26 30.41
 1 16 2 131.27 28.88
 -1 -16 -2 144.94 41.78
 1 16 2 170.03 44.73
 -1 16 -3 109.37 51.74
 1 -16 3 142.89 54.25
 1 16 3 194.88 55.47
 -1 -16 -3 204.33 56.1
 1 -16 3 212.06 42.4
 1 -16 3 186.13 49.92
 -1 16 -3 235.4 53.65
 1 16 3 299.09 55.19
 1 16 3 239.54 41
 -1 -16 -3 254.28 41.11
 1 16 3 48.65 47.92
 -1 -16 -3 120.38 56.69
 -1 -16 -4 385.23 51.71
 1 16 4 349.07 51.89
 1 16 4 246.97 58.84
 1 16 4 235.34 68.25
 -1 -16 -4 253.41 66.75
 1 16 4 239.27 70.91
 -1 16 -4 112.59 60.22
 1 -16 4 84.4 56.79
 1 -16 4 448.73 72.73
 -1 16 -4 218.71 59.85
 1 -16 4 273.68 53.25
 -1 16 -4 311.39 53.3
 -1 -16 -4 163.99 68.48
 1 -16 5 49.76 17.7
 -1 16 -5 50.93 18.76
 1 16 5 61.98 45.21
 -1 -16 -5 6.64 38.15
 1 -16 5 92.86 30.99
 -1 16 -5 65.95 27.05
 1 16 5 46.06 15.07
 -1 -16 -5 34.64 30.97
 1 16 5 94.59 39.86
 1 -16 5 46.98 33.92
 -1 16 -5 25.78 29.98
 -1 -16 -5 3.08 51.82
 -1 -16 -5 53.51 15.53
 1 16 6 38.49 31.39
 -1 -16 -6 42.84 32.22
 -1 -16 -6 56.13 44.43
 1 16 6 28.52 37.37
 1 -16 6 52.74 27.84
 -1 16 -6 29.85 24.85
 -1 16 -6 36.98 16.47
 1 -16 6 20.35 15.16
 1 16 6 46.68 13.81
 -1 -16 -6 38.1 13.32
 1 -16 6 -10.5 33.77
 -1 16 -6 78.2 36.17
 -1 -16 -7 10.78 27.1
 1 16 7 38.87 29.49
 -1 -16 -7 8.32 39.22
 1 16 7 -5.49 35.42
 1 -16 7 46.43 24.38
 -1 16 -7 16.89 22.54
 1 -16 7 11.52 11.48
 -1 16 -7 3.67 11.47
 -1 -16 -7 35.73 12.13
 1 16 7 21.67 11.09
 -1 16 -7 28.44 30.98
 1 -16 7 19.46 28.38
 -1 17 7 25 29.48
 1 -17 -7 65.54 34.47
 1 -17 -7 -2.37 35.58
 -1 17 7 26.03 31.17
 -1 -17 7 14.26 18.44
 1 17 -7 17.36 20.25
 1 17 -7 23.79 14.22
 -1 -17 7 14.44 12.73
 -1 17 7 20.65 10.26
 1 -17 -7 41.04 12.16
 -1 -17 7 20.96 29.78
 1 17 -7 16.96 26.36
 1 -17 -6 22 24.69
 -1 17 6 2.02 22.52
 1 17 -6 -5.9 17.73
 -1 -17 6 5.93 14.75
 -1 17 6 11.88 23.28
 1 -17 -6 -14.34 28.61
 1 17 -6 20.8 12.17
 -1 -17 6 21.75 11.87
 1 -17 -6 34.44 9.97
 -1 17 6 9.81 7.99
 -1 -17 6 -2.01 26.62
 1 17 -6 -5.83 26.8
 -1 -17 5 22.66 13.61
 1 17 -5 37.32 14.81
 1 17 -5 39.22 28.99
 -1 -17 5 45.48 29.83
 1 -17 -5 27.31 33.8
 -1 17 5 14.08 23.46
 -1 -17 5 2.43 19.96
 1 17 -5 1.19 16.78
 -1 17 5 26.55 29.66
 1 -17 -5 -1.78 25.69
 -1 17 5 49.62 12.09
 -1 -17 4 76.39 20.18
 1 17 -4 -1.67 24.18
 -1 -17 4 62.58 32.33
 -1 17 4 3.68 21.37
 -1 -17 4 17.95 18.67
 1 -17 -4 46.55 28.76
 1 17 -4 30.27 20.69
 -1 17 4 44.73 28.92
 1 -17 -4 9.39 24.3
 1 17 -4 -1.29 41.17
 1 17 -4 66.58 20.2
 1 -17 -4 69.01 14.95
 -1 -17 3 63.94 19.28
 1 -17 -3 57.23 16.52
 1 17 -3 112.77 22.3
 1 17 -3 39.59 20.78
 -1 -17 3 65.45 22.94
 1 -17 -3 59.23 26.33
 -1 17 3 68.89 26.04
 -1 17 3 81.47 17.05
 -1 17 3 20.15 24.87
 1 -17 -3 21.19 23.93
 1 17 -3 53.99 31.56
 -1 -17 3 47.09 31.88
 -1 -17 2 52.61 28.88
 1 17 -2 53.06 28.21
 -1 -17 2 80.2 19.92
 1 -17 -2 141.03 30.85
 -1 17 2 106.9 25.91
 -1 -17 2 22.1 18.68
 -1 17 2 64.79 24.95
 1 17 -2 18.07 17.65
 1 -17 -2 47.24 23.3
 -1 17 2 28.87 23.22
 1 -17 -2 38.95 26.71
 1 17 -2 48.47 17.77
 -1 -17 1 29.89 22.49
 1 17 -1 -1.37 19.77
 -1 17 1 -1.47 20.37
 1 -17 -1 -1.41 19.81
 -1 17 1 9.38 18.25
 -1 -17 1 -4.83 16.65
 1 -17 -1 3.84 19.21
 1 17 -1 -3.17 17.29
 -1 17 0 7.19 10.01
 1 -17 0 4.96 10.37
 1 17 0 9.73 23.83
 -1 -17 0 20.73 17.21
 1 17 0 -2.56 18.11
 -1 -17 0 5.23 18.03
 1 -17 0 -14.62 24.05
 -1 17 0 -1.4 21.38
 -1 17 0 15.39 17.98
 -1 -17 0 26.38 18.65
 1 17 0 20.36 17.65
 1 -17 0 18.18 18.59
 1 -17 1 15.59 11.33
 -1 17 -1 12.83 11.02
 1 17 1 6.21 9.39
 -1 -17 -1 30.59 13.09
 -1 17 -1 17.81 23.4
 1 17 1 20.62 21.5
 1 -17 1 28.6 23.06
 -1 -17 -1 44.68 24.23
 1 17 1 21.63 18.7
 1 -17 1 34.35 18.92
 -1 -17 -1 0.91 16.57
 -1 17 -1 6.52 14.83
 -1 17 -2 12.61 22.61
 1 -17 2 12.9 23.62
 1 17 2 8.24 18.08
 -1 17 -2 45.76 21.26
 1 -17 2 19.31 17.61
 -1 -17 -2 46.3 28.09
 1 17 2 29.65 11.84
 -1 -17 -2 50.7 13.84
 -1 -17 -2 22.38 21.05
 1 17 2 34.49 26.26
 -1 17 -2 82.4 19.36
 1 17 3 19.15 25.94
 1 -17 3 53.69 24.63
 -1 17 -3 13.12 20.31
 -1 17 -3 27.66 12.92
 1 -17 3 7.19 9.88
 -1 -17 -3 1.59 30.52
 1 -17 3 32.56 26.26
 -1 17 -3 -1.7 22.95
 -1 -17 -3 16.15 9.36
 1 17 3 19.7 9.53
 1 17 3 82.48 32.33
 -1 -17 -3 37.47 26.21
 1 -17 4 -4.18 20.37
 -1 17 -4 12.45 18.12
 1 -17 4 22.07 12.81
 -1 17 -4 30.66 13.75
 -1 -17 -4 20.24 31.3
 1 17 4 12.37 27.49
 1 -17 4 -3.58 22.76
 -1 17 -4 21.77 25.01
 -1 -17 -4 20.31 9.18
 1 17 4 3.37 7.55
 -1 -17 -4 -12.52 22.63
 1 17 4 1.62 21.23
 1 17 5 18.1 25.86
 -1 -17 -5 39.86 27.35
 -1 17 -5 33.95 15.17
 1 -17 5 15.18 12.09
 -1 17 -5 3.8 23.43
 1 -17 5 7.82 24.09
 -1 -17 -5 6.57 7.86
 1 17 5 3.41 7.36
 1 -17 5 13.71 19.85
 -1 17 -5 1.33 14.28
 -1 -17 -5 36.85 38.04
 1 17 5 16.31 33.51
 1 17 6 4.08 24
 -1 -17 -6 -9.71 24.72
 1 -17 6 35.66 24.12
 -1 17 -6 4.59 18.64
 1 -17 6 -2.14 22.86
 -1 17 -6 -8.22 25.75
 -1 17 -6 11.44 12.08
 1 -17 6 1.41 9.89
 -1 -17 -6 -17.75 39.45
 1 17 6 4.86 32.2
 1 17 6 33.41 11.79
 -1 -17 -6 42.43 12.68
 1 18 -5 18.11 24.99
 -1 -18 5 1.9 22.28
 -1 18 5 3.06 19.23
 1 -18 -5 45.83 30.49
 -1 -18 5 19.39 11.46
 1 18 -5 15.54 11.77
 -1 -18 5 16.69 18.25
 1 18 -5 7.66 17.45
 -1 18 5 7.42 6.92
 1 -18 -5 16.78 7.81
 -1 18 5 13.62 24.39
 1 -18 -5 -7.17 19.58
 -1 -18 4 33.1 27.87
 1 18 -4 20.89 24.86
 1 -18 -4 2.69 18.56
 -1 18 4 36.05 22.66
 -1 -18 4 0.97 13.48
 1 18 -4 6.18 15.58
 -1 -18 4 -3.85 11.18
 1 18 -4 22.21 12.75
 -1 18 4 7.85 7.57
 1 -18 -4 13.85 7.97
 -1 18 4 -1.74 18.61
 1 -18 -4 6.66 19.21
 1 18 -3 56.05 23.03
 1 -18 -3 61.22 28.16
 -1 18 3 43.72 24.83
 1 18 -3 72.57 34.73
 -1 -18 3 92.96 37.07
 1 18 -3 67.26 21.69
 -1 18 3 74.09 18.47
 1 -18 -3 18.74 24.23
 -1 18 3 32.3 28.11
 -1 -18 3 114.13 24.46
 1 18 -2 111.57 25.39
 -1 -18 2 149.82 27.26
 1 -18 -2 61.21 26.87
 -1 -18 2 39.42 23.1
 -1 18 2 73.47 28.2
 1 18 -2 83.5 27.05
 -1 18 2 39.6 27.93
 1 -18 -2 60.07 31.1
 -1 -18 2 97.56 36.82
 1 18 -2 63.82 32.57
 1 -18 -2 116.18 27.32
 -1 18 2 173.78 33.49
 -1 18 1 5.94 17.52
 1 -18 -1 29.34 20.75
 -1 -18 1 24.26 18.98
 1 18 -1 20.22 16.69
 1 18 -1 62.61 28.03
 1 -18 -1 29.77 22.71
 -1 18 1 48.1 26.35
 -1 -18 1 50.45 26.31
 -1 18 1 80.34 19.23
 -1 -18 1 49.17 18.34
 1 18 -1 60.02 20.19
 1 -18 -1 24.69 17.09
 -1 18 0 106.58 21.22
 1 18 0 78.89 30.69
 -1 18 0 65.15 29.53
 1 -18 0 55.62 29.76
 -1 -18 0 91.59 31.68
 -1 18 0 12.42 18.28
 1 -18 0 66.16 26.32
 -1 -18 0 14.47 19.74
 1 18 0 44.66 21.22
 -1 -18 0 103.49 26.21
 1 -18 0 52.66 17.71
 -1 -18 -1 39.67 17.32
 1 18 1 29.72 13.35
 -1 -18 -1 37.34 21.98
 1 -18 1 22.26 23.21
 -1 18 -1 21.93 23.39
 1 18 1 32.09 23.41
 1 -18 1 40.52 15.09
 -1 18 -1 41.1 14.31
 1 -18 1 16.2 17.56
 -1 18 -1 48.16 21.31
 -1 -18 -1 14.43 18.19
 1 18 1 19.27 16.96
 1 18 2 15.72 20.36
 1 -18 2 38.7 21.36
 -1 18 -2 31.31 20.29
 -1 -18 -2 22.41 24.97
 -1 -18 -2 51.88 15.01
 1 18 2 50.13 13.8
 -1 18 -2 76.77 19.09
 1 -18 2 47.89 17.06
 1 18 2 71.54 29.4
 -1 -18 -2 31.13 23.51
 1 -18 2 34.02 27.61
 -1 18 -2 29.68 25.6
 1 -18 3 19.8 26.48
 -1 18 -3 31.84 28.74
 -1 18 -3 10.98 18.53
 1 18 3 9.43 22.14
 1 -18 3 52.53 23.47
 -1 18 -3 37.13 14.87
 1 -18 3 52.82 15.67
 -1 -18 -3 35.05 24.67
 1 18 3 24.1 22.09
 -1 -18 -3 40.32 29.47
 -1 -18 -3 37.87 12.24
 1 18 3 26.1 10.63
 1 -18 4 -5.66 20.29
 -1 18 -4 -3.77 21.87
 1 -18 4 61.07 25.89
 -1 18 -4 93.06 31.28
 -1 -18 -4 32.97 10.98
 -1 18 -4 6.18 9.58
 1 -18 4 1.81 9.96
 1 18 4 -7.12 26.98
 -1 -18 -4 7.57 24.52
 1 18 4 9.84 20.37
 -1 -18 -4 16.33 19.98
 1 18 4 59.56 13.25
 -1 18 -5 14.16 16.86
 1 -18 5 14.62 16.49
 -1 -18 -5 38.93 12.1
 1 18 5 30.17 11.9
 1 -18 5 27.49 14.08
 -1 18 -5 8.46 11.98
 1 18 5 -3.83 21.86
 -1 -18 -5 26.39 31.14
 1 18 5 4.02 28.83
 -1 18 -5 13.69 26.74
 1 -18 5 -2.02 21.78
 -1 -18 -5 5.5 21.33
 -1 -19 4 3.02 13.85
 1 -19 -4 2.7 19.96
 1 19 -4 -9.79 18.34
 -1 19 4 20.06 20.24
 -1 19 4 12.49 19.03
 1 -19 -4 5.24 16.13
 -1 -19 4 5.56 20.95
 1 19 -4 60.96 30.71
 -1 -19 4 15.16 12.11
 1 19 -4 10.28 9.91
 -1 19 4 14.5 7.98
 1 -19 -4 -2.93 7.04
 1 19 -3 18.82 16.23
 -1 -19 3 7.34 14.8
 1 -19 -3 10.39 19.22
 -1 19 3 8.81 17.38
 1 -19 -3 8 17.85
 -1 19 3 13.58 19.97
 -1 -19 3 24.33 23.98
 1 19 -3 34.01 24.33
 -1 -19 3 17.86 11.59
 1 19 -3 4.3 10.69
 -1 19 3 18.59 8.83
 1 -19 -3 2.7 9.08
 -1 -19 2 7.11 14.24
 1 -19 -2 6.54 14.2
 -1 19 2 22.85 18.61
 1 19 -2 24.76 16.35
 1 -19 -2 37.08 17.38
 -1 19 2 37.12 26.33
 1 -19 -2 6.68 20.99
 -1 19 2 16.49 19.76
 -1 -19 2 3.24 18.08
 1 19 -2 1.59 20.53
 -1 -19 2 11.44 10.84
 1 19 -2 11.8 12.29
 1 19 -1 6.25 14.19
 1 -19 -1 17.03 19.61
 -1 -19 1 6.43 13.88
 -1 19 1 -2.06 15.79
 -1 19 1 -6.54 19.38
 -1 -19 1 -1.52 19.85
 1 -19 -1 17.24 19.52
 1 19 -1 -9.21 17.93
 1 -19 -1 41.72 16.08
 -1 -19 1 23.08 15.66
 1 19 0 39.23 22.93
 -1 -19 0 11.78 13.31
 -1 -19 0 11.49 16.35
 1 19 0 3.78 14.05
 1 -19 0 44.39 20.65
 -1 19 0 -3.02 15.54
 -1 19 0 5.84 10.91
 1 -19 0 12.46 11
 1 19 0 4.32 18.32
 -1 19 0 6.24 18.02
 -1 -19 0 29.36 21.95
 1 -19 0 1.63 17.42
 -1 -19 -1 26.86 17.77
 1 19 1 1.06 8.19
 -1 19 -1 -4.95 21.27
 -1 -19 -1 16.71 20.94
 1 19 1 9.25 19.89
 1 -19 1 35.15 23.07
 -1 -19 -1 -3.94 14.93
 1 -19 1 14.04 15.48
 1 19 1 4.87 14.89
 -1 19 -1 5.11 14.13
 1 -19 1 15.54 10.96
 -1 19 -1 20.91 12.2
 1 -19 2 -0.6 9.05
 -1 19 -2 8.86 10.33
 -1 -19 -2 7.68 19.27
 1 19 2 18.13 19.51
 -1 19 -2 5.2 19.67
 1 -19 2 7.07 23.12
 1 19 2 12.72 8.47
 1 19 2 -8.85 18.23
 -1 19 -2 21.93 17.1
 -1 -19 -2 14.31 18.95
 1 -19 2 13.62 16.19
 1 -19 3 14.47 10.63
 -1 19 -3 -4.31 9.96
 -1 -19 -3 -0.46 7.19
 1 19 3 6.52 6.66
 1 19 3 12.85 19.77
 -1 -19 -3 57.19 27.22
 1 -19 3 -7.51 23.81
 -1 19 -3 7.35 19.17
 -1 -19 -3 11.42 20.71
 1 -19 3 12.84 17.04
 1 19 3 26.55 22
 -1 19 -3 3.7 15.43
 2 0 -13 15.12 23.27
 -2 0 13 -3.09 24.92
 2 0 -12 19.57 27.87
 -2 0 12 14.31 24.11
 -2 0 12 28.09 61.8
 2 0 -12 52.25 68.34
 -2 0 11 44.72 30.82
 2 0 -11 24.09 28.98
 2 0 -11 93.51 69.75
 -2 0 11 14.88 56.34
 -2 0 10 17.22 61.28
 2 0 -10 23.5 58.48
 2 0 -10 75.82 36.35
 -2 0 9 -2.14 23.53
 2 0 -9 62.88 28.78
 -2 0 9 2.99 55.33
 2 0 -9 62.98 58.85
 2 0 -8 7.38 10.56
 2 0 -8 15.88 28.33
 -2 0 8 2.87 23.6
 -2 0 8 46.2 55.84
 2 0 -8 -2.49 56.92
 2 0 -7 656.64 116.35
 -2 0 7 705.65 117.2
 2 0 -7 646.34 105.53
 -2 0 7 606.55 105.09
 2 0 -7 556.63 138.54
 -2 0 7 394.4 130.76
 -2 0 6 64.2 26.47
 2 0 -6 190.74 29.48
 2 0 -6 197.25 67.78
 -2 0 6 323.46 73.26
 2 0 -6 274.51 47.26
 -2 0 6 145.45 40.97
 -2 0 5 1042.09 198.95
 2 0 -5 1005.08 198.44
 2 0 -5 519.99 179.74
 -2 0 5 943.88 183.42
 -2 0 5 1357.47 177.46
 2 0 -5 1231.05 177.16
 -2 0 4 1511.93 126.92
 2 0 -4 917.75 112.97
 2 0 -4 705.83 95.03
 -2 0 3 111.73 32.09
 2 0 -3 12.15 40.87
 -2 0 3 75.27 42.26
 2 0 -3 44.77 16.39
 2 0 -2 86.63 61.68
 -2 0 2 59.73 59.81
 -2 0 2 161.23 44.8
 -2 0 1 1503.18 234.07
 2 0 -1 3203.53 236.44
 -2 0 1 966.24 244.55
 2 0 -1 1184.38 247.35
 2 0 -1 1167.71 231.82
 -2 0 1 1940.2 232.26
 -2 0 1 899.49 233.7
 2 0 -1 962.08 233.79
 -2 0 0 4706.65 709.09
 2 0 0 4922.27 709.79
 -2 0 0 3309.53 693.78
 2 0 0 4776.79 694.42
 -2 0 0 5033.95 694.47
 -2 0 -1 1351.91 203.42
 2 0 1 1454.86 204.67
 -2 0 -1 1118.66 189.2
 2 0 1 1012.73 188.96
 -2 0 -2 121.78 44.04
 2 0 2 111.14 45.06
 2 0 3 82.62 50.18
 -2 0 -3 57.59 42.53
 2 0 4 366.13 81.41
 -2 0 -4 122.32 66.27
 2 0 5 253.18 85.07
 -2 0 -5 273.83 83.92
 2 0 12 24.8 36.73
 -2 1 13 11.32 22.53
 2 -1 -13 1.58 23.87
 2 1 -13 -5.9 25.04
 -2 -1 13 -1.49 24.22
 2 -1 -12 5.88 23.56
 -2 1 12 -13.51 28.88
 2 1 -12 21.55 25.58
 -2 -1 12 36.93 28.73
 -2 -1 12 32.23 57.47
 2 1 -12 40.4 63.99
 -2 1 12 -23.99 57.05
 2 -1 -12 80.09 66.91
 2 1 -11 56.01 66.12
 2 -1 -11 26.07 63.42
 2 1 -11 25.74 13.19
 2 -1 -11 17.55 29.08
 -2 1 11 22.13 27.26
 -2 -1 11 32.2 27.28
 2 1 -11 35.54 27.78
 -2 -1 11 3.74 52.91
 -2 1 11 66.67 64.08
 2 -1 -10 32.43 32.56
 -2 1 10 1.28 26.43
 2 1 -10 53.79 29.73
 -2 -1 10 1.12 22.23
 2 1 -10 -3.28 53.93
 -2 -1 10 -13.76 63.94
 -2 1 10 23.99 58.69
 2 -1 -10 23.38 61.22
 2 1 -10 -2.84 9.83
 -2 -1 9 28.74 28.57
 2 -1 -9 36.52 27.58
 -2 1 9 53.05 32.07
 -2 -1 9 5.03 11.18
 2 1 -9 3.38 11.49
 2 1 -9 7.8 26.37
 2 -1 -9 37.74 58.57
 -2 -1 9 11.75 50.35
 2 1 -9 43.2 55.35
 -2 1 9 -9.17 56.42
 2 -1 -8 99.5 42.1
 -2 1 8 58.57 40.59
 -2 -1 8 151.44 39.15
 -2 -1 8 85.97 26.06
 2 1 -8 122.73 37.08
 2 1 -8 98.01 64.25
 -2 1 8 137.59 67.84
 -2 -1 8 99.54 62.51
 2 -1 -8 100.61 65.23
 2 1 -7 462.91 88.18
 -2 -1 7 399.91 85.08
 2 -1 -7 347.75 86.72
 -2 1 7 256.06 84.25
 -2 1 7 426.74 112.11
 -2 -1 7 390.97 109.08
 2 1 -7 363.18 109.09
 2 -1 -7 377.72 108.25
 2 1 -7 556.7 78.4
 -2 -1 7 497.45 77.97
 -2 1 6 21.62 33.11
 2 1 -6 49.39 25.18
 2 -1 -6 31.86 31.11
 -2 -1 6 46.58 16.04
 2 1 -6 17.73 15.58
 -2 1 6 -19.79 48.56
 2 -1 -6 58.33 51.46
 2 1 -6 -30.21 54.95
 -2 -1 6 -7.12 45.67
 2 -1 -5 41 48.15
 2 1 -5 95.99 51.51
 -2 -1 5 43.69 45.24
 -2 1 5 32.05 43.32
 -2 -1 5 193.53 25.99
 -2 1 5 206.47 56.02
 2 1 -5 187.44 36.91
 -2 -1 5 147.42 37.22
 2 -1 -5 14.24 15.46
 -2 -1 4 58.42 24.08
 2 1 -4 41.79 16.72
 2 -1 -4 19.79 39.7
 -2 -1 4 50.71 40.31
 2 1 -4 31.05 41.24
 -2 1 4 7.65 38.94
 2 -1 -4 45.96 39.54
 -2 1 4 91.66 42.99
 -2 1 4 56.76 16.32
 2 -1 -4 48.2 15.8
 2 -1 -3 34.38 17.98
 2 1 -3 80.51 19.33
 2 1 -3 114.06 47.77
 -2 1 3 33.2 40.07
 2 -1 -3 32.12 40.58
 -2 -1 3 44.59 42.32
 2 1 -3 117.87 34.04
 -2 1 3 145.5 35.48
 2 -1 -3 152.6 36.31
 2 1 -2 594.03 77.99
 -2 1 2 393.87 75.69
 2 -1 -2 457.55 75.94
 -2 -1 2 415.52 76.83
 -2 1 2 670.8 79.83
 2 1 -2 881.2 81.8
 2 -1 -2 884.98 81.69
 -2 -1 2 757.14 80.08
 -2 -1 2 130.32 86.55
 2 1 -2 135.66 87.57
 2 -1 -2 108.05 86.32
 -2 1 2 135.41 86.55
 2 -1 -1 165.02 67.17
 -2 1 1 179.49 67.58
 -2 -1 1 322.15 64.2
 2 1 -1 218.65 81.66
 -2 1 1 441.95 64.44
 2 -1 -1 464.63 67.88
 -2 1 1 424.9 67.27
 -2 1 1 270.37 81.78
 -2 -1 1 243.67 82.02
 2 -1 -1 279.83 83.42
 -2 -1 0 191.19 45.04
 2 1 0 189.14 45.32
 -2 1 0 97.81 61.59
 2 -1 0 177.87 64.45
 2 1 0 160.95 65.37
 -2 -1 0 125.86 63.61
 -2 1 0 217.72 49.17
 2 -1 0 273.47 49.94
 -2 1 -1 1858.99 299.69
 2 1 1 2097.53 302.59
 2 -1 1 1634.52 297.85
 -2 -1 -1 1783.32 299.95
 2 -1 1 1705.37 288.42
 -2 1 -1 1716.01 288.34
 -2 1 -2 46.02 35.86
 -2 -1 -2 86.64 39.89
 2 1 2 129.95 43.12
 2 -1 2 91.59 41.69
 -2 1 -2 78.26 38.5
 2 -1 2 93.83 40.19
 2 1 3 52.16 45.99
 -2 -1 -3 75.42 45.46
 2 -1 3 70.56 48.6
 -2 1 -3 96.29 48.63
 -2 1 -3 31.22 46.35
 2 -1 3 82.11 49.24
 2 1 4 45.9 52.35
 2 -1 4 40.2 52.28
 -2 -1 -4 25.9 47.73
 -2 1 -4 45.17 50.37
 2 -1 5 -29.23 55.47
 -2 1 -5 11.43 56.99
 -2 -1 -5 48.54 56
 2 1 5 108.36 63.28
 -2 -1 -6 31.12 56.39
 2 1 7 342.52 80.4
 2 1 8 252.42 68.28
 2 1 9 184.32 62.86
 2 1 10 261.16 67.63
 -2 -1 -10 179.43 63.9
 2 1 11 21.33 29.75
 -2 -1 -11 3.82 28.57
 2 1 12 5.76 26.73
 -2 -1 -12 -2.07 29.54
 -2 -2 13 39.6 28.22
 2 2 -13 88.31 35.22
 -2 2 13 -5.11 26.52
 2 -2 -13 -11.64 25.1
 2 2 -13 5.18 12.13
 2 2 -12 -28.39 61.83
 -2 2 12 61.3 34.89
 2 -2 -12 17.03 28.76
 -2 -2 12 36.15 27.68
 2 2 -12 83.64 33.38
 -2 -2 12 -16.18 57.1
 2 -2 -12 3.98 54.9
 2 2 -12 14.89 11.92
 -2 2 11 33.14 64.98
 2 -2 -11 11.08 67.59
 -2 -2 11 41.34 66.19
 2 2 -11 86.26 74.14
 -2 2 11 158.84 49.01
 2 -2 -11 100.1 42.51
 2 2 -11 114.1 42.59
 -2 -2 11 150.18 44.77
 -2 -2 11 103.09 28.47
 2 -2 -10 64.39 65.92
 -2 -2 10 -13.57 58.55
 -2 2 10 44.14 65.63
 2 2 -10 112.24 65.47
 -2 2 10 90.33 38.85
 2 -2 -10 54.25 36.45
 2 2 -10 34.39 30.61
 -2 -2 10 148.42 39.45
 -2 -2 10 36.3 20.01
 2 -2 -9 73.6 37.61
 -2 2 9 27.67 33.73
 -2 -2 9 86 32.04
 2 2 -9 91 34.16
 2 2 -9 11.42 48.69
 -2 2 9 106.31 66.47
 -2 -2 9 53.22 56.92
 2 -2 -9 53.21 62.46
 2 2 -9 62.36 19.8
 -2 -2 9 57.52 20.11
 2 -2 -8 83.72 40
 -2 2 8 63.27 34.51
 -2 2 8 -7.71 49.23
 2 -2 -8 7.59 54.37
 -2 -2 8 78.48 54.41
 2 2 -8 -19.9 55.63
 -2 -2 8 28.1 23.78
 2 2 -8 85.16 29.5
 -2 -2 8 24.6 14.89
 2 2 -8 11.77 13.78
 -2 2 7 215.87 103.32
 2 -2 -7 310.44 109.29
 -2 -2 7 475.75 114.39
 2 2 -7 339.14 108.06
 -2 -2 7 523.74 83.55
 2 2 -7 382.26 82.44
 -2 2 7 595.08 101.36
 -2 -2 7 920.65 100.75
 2 2 -7 838.16 98.64
 2 -2 -7 219.18 89.74
 -2 2 6 488.7 116.79
 2 -2 -6 444.16 114.67
 -2 -2 6 464.45 115
 2 2 -6 540.82 119.53
 2 -2 -6 341.89 109.09
 -2 2 6 337.15 110.22
 2 2 -6 549.11 96.15
 -2 -2 6 612.21 96.87
 2 2 -6 509.75 90.51
 -2 -2 6 607.9 92.49
 2 2 -5 1156.62 205.28
 -2 2 5 1121.65 224.42
 2 -2 -5 888.21 222.03
 -2 -2 5 1078.13 225.17
 2 2 -5 1147.04 226.74
 -2 -2 5 1186.32 209.01
 2 -2 -5 1580.43 226.29
 -2 2 5 1315.27 223.38
 2 2 -5 1256.68 209.42
 -2 -2 5 1518.41 206.46
 -2 -2 4 108.26 47.29
 2 2 -4 57.87 44.84
 -2 2 4 65.22 45.31
 2 -2 -4 119.03 49.53
 -2 2 4 171.3 47.9
 2 2 -4 84.5 23.22
 2 2 -4 94.3 28.43
 2 -2 -4 206.13 50.98
 -2 -2 4 96.61 27.84
 2 2 -3 128.65 31.85
 2 2 -3 186.27 34.68
 -2 -2 3 163.2 34.64
 2 2 -3 93.68 53.55
 2 -2 -3 65.05 49.83
 -2 -2 3 136.57 55.25
 -2 2 3 117.07 52.49
 2 -2 -2 151.25 27.83
 -2 2 2 169.61 27.86
 -2 -2 2 232.75 57.04
 2 2 -2 273.24 59.84
 -2 2 2 289.64 47.43
 2 -2 -2 194.29 44.02
 -2 2 2 176.46 53.85
 2 -2 -2 199.29 53.04
 2 -2 -1 327.56 55.53
 -2 2 1 333.77 55.39
 2 -2 -1 231.89 57
 -2 2 1 220.79 57.11
 -2 2 1 243.45 71.19
 -2 -2 1 360.82 76.68
 2 -2 -1 225.56 70.83
 2 2 -1 353.85 77.53
 2 2 -1 206.62 56.29
 2 2 -1 290.39 52.39
 2 2 0 155.29 30.43
 -2 2 0 184.64 36.9
 -2 2 0 130.64 36.15
 -2 -2 0 86.69 29.9
 2 -2 0 111.75 35.77
 2 2 1 1335.64 210.07
 -2 2 -1 982.07 209.07
 2 -2 1 997.18 209.26
 2 2 1 1109.76 219.14
 -2 2 -1 966.57 215.92
 2 -2 1 1052.63 216.8
 -2 -2 -1 1320.2 221.6
 -2 -2 -1 1691.05 206.2
 2 2 1 1254.63 205.37
 -2 -2 -2 713.62 140.54
 2 2 2 739.04 141.9
 -2 2 -2 510.54 136.95
 2 -2 2 685.78 140.11
 -2 2 -2 963.35 137.78
 2 -2 2 1323.13 141.91
 -2 -2 -2 621.68 133.28
 2 2 2 815.78 134.84
 -2 2 -3 16.71 39.41
 2 -2 3 96.54 44.3
 -2 -2 -3 66.03 34.79
 -2 2 -3 68.89 44.02
 -2 -2 -3 10.22 41.54
 2 2 3 24.56 44.13
 2 -2 3 40.31 44.35
 -2 2 -4 116.97 58.55
 2 -2 4 68.28 56.89
 -2 -2 -4 -7.72 53.93
 -2 2 -4 104.33 58.91
 2 -2 4 40.89 58.09
 2 2 4 52.7 56.38
 2 -2 5 282.85 88.59
 2 2 5 194.55 87.24
 -2 -2 -5 204.27 85.7
 -2 2 -5 230.22 85.67
 2 2 5 366.89 74.16
 -2 -2 -6 132.97 83.68
 2 2 6 346.33 74.79
 2 2 7 135.77 49.22
 -2 -2 -7 196.18 53.41
 -2 -2 -8 59.53 34.21
 2 2 8 3.86 28.98
 -2 -2 -9 62.8 35.69
 2 2 9 41.2 33.86
 -2 -2 -10 8.19 29.83
 2 2 10 43.56 33.37
 -2 -2 -11 7.12 27.83
 2 2 11 75.4 37.05
 -2 -2 -12 11.53 27.69
 2 2 12 44.25 31.52
 -2 -3 13 7.93 11.36
 2 3 -13 6.05 11.18
 -2 3 13 -9.09 27.14
 2 -3 -13 8.8 28.41
 2 3 -13 21.91 29.11
 -2 -3 13 6.18 24.47
 -2 -3 12 7.96 12.54
 2 3 -12 17.37 15.17
 -2 -3 12 24.52 26.49
 2 3 -12 16.92 25.09
 -2 3 12 -11.84 27.58
 2 -3 -12 36.22 31.27
 2 -3 -11 -4.67 25.13
 -2 3 11 47.02 34.1
 -2 -3 11 138.23 47.05
 2 3 -11 18.47 53.32
 -2 -3 11 22.74 54.7
 -2 -3 11 -4.7 13.58
 2 3 -11 -3.49 13.78
 2 3 -11 91.78 41.81
 2 -3 -11 -3.67 53
 -2 3 11 58.68 66.27
 2 -3 -10 5.7 27.75
 -2 3 10 14.66 28.36
 -2 -3 10 20.46 52.46
 2 3 -10 22.68 43.45
 2 3 -10 5.9 12.94
 -2 -3 10 3.69 11.87
 -2 -3 10 20.99 25.13
 2 3 -10 9.95 23.61
 -2 3 10 -16.89 59.26
 -2 -3 9 161.78 29.92
 2 3 -9 109.17 29.04
 -2 -3 9 153.29 40.2
 2 -3 -9 73.47 63.63
 -2 3 9 9.24 58.56
 -2 -3 9 8.75 55.73
 2 3 -9 62.37 57.38
 2 -3 -9 50.23 39.74
 -2 3 9 116.89 47.8
 2 3 -9 106.09 38.92
 2 3 -8 4.92 47.09
 2 -3 -8 -12.56 51.63
 -2 3 8 -13.01 57.22
 -2 -3 8 25.51 48.13
 2 3 -8 26.88 18.23
 -2 -3 8 31.2 17.72
 -2 3 8 53.17 41.75
 2 -3 -8 89.68 42.08
 -2 -3 8 109.84 32.34
 2 3 -8 69.14 31.32
 -2 3 7 166.02 65.51
 2 -3 -7 25.93 53.42
 -2 -3 7 168.68 62.4
 2 3 -7 151.43 63.41
 -2 3 7 4.4 51.26
 2 -3 -7 -2.16 57.59
 2 3 -7 12.5 18.91
 -2 -3 7 178.11 41.54
 2 -3 -6 188.37 61.91
 -2 3 6 15.94 46.4
 -2 3 6 55.92 51.95
 2 -3 -6 110.91 59.3
 -2 -3 6 56.31 50.47
 2 3 -6 21.51 51.05
 2 3 -6 29.3 18.09
 -2 -3 6 164.09 24.78
 -2 -3 5 83.72 59.23
 2 3 -5 109.64 63.22
 2 -3 -5 99.51 62.68
 -2 3 5 41.87 57.32
 2 3 -5 136.21 42.66
 2 -3 -4 2322.06 286.17
 -2 3 4 1986.54 283.04
 2 3 -4 1555.49 267.55
 -2 -3 4 2060.6 268.54
 -2 3 4 1049.88 278.64
 2 -3 -4 1033.53 278.54
 -2 -3 4 1318.25 282.68
 2 3 -4 1333.51 283.45
 2 -3 -3 2634.86 370.09
 -2 3 3 2302.47 368.36
 -2 3 3 1779.9 373.89
 2 -3 -3 1850.96 374.42
 -2 -3 3 2297.53 380.36
 2 3 -3 2435.65 381.47
 -2 -3 3 2411.35 361.51
 2 3 -3 2076.54 361.16
 -2 3 2 159.31 61.21
 2 -3 -2 189.58 61.27
 2 3 -2 175.42 62.08
 -2 -3 2 148.55 63.12
 2 -3 -2 126.96 65.84
 2 3 -2 194.59 70.56
 -2 3 2 180.2 67.48
 -2 -3 2 210.05 71.03
 2 -3 -2 300.69 51.87
 -2 -3 2 338 55.62
 -2 3 2 339 51.74
 2 -3 -1 358.33 64.86
 -2 3 1 250.91 79.03
 2 -3 -1 280.46 80.09
 -2 -3 1 412.36 86.29
 2 3 -1 461.25 89.4
 -2 3 1 175.75 68.69
 2 -3 -1 199.26 68.7
 2 3 -1 304.81 68.1
 -2 -3 1 237.94 67.54
 -2 -3 1 483.11 68.25
 2 3 -1 419.69 68.04
 -2 -3 1 458.95 65.87
 2 3 -1 391.62 65.59
 2 -3 -1 506.83 69.73
 2 -3 0 8.29 21.04
 -2 3 0 -10.01 21.89
 -2 -3 0 23.86 14
 2 -3 0 160.15 26.11
 -2 3 0 92.66 21.54
 -2 -3 0 49.32 17.18
 2 3 0 63.31 18.34
 -2 3 0 16.78 11.53
 2 3 0 174.18 47.65
 -2 -3 0 125.79 43.31
 2 -3 0 95.97 40.08
 -2 3 0 76.16 36.93
 2 3 0 53.25 14.77
 -2 -3 0 52.81 12.19
 2 3 0 86.92 13.21
 2 -3 1 1400.44 159.19
 -2 -3 -1 1314.7 147.58
 2 3 1 815.35 146.05
 -2 3 -1 740.05 157.85
 2 -3 1 751.73 157.82
 -2 -3 -1 1052.25 165.31
 2 3 1 939.01 163.81
 2 -3 1 662.05 151.1
 -2 3 -1 660.01 151.08
 -2 -3 -1 837.43 149.54
 2 3 1 759.64 149.38
 -2 -3 -2 1314.08 144.87
 2 3 2 783.46 142.7
 -2 -3 -2 725.36 154.17
 2 3 2 627.21 152.81
 -2 3 -2 580.83 151.34
 2 -3 2 674.75 153.55
 -2 3 -2 839.3 150.57
 2 -3 2 935.57 151.72
 -2 -3 -2 1035.3 149.25
 2 3 2 762.6 147.11
 -2 -3 -3 21.83 40.95
 2 3 3 11.68 40.39
 -2 3 -3 12.19 40.29
 2 -3 3 35.94 42.91
 2 -3 3 33.72 39.76
 -2 3 -3 38.19 37.16
 2 3 3 65.35 32.41
 -2 -3 -3 125.19 33.21
 2 3 4 273.67 82.71
 -2 3 -4 143.58 75.31
 2 -3 4 161.17 76.37
 -2 3 -4 249.1 72.06
 2 -3 4 263.39 74.03
 2 3 4 406.88 65.69
 -2 -3 -4 357.52 63.65
 -2 -3 -4 302.71 81.68
 -2 -3 -5 0.84 25.01
 2 3 5 13.49 27.82
 2 -3 5 -20.6 54.97
 -2 3 -5 108.16 58.02
 2 3 5 8.55 54.56
 -2 -3 -5 -20.65 53.35
 2 -3 5 2.38 53.44
 -2 3 -5 73.79 55.73
 -2 -3 -6 35.83 27.38
 2 3 6 0.97 27.01
 -2 -3 -6 14.96 51.96
 2 3 6 -35.4 55.3
 -2 3 -6 55.2 58.86
 -2 -3 -7 98.64 38.26
 2 3 7 93.01 37.53
 2 3 8 53.75 32.88
 -2 -3 -8 19.74 27.24
 2 3 9 26.98 28.93
 -2 -3 -9 13.63 27.19
 2 3 10 56.12 33.54
 -2 -3 -10 20.88 27.33
 2 3 11 40.11 30.16
 -2 -3 -11 1.65 28.78
 2 3 12 6.94 23.65
 -2 -3 -12 19.54 26.56
 -2 4 13 13.26 25.73
 2 -4 -13 -9.4 23.51
 -2 -4 13 0.69 11.8
 2 4 -13 5.66 11.95
 -2 -4 13 33.31 31.22
 2 -4 -12 15.58 28.92
 -2 4 12 -7.2 27.43
 -2 -4 12 14.41 26.06
 -2 -4 12 12.52 12.99
 2 4 -12 -2.63 12.86
 2 -4 -11 98.76 68.7
 -2 4 11 29.22 53.63
 -2 -4 11 92.17 21.69
 -2 -4 11 95.2 61.16
 2 4 -11 40.83 56.25
 -2 -4 11 40.42 31.19
 -2 4 11 47.96 34.46
 2 -4 -11 1.63 32.1
 2 4 -11 12.56 15.1
 -2 4 10 36.94 60.72
 -2 -4 10 5.32 13.89
 2 4 -10 44.38 18.05
 2 -4 -10 40.52 63.65
 -2 -4 10 -20.02 54.84
 2 4 -10 -44.7 52.94
 2 -4 -10 7.56 32.8
 -2 4 10 32.83 33.2
 2 4 -9 9.29 19.41
 -2 -4 9 79.88 23.35
 2 4 -9 37.09 50.03
 -2 4 9 46.2 59.87
 -2 -4 9 23.48 51.05
 2 -4 -9 45.04 62.26
 2 -4 -9 54.37 38.58
 -2 4 9 36.07 35.4
 2 4 -8 19.76 16.87
 -2 -4 8 81.7 24.45
 -2 4 8 149.39 62.61
 2 -4 -8 138.24 58.59
 -2 -4 8 22.73 46.93
 -2 4 8 -2.65 51.14
 2 -4 -8 -5.07 52.55
 2 4 -8 -32.24 50.31
 -2 -4 7 227.3 39.71
 2 4 -7 195.12 37.63
 -2 4 7 195.65 65.36
 2 -4 -7 156.25 64.21
 2 4 -7 117.22 64.42
 -2 -4 7 75.07 60.89
 -2 4 7 93.02 65.15
 2 -4 -7 154.3 69.98
 2 4 -6 207.73 38.28
 -2 -4 6 174.51 38.08
 2 -4 -6 103.51 64.18
 -2 4 6 190.65 69.34
 -2 -4 6 148.6 63.01
 2 4 -6 191.05 68.93
 2 -4 -6 366.87 79.81
 -2 4 6 231.3 70.35
 2 4 -5 178.28 47.36
 -2 -4 5 147.29 68.69
 2 4 -5 171.37 69.04
 -2 4 5 112.15 63.56
 2 -4 -5 203.97 69.53
 2 -4 -4 1586.23 160.18
 -2 4 4 1180.33 152
 -2 4 4 555.69 147.05
 2 -4 -4 563.63 147.7
 -2 -4 4 875.05 155.25
 2 4 -4 725.26 153.23
 2 4 -4 389.63 144.87
 -2 -4 4 780.78 133.87
 2 4 -4 907.75 134.2
 -2 -4 3 65.08 23.94
 2 4 -3 47.5 23.25
 2 4 -3 5.26 42.19
 -2 -4 3 47.37 42.52
 2 -4 -3 12.22 39.95
 -2 4 3 1.1 38.61
 -2 4 3 94.76 19.48
 -2 -4 3 8.46 40.03
 2 4 -3 3.52 40.01
 -2 4 3 130.98 42.16
 2 -4 -3 129.14 41.61
 -2 -4 2 476.07 82.72
 2 4 -2 198.24 92.38
 -2 4 2 187.29 91.13
 -2 -4 2 184.44 92.26
 2 -4 -2 177.67 91.29
 -2 4 2 146.16 86.83
 -2 4 2 382.16 86.15
 2 -4 -2 490.77 87.54
 2 -4 -2 89.8 85.53
 2 4 -2 290.74 88.12
 -2 -4 2 281.56 88.2
 -2 -4 1 623.36 114.7
 2 4 -1 769.13 115.36
 2 -4 -1 324.14 114.32
 -2 4 1 359.06 114.84
 2 -4 -1 639.68 110.91
 -2 4 1 610.65 110.92
 -2 -4 1 1122.92 113.34
 2 4 -1 749.14 112.08
 -2 4 1 528.08 123.66
 2 -4 -1 481.55 123.4
 -2 -4 1 705.81 131.4
 2 4 -1 681.47 131.44
 2 -4 -1 1577.23 120.92
 -2 4 1 499.3 113.76
 -2 -4 1 669.34 114
 2 4 -1 1036.18 115.15
 -2 -4 0 348.7 88.29
 2 4 0 627.38 93.59
 -2 -4 0 437.02 82.14
 2 4 0 428.23 82.1
 2 -4 0 845.58 92.79
 -2 4 0 823.07 93.12
 2 4 0 739.67 85.06
 -2 4 0 654.06 90.43
 2 -4 0 895.82 93.07
 -2 -4 0 879.91 86.04
 2 -4 0 325.9 82.52
 -2 4 0 296.89 82.2
 -2 -4 0 490.34 99.97
 -2 4 0 390.67 94.34
 2 4 0 544.59 102.01
 2 -4 0 389.87 95.16
 2 4 1 786.94 146.38
 -2 -4 -1 757.26 146.1
 -2 4 -1 932.82 150.44
 -2 -4 -1 699.27 146.95
 2 4 1 572.72 146.81
 2 -4 1 1034.01 151.47
 2 -4 1 1378.3 154.95
 -2 4 -1 438.16 145.67
 -2 4 -1 662.75 152.85
 2 -4 1 708.2 152.64
 -2 -4 -1 1076.18 162.93
 2 4 1 1055.51 161.94
 2 4 1 884.01 142.95
 -2 -4 -1 1580.39 145.21
 2 -4 1 866.6 142.83
 -2 4 -1 844.22 142.79
 -2 -4 -2 482.93 111.08
 2 4 2 477.03 111.83
 2 -4 2 660.19 117.62
 -2 4 -2 580.67 116.55
 -2 -4 -2 588.18 120.4
 2 4 2 707.64 123.02
 -2 4 -2 459.89 116.78
 2 -4 2 500.79 118.54
 2 -4 2 623.57 107.14
 -2 4 -2 689.01 107.62
 -2 -4 -2 1063.25 109.07
 2 4 2 595.27 106.5
 2 4 3 328.77 58.87
 -2 -4 -3 330.18 66.65
 2 4 3 258.12 66.78
 2 -4 3 213.9 76.28
 -2 4 -3 168.2 72.93
 -2 -4 -3 386.02 81.74
 2 4 3 306.62 80.63
 -2 4 -3 284.39 71.94
 2 -4 3 322.87 73.37
 -2 4 -4 771.21 161.68
 2 -4 4 602.25 159.57
 -2 -4 -4 852.83 165.24
 2 4 4 773.03 165.7
 -2 -4 -4 790.39 148.25
 2 4 4 1075.84 152.43
 -2 4 -4 863.92 156.36
 2 -4 4 871.26 156.76
 -2 -4 -5 355.25 64.99
 2 4 5 321 64.47
 -2 4 -5 166.27 78.11
 2 4 5 233.02 84.03
 -2 -4 -5 341.44 85.74
 -2 4 -5 200.81 72.68
 2 -4 5 210.49 76.03
 -2 4 -6 56.11 60.83
 2 -4 6 224.13 70.94
 2 4 6 50.74 61.81
 -2 -4 -6 119.03 65.51
 -2 -4 -6 280.73 53.57
 2 4 6 253.16 53.8
 2 -4 7 53.58 55.96
 -2 4 -7 19.3 53.47
 -2 -4 -7 147.27 43.38
 2 4 7 205.6 48.06
 -2 4 -8 36.01 48.6
 2 4 8 43.04 30.55
 -2 -4 -8 8.72 26.01
 -2 -4 -9 17.77 27.14
 2 4 9 56.65 32.26
 2 4 10 15.11 26.11
 -2 -4 -10 28.4 26.44
 -2 -4 -11 21 25.58
 2 4 11 -11.41 23.52
 -2 -5 12 22.57 15.43
 2 5 -12 8 14.08
 2 -5 -12 11.08 32.72
 -2 5 12 23.05 33.77
 -2 -5 11 26.81 15.84
 2 5 -11 16.25 16.6
 -2 5 11 69.12 63.4
 2 -5 -11 -7.28 56.07
 -2 -5 11 -19.01 57.41
 2 5 -11 29.03 54.81
 -2 5 11 25.07 34.77
 2 -5 -11 54.98 38.74
 -2 -5 10 33.54 18.1
 2 5 -10 44.28 23.07
 -2 5 10 -20.02 54.02
 2 -5 -10 12.4 34.53
 -2 5 10 29.38 37.64
 2 -5 -10 63.59 64.03
 2 5 -10 -6.42 49.57
 -2 -5 10 10.06 50.75
 2 5 -9 41.67 19.45
 -2 -5 9 71.88 25.04
 -2 5 9 18.38 59.31
 2 -5 -9 17.91 55.98
 -2 -5 9 11.63 44.91
 2 5 -9 -5.65 47.03
 -2 5 9 59.01 62.25
 2 -5 -9 155.84 59.92
 -2 -5 8 19.93 14.88
 2 5 -8 5.46 12.01
 2 -5 -8 19.31 42.65
 -2 5 8 85.38 49.38
 2 5 -8 51.56 45.35
 -2 5 8 2.63 51.18
 2 -5 -8 -53.89 60.91
 -2 -5 8 -12.73 47
 2 5 -7 66.5 23.98
 -2 -5 7 169.22 28.54
 -2 5 7 116.68 55.59
 2 -5 -7 110.47 60.88
 -2 -5 7 106.07 55.68
 2 5 -7 64.35 54.9
 -2 5 7 64.51 56.26
 2 -5 -7 110.28 62.55
 2 -5 -6 737.1 137.78
 -2 5 6 1070.65 147.86
 -2 5 6 418.39 129.96
 2 -5 -6 393.42 131.14
 -2 -5 6 469.07 129.97
 2 5 -6 536.96 133.95
 -2 -5 6 651.09 111.23
 2 5 -6 786.01 112.34
 -2 -5 5 8.34 57.96
 2 5 -5 90.79 59.85
 -2 -5 5 94.91 51.95
 -2 5 5 91.47 47.97
 2 -5 -5 56.77 50.69
 2 5 -5 117.91 55.23
 -2 -5 5 130 25.76
 2 5 -5 95.75 24.28
 2 -5 -5 280.39 63.4
 -2 5 5 248.57 57.88
 -2 -5 4 17.84 12.65
 2 5 -4 7.6 11.55
 -2 5 4 7.98 36.11
 2 -5 -4 -13.96 33.77
 2 5 -4 26.93 40.28
 -2 5 4 48.44 39.08
 -2 -5 4 37.79 38.85
 2 -5 -4 8.61 36.91
 -2 5 4 46.65 10.65
 -2 -5 4 17.18 42.85
 2 5 -4 46.09 42.92
 -2 5 3 170.59 56.42
 2 -5 -3 135.65 54.83
 2 5 -3 169.26 55.34
 -2 -5 3 186.36 63.13
 2 -5 -3 101.46 54.99
 2 5 -3 187.47 63.41
 -2 -5 3 136.49 54.89
 -2 5 3 183.66 57.9
 2 5 -3 260.33 43.66
 -2 5 3 205.34 40.35
 2 -5 -3 273.21 40.72
 -2 5 2 449.98 154.36
 2 -5 -2 458.18 154.59
 -2 -5 2 515.3 157.31
 2 5 -2 680.29 160.11
 2 5 -2 644.72 151.6
 -2 -5 2 580.75 151.26
 2 5 -2 910.78 147.19
 -2 -5 2 1266.85 147.79
 -2 -5 2 984.09 149.46
 2 -5 -2 1005.54 146.81
 2 5 -2 1176.94 150.82
 -2 5 2 1174.04 147.03
 -2 5 2 778.35 150.64
 2 -5 -2 1014.48 152.34
 2 -5 -2 434.21 150.83
 -2 5 2 554.77 152.83
 2 5 -1 1442.71 325.93
 -2 5 1 1123.08 326.77
 2 -5 -1 1331.34 327.75
 -2 -5 1 1228.34 325.51
 2 -5 -1 1778.68 326.97
 -2 5 1 1991.63 327.45
 -2 -5 1 2933.44 325.64
 2 5 -1 1972.19 324.31
 -2 5 1 1734.09 334.57
 2 -5 -1 1700.91 334.58
 2 5 -1 2396.19 344.52
 -2 -5 1 2495.51 344.96
 -2 -5 1 2702.71 327.52
 2 5 -1 2451.55 325.8
 -2 5 1 2244.74 323.49
 2 -5 -1 2168.58 323.54
 2 5 0 114.16 60.92
 -2 5 0 79.71 55.62
 2 -5 0 222.14 47.55
 -2 -5 0 101.15 58.56
 2 5 0 184.57 49.6
 -2 -5 0 194.03 49.85
 2 -5 0 188.56 53.8
 -2 5 0 200.95 54.63
 2 -5 0 169.89 59.2
 2 -5 1 930 182.41
 2 5 1 1012.39 179.49
 -2 -5 -1 927.98 178.71
 -2 5 -1 838.34 181.45
 -2 -5 -1 506.7 180.83
 2 5 1 1404.95 190.85
 2 -5 1 1494.6 184.96
 -2 5 -1 1008.53 181.18
 -2 5 -1 728.52 175.8
 2 -5 1 1281 178.44
 2 5 1 1321.27 175.94
 -2 -5 -1 1650.24 176.94
 -2 5 -1 808.5 183.82
 2 -5 1 794.95 183.31
 -2 -5 -1 1303.03 194.55
 2 5 1 1117.12 191.91
 -2 -5 -2 404.61 78.31
 2 5 2 337.31 79.02
 2 -5 2 366.1 70.42
 -2 5 -2 462.58 71.82
 -2 5 -2 178.23 77.89
 -2 -5 -2 356.84 84.19
 2 5 2 339.23 83.77
 2 -5 2 213.87 78.96
 2 5 2 489.44 70.51
 -2 5 -2 382.5 81.59
 2 -5 2 297.49 79.68
 2 -5 3 39.74 46.18
 -2 5 -3 47.43 45.35
 -2 -5 -3 61.23 30.8
 2 5 3 53.02 47.28
 -2 -5 -3 40.52 41.83
 -2 5 -3 174.21 44.67
 2 -5 3 47.49 18.11
 -2 -5 -3 68.98 18.08
 2 5 3 66.27 17.06
 2 -5 3 57.53 39.36
 -2 5 -3 89.59 20.57
 2 -5 4 170.94 35.13
 -2 5 -4 143.14 34.82
 2 5 4 160.03 35.19
 -2 5 -4 256.72 61.11
 2 5 4 73.17 49.16
 -2 -5 -4 135.93 48.78
 -2 -5 -4 190.13 64.97
 -2 5 -4 95.34 59.9
 2 5 4 171.36 67.18
 2 -5 4 45.98 60.9
 -2 5 -5 182.78 67.37
 2 -5 5 174.09 66.44
 -2 -5 -5 300.4 61.68
 2 5 5 213.29 58.98
 -2 5 -5 63.66 67.7
 -2 -5 -5 262.17 79.65
 2 5 5 203.89 79.09
 -2 5 -5 321.97 48.65
 2 -5 6 87.04 47.96
 -2 5 -6 46.85 44.63
 2 5 6 53.28 50.6
 -2 -5 -6 7.62 48.79
 -2 -5 -6 10.75 28.5
 2 5 6 25.36 35.19
 -2 -5 -7 89.87 35.28
 2 5 7 19.58 30.34
 -2 5 -7 3.21 43.26
 2 -5 7 26.44 44.28
 -2 -5 -8 7.89 23.81
 2 5 8 57.77 31.36
 2 -5 8 11.12 44.55
 -2 5 -8 53.16 48.04
 2 5 9 13.19 25.1
 -2 -5 -9 -7.14 24.26
 -2 5 -9 2.03 43.28
 -2 -5 -10 13.88 26.17
 2 5 10 25.27 27.44
 -2 -5 -11 9.93 23.34
 2 5 11 -1.69 25.21
 -2 6 12 66.51 42.18
 2 -6 -12 69.07 40.76
 2 6 -12 68.13 24.37
 -2 -6 12 29.22 18.97
 2 -6 -11 -21.74 61.65
 -2 -6 11 34.38 53.3
 2 6 -11 -3.65 52.71
 2 -6 -11 19.89 34.49
 -2 6 11 21.83 42.97
 -2 -6 11 10.1 16.28
 2 6 -11 53.19 23.53
 2 -6 -10 39.98 59.13
 -2 6 10 19.93 57.16
 -2 -6 10 12.87 19.81
 2 6 -10 71.7 22.54
 -2 -6 10 52.68 51.94
 2 6 -10 -15.89 46.71
 -2 6 10 7.44 55.3
 2 -6 -10 96.26 58.29
 -2 6 9 -24.27 60.93
 2 -6 -9 115.04 68.21
 -2 -6 9 138.71 60.13
 2 6 -9 73.98 50.89
 -2 6 9 116.3 57.75
 2 -6 -9 78.82 54.58
 -2 -6 9 64.98 23.33
 2 6 -9 52.74 20.8
 2 -6 -8 234.5 88.66
 2 6 -8 211.64 80.31
 -2 6 8 112.69 79.19
 -2 -6 8 236.71 82.42
 2 6 -8 346.23 56.09
 2 -6 -8 382.91 90.7
 -2 6 8 295.72 85.36
 -2 -6 8 284.36 54.8
 2 -6 -7 -10.72 42.22
 -2 6 7 5.36 44.17
 2 6 -7 7.11 12.39
 -2 -6 7 79.33 19.69
 -2 -6 7 19.19 37.32
 2 6 -7 35.1 42.56
 -2 6 7 46.33 48.39
 2 -6 -7 65.33 54.78
 2 6 -7 35.14 51.6
 2 -6 -6 23.54 51.74
 -2 6 6 48.11 49.48
 2 6 -6 59.15 19.9
 2 -6 -6 3.56 45.87
 -2 -6 6 31.32 44.5
 2 6 -6 25.77 43.91
 -2 6 6 5.52 45.69
 -2 -6 6 -5.09 53.94
 2 6 -6 21.41 51.06
 2 -6 -5 1.29 45.88
 -2 6 5 68.59 46.01
 -2 -6 5 10.42 50.04
 2 6 -5 -12.21 45.2
 -2 6 5 23.43 14.85
 2 6 -5 21.38 16.79
 -2 -6 5 32.29 41.69
 -2 6 5 -17.5 39.77
 2 -6 -5 59.68 47.19
 2 6 -5 51.03 47.2
 2 6 -4 145.98 56.35
 -2 -6 4 131.55 56.16
 -2 -6 4 233.46 38.3
 2 6 -4 143.56 36.75
 2 -6 -4 297.91 35.61
 -2 6 4 165.93 34.38
 -2 6 4 93.55 53.5
 2 -6 -4 106.21 54.66
 -2 -6 4 181.44 59.96
 2 6 -4 89.88 57.8
 -2 6 4 241.6 56.12
 2 -6 -4 350.96 61.96
 -2 6 4 300.35 61.92
 2 -6 -4 287.22 61.95
 -2 6 3 391.56 137.5
 2 -6 -3 548.29 139.06
 -2 -6 3 1096.5 133.26
 2 6 -3 1104.48 132.87
 2 6 -3 610.94 138.72
 -2 -6 3 448.65 137.34
 2 -6 -3 694.78 128.4
 -2 6 3 1089.57 129.16
 2 6 -3 902.04 153.11
 -2 6 3 432.07 139.01
 2 -6 -3 519.56 141.07
 -2 -6 3 742.09 149.71
 2 -6 -3 896.68 138.55
 -2 6 3 649.05 135.6
 -2 -6 3 788.06 132.23
 2 6 -3 724.46 132.44
 -2 6 2 695.68 150.94
 2 -6 -2 727.36 150.81
 -2 -6 2 973.33 145.98
 2 -6 -2 695.35 142.5
 -2 -6 2 922.56 151.76
 2 6 -2 815.27 150.36
 -2 6 2 1627.39 144.63
 2 6 -2 572.35 144.48
 -2 -6 2 1124.57 144.37
 2 6 -2 954.2 143.94
 2 -6 -2 854.39 148.11
 -2 6 2 613.41 146.28
 -2 6 2 572.92 152.22
 2 -6 -2 647.94 153.3
 -2 -6 2 900.59 160.83
 2 6 -2 821.51 159.09
 2 6 -1 491.26 65.64
 -2 6 1 210.9 72.73
 2 -6 -1 232.5 73.87
 -2 -6 1 453.66 85.48
 2 6 -1 323.27 81.95
 2 6 -1 337.27 63.54
 2 -6 -1 300.22 62.27
 -2 6 1 477.15 63.24
 -2 6 1 367.6 68.03
 2 -6 -1 355.06 68.15
 -2 6 1 275.19 70.37
 2 -6 -1 288.34 70.84
 2 6 -1 263.5 67.62
 -2 -6 1 194.53 66.84
 -2 -6 0 370.88 87.13
 2 6 0 387.33 86.94
 2 -6 0 435.88 78.84
 -2 6 0 485.07 79.27
 -2 -6 0 719.35 104.65
 -2 6 0 441.96 90.48
 2 -6 0 264.52 87.35
 2 -6 0 653.74 87.23
 -2 6 0 545.22 85.49
 2 6 0 421.09 82.41
 -2 -6 0 396.44 82.09
 -2 6 0 291.44 84.61
 2 -6 0 338.66 84.99
 -2 -6 0 705.66 80.01
 2 6 0 470.53 78.72
 -2 -6 -1 60.53 15.9
 2 6 1 57.84 15.54
 -2 -6 -1 80.85 40.41
 2 6 1 90.91 43.17
 2 -6 1 55.93 17.23
 -2 -6 -1 36.58 24.73
 2 6 1 40.46 24.86
 2 -6 1 48.73 30.2
 2 6 1 36.46 36.95
 -2 6 -1 39.62 31.08
 -2 -6 -1 -9.32 36.39
 2 -6 1 35.84 30.57
 2 -6 2 148.51 41.84
 -2 6 -2 45.57 46.82
 2 -6 2 113.73 49.46
 2 6 2 60.81 48.74
 -2 -6 -2 59.49 47.84
 2 -6 2 59.93 48.99
 -2 6 -2 44.32 48.34
 -2 6 -2 174.83 46.38
 -2 -6 -2 207.72 38.84
 2 6 2 211.16 51.05
 -2 -6 -2 248.34 51.43
 -2 -6 -2 210.82 61.94
 2 6 2 247.81 65.07
 2 6 3 201.71 53.38
 -2 -6 -3 260.03 49.05
 -2 -6 -3 161.36 28.13
 2 6 3 98.62 26.2
 2 -6 3 182.43 31.53
 -2 6 -3 131.05 31.18
 -2 -6 -3 126.17 51.8
 2 6 3 78.33 51.31
 -2 6 -3 145.9 54.89
 2 -6 3 112.62 55.09
 2 -6 3 152.35 48.12
 -2 6 -3 118.65 47.7
 -2 -6 -4 34.45 45.45
 -2 6 -4 72.27 43.41
 2 -6 4 35.41 41
 2 6 4 26.75 13
 2 6 4 33.36 50.19
 -2 6 -4 -4.13 49.52
 2 -6 4 10.96 48.87
 2 -6 4 24.65 15.31
 -2 6 -4 39 17.4
 -2 -6 -4 -6.66 33.09
 2 6 4 14.5 33.65
 2 -6 5 114.85 50.25
 -2 6 -5 83.71 46.8
 -2 -6 -5 74.55 19.37
 2 -6 5 16.03 15.04
 -2 6 -5 58.92 19.24
 -2 -6 -5 67.68 32.68
 2 6 5 43.26 35.32
 2 6 5 39.37 16.73
 -2 -6 -5 50.71 52.01
 2 6 5 17.8 48.58
 2 6 6 37.75 33.97
 -2 -6 -6 -5.9 31.11
 -2 -6 -6 5.79 44.74
 2 6 6 86.39 52.59
 2 -6 6 56.67 18.25
 -2 6 -6 56.41 19.22
 -2 6 -6 37.24 42.69
 2 -6 6 31.49 40.92
 2 -6 7 1.63 36.62
 -2 6 -7 27.12 40.81
 -2 -6 -7 5.13 27.4
 2 6 7 46.21 29.22
 2 -6 7 20.15 13.6
 -2 6 -7 3.2 11.67
 -2 6 -8 113.45 55.78
 2 -6 8 104.49 55.16
 -2 6 -8 162.31 33.87
 -2 -6 -8 99.69 45.21
 2 6 8 129.2 46
 -2 -6 -9 112.61 43.39
 2 6 9 50.81 35.49
 -2 6 -9 -2.06 41.95
 2 -6 9 31.2 45.66
 -2 -6 -10 21.08 27.52
 -2 6 -10 -22.55 45.49
 2 -6 10 4.55 40.16
 -2 -6 -11 -1.73 23.67
 2 6 11 33.63 30.18
 -2 6 -11 46.7 47.89
 -2 -7 12 65.62 22.08
 2 7 -12 3.89 14.96
 2 -7 -12 4.62 32.34
 -2 7 12 2.69 38.94
 -2 7 11 63.83 55.06
 2 -7 -11 50.09 47.88
 2 -7 -11 43.32 65.75
 -2 -7 11 -22.59 47.11
 2 7 -11 21.46 49.27
 -2 -7 11 20.79 19.64
 2 7 -11 11.17 15.65
 -2 -7 10 14.15 17.1
 -2 -7 10 36.42 47.37
 2 7 -10 6.39 37.63
 2 -7 -10 16.56 55.46
 -2 7 10 3.31 53.48
 2 7 -10 30.39 16.86
 -2 7 10 69.38 54.02
 2 -7 -10 53.38 53.73
 2 -7 -9 63.73 52.94
 -2 7 9 9.02 50.31
 -2 7 9 -27.11 56.44
 2 -7 -9 -27.26 53.61
 -2 -7 9 17.45 43.93
 2 7 -9 -14.07 41.17
 -2 -7 9 21.66 14.51
 2 7 -9 24.01 14.94
 -2 -7 8 24.64 15.25
 2 7 -8 -18.53 44.14
 -2 -7 8 -11.91 46.96
 2 7 -8 -4.9 42.5
 -2 7 8 -10.87 52.68
 2 -7 -8 -23.35 53.96
 -2 -7 8 -32.41 48.05
 -2 7 8 39.1 47.74
 -2 7 7 18.38 42.03
 2 -7 -7 33.29 45.94
 2 7 -7 24.47 14.57
 -2 -7 7 19.03 36.75
 2 7 -7 -2.08 37.35
 -2 7 7 -8.89 48.49
 2 -7 -7 25.92 44.51
 -2 -7 7 -21.02 47.73
 2 7 -7 39.86 47.17
 2 -7 -6 78.72 51.94
 2 7 -6 -7.41 41.02
 -2 -7 6 18.63 39.84
 -2 7 6 25.96 46.11
 -2 -7 6 25.31 45.76
 2 7 -6 65.53 46.11
 2 -7 -6 63.56 52.53
 -2 7 6 103.13 50.14
 2 7 -6 41.67 17.51
 2 -7 -6 62.2 16.05
 -2 7 6 48.99 16.26
 -2 7 5 192.73 67
 -2 -7 5 184.9 67.49
 2 7 -5 172.55 68.51
 2 -7 -5 234.55 69.92
 2 7 -5 195.58 67.36
 -2 -7 5 140.99 64.84
 -2 7 5 152.21 64.69
 2 -7 -5 137.78 61.33
 2 -7 -5 269.33 83.32
 -2 7 5 243.56 73.43
 2 -7 -5 163.9 43.47
 -2 7 5 313.42 45.19
 -2 -7 4 574.31 81.29
 2 7 -4 405.68 79.65
 2 -7 -4 315.56 92.46
 -2 7 4 376.84 93.35
 2 7 -4 368.63 93.47
 -2 -7 4 324.84 93.23
 -2 7 4 339.39 94.69
 2 -7 -4 230.02 90.83
 2 -7 -4 460.6 77.05
 -2 7 4 617.16 77.98
 -2 7 4 377.62 94.89
 2 -7 -4 403.1 96.42
 -2 -7 4 466.62 101.4
 2 7 -4 491.88 103.22
 -2 -7 3 215.91 32.98
 2 7 -3 128.96 30.88
 2 -7 -3 119.19 38.2
 -2 7 3 143.06 37.61
 -2 -7 3 169.91 33.43
 2 -7 -3 125.56 27.1
 -2 7 3 183.32 27.59
 -2 -7 3 127.82 52.78
 2 7 -3 192.32 56.99
 2 -7 -3 104.84 47.58
 -2 7 3 90.7 43.63
 2 -7 -3 71.41 44.55
 -2 7 3 108.86 46.75
 2 7 -3 170.26 48.08
 -2 -7 3 214.32 49.23
 -2 7 2 201.88 59.6
 2 -7 -2 164.25 57.3
 -2 -7 2 262.14 60.28
 2 7 -2 360.82 61.9
 2 7 -2 412.95 56
 -2 7 2 325.42 49.47
 -2 -7 2 233.58 52.26
 -2 -7 2 195.92 49.4
 2 7 -2 195.1 49.69
 -2 7 2 361.87 66.89
 2 -7 -2 253.53 63.76
 -2 -7 2 313.53 70.1
 2 7 -2 431.78 74.86
 2 -7 -2 296.91 50.02
 -2 -7 1 16.35 19.56
 -2 7 1 -3.37 29.35
 2 -7 -1 45.63 32.44
 -2 -7 1 12.43 36.15
 2 7 -1 45.23 40.82
 2 -7 -1 5.12 20.89
 -2 7 1 6.05 20.06
 2 7 -1 49.51 18.8
 -2 -7 1 30.03 18.34
 2 -7 -1 4.99 26.08
 -2 7 1 12.07 27.72
 2 7 0 32.12 35.26
 -2 7 0 24.23 27.97
 2 -7 0 13.69 28.58
 -2 7 0 0.71 25.76
 2 7 0 18.22 20.59
 2 -7 0 30.5 25.64
 -2 -7 0 19.97 20.19
 2 -7 0 21.87 11.51
 -2 -7 0 87.46 30.01
 2 7 0 40.35 26.1
 -2 -7 0 46.98 36.7
 -2 -7 0 58.8 12.71
 2 7 0 66.75 12.81
 2 -7 0 55.74 20.54
 -2 7 0 1.07 17.06
 2 -7 1 33.46 15.32
 -2 7 -1 19.9 14.87
 2 -7 1 98.89 29.46
 -2 7 -1 68.15 25.92
 2 7 1 81.66 39.78
 -2 -7 -1 42.88 35.47
 2 -7 1 101.48 34.73
 -2 -7 -1 11.01 23.28
 2 7 1 16.32 22.44
 2 -7 1 8.6 27.38
 -2 7 -1 13.66 28.34
 -2 -7 -1 -16.64 36.02
 2 7 1 35.2 36.05
 -2 7 -2 135.53 46.95
 2 -7 2 130.21 47.43
 -2 7 -2 107.45 37.51
 2 -7 2 103.83 31.43
 -2 -7 -2 154.96 49.52
 -2 7 -2 76.03 44.93
 2 7 2 130.35 49.77
 2 -7 2 115.11 48.78
 -2 -7 -2 118.48 52.35
 2 7 2 96.13 52.4
 2 7 2 184.05 31.27
 -2 -7 -2 135.04 43.2
 2 7 2 112.24 43.2
 -2 7 -3 21.62 42.72
 2 -7 3 -7.25 43.23
 -2 -7 -3 49.2 15.74
 2 7 3 28.36 14.14
 2 -7 3 89.37 43.4
 -2 7 -3 95.49 44.14
 -2 -7 -3 2.63 34.66
 -2 -7 -3 14.16 38.47
 2 7 3 16.18 41.04
 2 7 3 98.57 53.19
 2 7 4 35.4 48.83
 -2 7 -4 32.59 46.05
 2 -7 4 32.35 45.72
 -2 -7 -4 65.56 45.28
 2 7 4 77.16 43.68
 -2 -7 -4 81.66 38.09
 2 7 4 44.52 13.61
 -2 -7 -4 20.99 13.49
 2 -7 4 55.29 19.42
 -2 7 -4 35.01 20.88
 -2 7 -4 126.96 43.29
 2 -7 4 64.82 41.22
 2 -7 5 141.47 27.51
 -2 7 -5 126.17 27.27
 -2 7 -5 121.33 49.66
 2 -7 5 87.61 46.23
 -2 -7 -5 87.86 54.08
 2 7 5 -14.48 48.03
 -2 -7 -5 147.42 27.09
 2 7 5 95.42 23.95
 -2 -7 -5 -3.47 33.7
 2 7 5 79.77 40.8
 -2 -7 -6 11.38 28.78
 2 7 6 16.92 30.28
 -2 -7 -6 13.93 14
 2 7 6 23.59 13.64
 2 -7 6 28.39 36.64
 -2 7 -6 16.34 38.5
 -2 -7 -6 -1.95 38.65
 2 7 6 81.5 49.33
 -2 7 -6 26.51 16.13
 2 -7 6 20.88 14.79
 2 -7 7 36.33 38.31
 -2 7 -7 72.39 43.35
 -2 -7 -7 51.74 32.3
 2 7 7 60.53 33.22
 -2 -7 -7 37.97 43.68
 2 -7 7 20.57 14.56
 -2 7 -7 49.18 19.14
 2 -7 8 77.55 47.5
 -2 7 -8 132.31 50.01
 2 7 8 7.71 28.9
 -2 -7 -8 53.78 32.55
 2 -7 8 7.82 12.98
 -2 7 -8 29.87 15.98
 -2 7 -9 26.32 40.86
 2 -7 9 37.76 45.41
 -2 -7 -9 19.05 31.6
 2 7 9 14.71 27.01
 2 -7 9 33.17 16.12
 -2 7 -9 31.44 16.09
 2 -7 10 37.06 44.28
 -2 7 -10 -6.79 39.8
 -2 -7 -10 10.22 24.44
 2 7 10 12.25 26.23
 -2 7 -10 21.89 14.72
 -2 7 -11 32.38 45.34
 2 -7 11 -25.15 46.43
 -2 -7 -11 14.53 30.62
 2 7 11 -16.76 30.6
 -2 7 -11 12.88 12.6
 -2 8 12 -12.28 47.33
 2 -8 -12 -2.77 43.16
 2 8 -12 40.74 19.91
 -2 -8 12 15.05 17.36
 -2 -8 11 7.5 13.93
 -2 8 11 -5.52 43.35
 2 -8 -11 8.5 41.39
 2 8 -11 21.91 16.3
 -2 8 10 15.19 47.48
 2 -8 -10 -19.78 57.9
 2 -8 -10 41.19 51.11
 2 8 -10 -12.69 41.53
 -2 -8 10 9.79 38.37
 -2 -8 10 24.42 15.03
 2 8 -10 22.56 12.8
 2 8 -10 29.65 45.25
 -2 8 9 53.93 62.58
 -2 -8 9 17.4 14.23
 2 8 -9 15.5 12.9
 -2 -8 9 1.93 43.1
 2 8 -9 -1.91 40.57
 2 -8 -9 27.12 54.91
 -2 -8 9 23.06 39.27
 2 8 -9 38.95 43.31
 2 -8 -9 56.39 54.87
 -2 8 9 28 51.34
 -2 -8 8 12.56 42.1
 2 8 -8 58.28 46.24
 2 -8 -8 23.19 52.91
 -2 8 8 5.43 54.06
 2 -8 -8 119.16 56.51
 -2 8 8 42.24 47.32
 -2 -8 8 85.08 51.24
 2 8 -8 99.04 49.74
 -2 -8 8 116.92 24.18
 2 8 -8 61.21 20.76
 -2 -8 7 282.14 40.47
 2 8 -7 248.43 39.36
 2 -8 -7 149.19 33.04
 -2 8 7 174.61 34.93
 2 -8 -7 362.16 80.6
 -2 -8 7 36.28 51.58
 2 8 -7 170.01 61.37
 -2 8 7 83.17 57.44
 2 -8 -7 56.42 55.91
 -2 -8 7 58.09 51.92
 2 8 -7 141.14 56.38
 -2 8 6 0.74 9.29
 2 -8 -6 34.02 10.25
 2 -8 -6 35.91 35.94
 -2 -8 6 30.11 37.12
 -2 8 6 5.6 39.02
 2 8 -6 20.44 39.45
 2 -8 -6 -12.61 40.43
 2 -8 -6 38.16 45.88
 -2 8 6 3.18 38.74
 2 8 -6 19.23 36.64
 -2 -8 6 25.73 40.43
 -2 -8 5 27.62 16.02
 2 8 -5 19.3 15.44
 -2 8 5 48.38 40.24
 2 -8 -5 22.72 38.45
 -2 -8 5 13.1 32.65
 2 8 -5 11.23 37.15
 2 -8 -5 93.58 16.17
 2 -8 -5 76.87 44.65
 -2 8 5 143.51 45.59
 -2 -8 5 27.08 39.11
 2 8 -5 -12.27 39.16
 -2 8 5 83.68 43.33
 2 -8 -5 68.04 40.7
 2 8 -4 61.42 51.32
 -2 -8 4 88.84 53.75
 -2 -8 4 112.92 55.53
 -2 8 4 88.06 51.5
 2 -8 -4 59.44 51.08
 -2 8 4 99.51 55.07
 2 -8 -4 90.99 53.15
 2 8 -4 31.56 50.41
 -2 8 4 120.55 35.97
 2 8 -3 2355.6 285.27
 -2 -8 3 940.62 279.8
 -2 -8 3 2556.99 283.18
 2 8 -3 1948.7 281.57
 2 -8 -3 1596.61 277.88
 -2 8 3 2240.02 278.6
 2 8 -3 1533.02 289.62
 -2 -8 3 1381.38 288.56
 -2 8 3 1675.18 286.14
 2 -8 -3 1890.63 287.77
 -2 -8 3 1820.66 300.81
 2 8 -3 1670.4 298.76
 -2 8 3 1145.33 287.32
 2 -8 -3 1352.48 289.37
 -2 8 3 1360.12 290.19
 2 -8 -3 1368.69 289.92
 -2 -8 2 1025.66 161.75
 2 8 -2 1139.34 162.23
 2 -8 -2 959.53 160.48
 -2 -8 2 1333.87 164.8
 2 8 -2 751.79 161.92
 -2 8 2 1357 161
 -2 -8 2 794.16 167.79
 2 -8 -2 903.23 165.64
 -2 8 2 845.94 165.23
 -2 8 2 834.82 170.48
 2 -8 -2 860.83 170.84
 -2 -8 2 985.36 177.04
 2 8 -2 1021.64 177.99
 2 8 -2 748.36 166.65
 -2 8 2 740.56 168.52
 2 -8 -2 678.55 167.44
 2 8 -1 317.92 63.81
 -2 8 1 208.69 64.25
 2 -8 -1 205.52 63.79
 -2 -8 1 419.23 66.44
 2 -8 -1 235.49 54.56
 2 8 -1 404.09 58.73
 -2 -8 1 268.15 57.15
 2 8 -1 297.5 57.53
 -2 8 1 300.35 60.27
 2 -8 -1 382.32 62.46
 -2 8 1 198.14 63.86
 2 -8 -1 174.37 64.15
 -2 -8 1 359.51 77.45
 2 8 -1 301.6 75.86
 -2 8 0 155.01 43.32
 2 -8 0 113.11 33.81
 -2 8 0 125.72 33.91
 2 8 0 82.72 37.73
 -2 -8 0 78.82 37.97
 2 -8 0 107.85 39.61
 2 8 0 93.62 34.93
 -2 -8 0 99.72 35.11
 2 -8 0 145.04 28.58
 2 -8 0 84.96 41.12
 -2 -8 0 73.03 27.15
 2 8 0 155.55 28.67
 2 8 1 196.33 56.32
 2 8 1 116.63 40.55
 -2 -8 -1 290.34 35.78
 2 8 1 138.29 33.05
 2 -8 1 147.35 34.46
 -2 8 -1 205.83 35.9
 -2 8 -1 341.68 56.06
 -2 -8 -1 119.94 40.83
 2 -8 1 192.7 49.9
 -2 -8 -1 237.69 57.64
 2 8 1 336.64 61.59
 -2 -8 -1 144.29 52.79
 2 -8 1 91.49 42.74
 -2 8 -1 70.24 42.35
 -2 8 -2 531.67 101.94
 2 -8 2 556.81 101.74
 -2 8 -2 452.35 111.53
 2 8 2 589.06 111.37
 -2 -8 -2 602.46 111.12
 -2 8 -2 637.46 110.44
 2 -8 2 1705.38 128.35
 -2 -8 -2 515.47 115.09
 2 8 2 549.31 115.87
 -2 8 -2 266.6 107.3
 2 -8 2 328.21 109.89
 2 -8 2 518.97 112.72
 2 8 2 657.27 101.05
 -2 -8 -2 864.42 102.58
 -2 -8 -2 550.26 121.33
 2 8 2 709.63 128.48
 2 -8 3 1033.07 176.87
 -2 8 -3 1822.96 180.95
 2 -8 3 949.03 188.45
 -2 8 -3 1061.41 189.74
 -2 -8 -3 1497.69 176.93
 2 8 3 1164.98 175.56
 -2 -8 -3 860.52 191.99
 2 8 3 975.1 196.3
 2 8 3 957.16 186.84
 -2 -8 -3 961.75 186.39
 2 -8 3 2081.29 199.18
 -2 8 -3 288.15 175.28
 -2 -8 -3 1249.61 196.23
 2 8 3 1326.49 198.58
 -2 8 -3 781.34 187.44
 2 -8 3 789.08 188.34
 -2 -8 -4 107.11 20.96
 2 8 4 58.5 18.38
 2 8 4 95.76 55.16
 -2 -8 -4 15.69 40.26
 2 8 4 14.46 42.72
 -2 8 -4 43.56 38.57
 2 -8 4 61.51 40.98
 2 -8 4 119.98 30.68
 -2 8 -4 16.02 42.27
 2 -8 4 22.58 42.86
 -2 8 -5 120.81 45.7
 2 -8 5 72.74 42.63
 -2 -8 -5 61.59 42.32
 2 8 5 42.38 45.5
 -2 -8 -5 76.92 50.81
 2 8 5 32.93 46.35
 2 -8 5 76.79 26.47
 -2 -8 -5 142.08 24.45
 2 8 5 95.09 22.49
 -2 8 -5 120.53 29.2
 2 8 6 103.9 42.07
 -2 -8 -6 20.13 12.92
 2 8 6 21.2 12.83
 2 -8 6 14.03 14.77
 -2 8 -6 33.05 17.32
 -2 8 -6 33.65 34.34
 2 -8 6 69.65 40.61
 -2 -8 -6 -1.97 39.07
 2 8 6 -15.66 42.36
 -2 -8 -7 12.75 38.94
 2 8 7 43.25 39.24
 -2 -8 -7 58.76 38.21
 2 -8 7 149.73 29.17
 -2 8 -7 146.3 29.46
 -2 8 -7 80.15 43.35
 2 -8 7 120.54 49.72
 -2 -8 -7 101.37 27.52
 2 8 7 93.24 26.51
 -2 8 -8 99.12 26.83
 -2 8 -8 57.64 44.46
 2 -8 8 136.26 54.28
 -2 -8 -8 37.75 35.71
 2 8 8 16.12 32.91
 -2 -8 -9 44.18 34.37
 2 8 9 72 41.58
 2 -8 9 -14.48 44.39
 -2 8 -9 40.6 40.14
 2 -8 9 69.24 22.4
 -2 8 -10 -22.48 39.78
 2 -8 10 -2.33 38.98
 -2 8 -10 16.12 13.78
 2 -8 10 20.95 14.39
 2 8 10 -3.73 25.44
 -2 -8 -10 28.93 28.98
 2 -8 11 12.69 37.9
 -2 8 -11 -7.49 39.94
 2 -8 11 16.96 12.48
 -2 8 -11 10.13 11.67
 2 8 11 25.79 28.69
 -2 -8 -11 1.89 26.43
 -2 9 11 25.38 44.29
 2 9 -11 -4.69 37.19
 -2 -9 11 25.1 16.08
 2 9 -11 8.8 12.06
 2 -9 -11 28.57 46.97
 2 9 -10 67.01 53.25
 2 9 -10 2.14 41.79
 -2 -9 10 -28.17 45.25
 -2 9 10 31.43 48.75
 2 -9 -10 55.27 54.67
 2 9 -10 71.41 23.55
 2 -9 -10 26.22 57.8
 -2 -9 9 52.24 45.03
 2 9 -9 50.41 45.56
 2 9 -9 -15.22 40.97
 -2 -9 9 -11.77 42.21
 2 -9 -9 -9.76 43.5
 -2 9 9 9.75 40.8
 -2 -9 9 32.07 15.75
 2 -9 -9 -5.97 51.87
 -2 9 9 23.81 53.71
 2 -9 -8 39.18 13.89
 -2 -9 8 5.14 38.11
 2 9 -8 -6.7 36.71
 -2 -9 8 34.72 14.98
 2 9 -8 12.17 12.93
 -2 9 8 50.43 46.48
 2 -9 -8 75.52 49.73
 -2 -9 8 184.26 59.27
 2 9 -8 62.1 45.24
 -2 9 8 -5.4 49
 2 -9 -8 110.5 63.12
 2 9 -7 65.82 39.68
 -2 -9 7 55.56 41.66
 -2 -9 7 2.12 29.87
 2 9 -7 20.9 32.11
 -2 9 7 -25.13 44.09
 2 -9 -7 -6.56 44.56
 2 -9 -7 63.83 12.36
 -2 -9 7 64.52 17.32
 2 9 -7 4.38 11.67
 -2 9 7 14.32 9.78
 2 -9 -7 69.47 49.03
 -2 9 7 1.93 38.53
 -2 9 6 10.24 9.58
 2 -9 -6 106.86 14.35
 2 9 -6 25.02 14.29
 2 9 -6 39.46 36.37
 -2 9 6 -18.77 41.88
 -2 -9 6 22.83 32.09
 2 -9 -6 41.78 39.98
 -2 -9 6 90.42 19.1
 -2 9 6 14.25 30.24
 2 -9 -6 59.96 36.98
 -2 -9 6 39.35 38.16
 2 9 -6 17.38 34.94
 -2 9 6 196.23 54.87
 2 -9 -6 160.79 54.58
 -2 9 5 42.99 40.64
 2 -9 -5 63.97 39.89
 -2 -9 5 58.07 42.06
 2 9 -5 91.5 44.79
 -2 9 5 61.96 41.23
 2 -9 -5 59.55 40.84
 2 -9 -5 79.11 20.54
 -2 9 5 135.27 22.51
 2 9 -5 150.19 26.2
 2 9 -5 44.15 39.12
 -2 -9 5 147.53 46.99
 -2 9 5 115.31 47.16
 2 -9 -5 170.25 50.1
 2 -9 -4 16.91 32.56
 -2 9 4 56.38 35.99
 2 -9 -4 116.13 37.34
 -2 9 4 41.56 28.52
 2 -9 -4 57.92 13.11
 -2 9 4 49.46 13.24
 -2 -9 4 66.05 21.23
 -2 9 4 22.63 34.27
 -2 -9 4 -21.27 38.39
 2 -9 -4 11.76 32.09
 2 9 -4 108.49 20.15
 -2 -9 4 80.07 18.89
 -2 -9 4 16.22 33.07
 2 9 -4 27.25 34.86
 2 9 -4 44.6 36.46
 -2 -9 3 131.93 49.91
 2 9 -3 176.92 52.54
 2 -9 -3 116.5 34.91
 -2 9 3 89.39 40.01
 2 -9 -3 109.27 42.41
 -2 9 3 99.31 32.9
 -2 -9 3 119.98 44.9
 2 9 -3 138.66 44.99
 2 -9 -3 129.99 24.47
 -2 9 3 123.31 24.24
 2 9 -3 158.01 29.01
 -2 -9 3 168.6 29.62
 -2 -9 3 139.26 30.95
 2 9 -3 143.53 32.76
 2 -9 -3 145.69 44.38
 -2 9 3 117.63 43.64
 -2 -9 2 293.71 60.67
 2 9 -2 248.45 59.81
 -2 9 2 199.43 67.8
 2 -9 -2 176.29 66.99
 -2 -9 2 209.99 72.63
 2 9 -2 331.55 77.17
 2 9 -2 262.95 69.08
 -2 -9 2 337.16 70.99
 -2 9 2 161.63 66.99
 -2 9 2 286.16 64.91
 2 -9 -2 314.12 65.86
 2 -9 -2 103.44 64.44
 -2 -9 1 69.15 26.67
 2 -9 -1 57.35 32.25
 -2 -9 1 58.38 38.75
 2 9 -1 94.36 42.78
 -2 9 1 35.88 29.68
 2 9 -1 113.11 23.42
 -2 9 1 86.08 17.17
 -2 -9 1 29.82 27.79
 2 9 -1 48.47 28.18
 -2 9 1 39.61 30.93
 2 -9 -1 17.33 27.72
 2 9 -1 44.17 20.95
 -2 9 1 24.3 21.49
 2 -9 -1 23.75 22.5
 -2 -9 1 70.98 22.04
 -2 9 0 38.42 27.65
 2 9 0 81.45 38.49
 2 -9 0 67.09 37.15
 2 9 0 94.53 45.16
 -2 9 0 58.37 35.11
 2 -9 0 47.35 34.62
 -2 9 0 46.55 35.3
 2 9 0 57.05 32.18
 -2 -9 0 52.91 31.87
 2 9 0 138.78 25.46
 2 -9 0 130.48 25.92
 -2 -9 0 135.97 46.55
 -2 -9 0 116.12 41.73
 -2 9 -1 20.66 31.04
 2 -9 1 23.76 31.03
 2 -9 1 96.96 29.55
 -2 9 -1 130.39 32.06
 2 9 1 69.35 15.45
 -2 -9 -1 76.57 15.81
 2 9 1 184.17 45.66
 -2 -9 -1 2.51 33.25
 -2 9 -1 17.27 27.95
 2 9 1 30.52 36.29
 2 -9 1 26.25 26.08
 -2 -9 -1 44.04 36.78
 2 -9 1 53.02 16.89
 -2 9 -1 113.38 19.36
 -2 -9 -1 23.66 25.08
 2 9 1 51.16 27.52
 2 -9 2 61.41 22.15
 -2 -9 -2 105.4 36.19
 2 9 2 113.6 37.9
 -2 -9 -2 50.51 43.95
 2 9 2 29.97 43.95
 -2 -9 -2 66.6 38.58
 -2 9 -2 43.46 36.05
 2 9 2 95.83 40.84
 2 -9 2 66.68 37.91
 2 -9 2 157.98 38.14
 -2 9 -2 118.64 32.84
 2 9 2 101.82 21.8
 -2 -9 -2 136.04 23.37
 2 -9 2 48.32 38.07
 -2 9 -2 53.52 37.35
 2 9 3 206.15 35.91
 -2 -9 -3 144.92 52.28
 2 9 3 164.77 55.86
 -2 -9 -3 79.26 57.37
 2 9 3 62.77 56.43
 2 9 3 138.9 51.25
 -2 -9 -3 171.36 51.56
 2 -9 3 166.33 36.95
 -2 9 -3 85.24 48.07
 2 -9 3 154.3 52.39
 2 -9 3 65.39 50.49
 -2 9 -3 78.33 51.48
 -2 9 -3 202.02 38.26
 2 -9 4 39.81 19.46
 -2 -9 -4 75.34 16.92
 -2 9 -4 18.9 35.16
 2 -9 4 36.35 35.79
 2 9 4 48.1 14.46
 -2 9 -4 72.22 21.22
 -2 -9 -4 40.21 44.75
 -2 -9 -4 26.82 32.57
 2 9 4 3.51 31.65
 2 9 4 43.94 40.37
 -2 -9 -4 61.99 40.95
 -2 9 -4 31.53 40.18
 2 9 4 46.32 51.38
 -2 -9 -5 49.77 48.78
 2 9 5 138.4 59.04
 2 -9 5 86.94 37.46
 -2 -9 -5 200.33 35.3
 2 9 5 172.61 34.42
 2 9 5 114.84 65.1
 -2 -9 -5 203.17 67.37
 2 -9 5 155.88 53.68
 -2 9 -5 123.24 50.72
 -2 -9 -6 -16.02 38.67
 2 9 6 31.72 39.48
 -2 -9 -6 65.04 41.45
 2 9 6 29.83 42.34
 2 9 6 37.67 12.61
 -2 -9 -6 28.4 13.02
 -2 9 -6 12.89 17.36
 2 -9 6 11.47 15.41
 -2 9 -6 41.16 36.97
 2 -9 6 8.04 32.86
 2 9 7 14.48 12.34
 -2 -9 -7 -10.75 35.5
 -2 9 -7 89.42 42.81
 2 -9 7 49.65 38.19
 2 9 7 48.48 37.99
 -2 -9 -7 30.45 31.61
 2 -9 7 17.85 15.56
 -2 9 -7 61.78 20.47
 -2 -9 -7 21.3 12.63
 -2 -9 -8 -13.46 27.86
 2 9 8 3.36 29.46
 -2 9 -8 -7.67 32.56
 2 -9 8 -27.1 37.65
 2 -9 8 31.25 15.91
 -2 9 -8 9.01 14.14
 -2 -9 -8 -0.72 10.85
 2 9 8 -0.76 10.52
 -2 -9 -9 30.17 31.68
 2 9 9 1.83 29
 -2 9 -9 -8.29 33.82
 2 -9 9 18.9 35.74
 -2 9 -9 9.35 13.08
 2 -9 9 23.11 14.73
 -2 -9 -10 3.81 26.89
 2 9 10 52.45 34.88
 2 -9 10 14.97 14
 -2 9 -10 3.85 11.6
 2 -9 10 4.58 33.44
 -2 9 -10 15.73 34.25
 2 -10 -11 20.43 42.81
 -2 10 11 2.9 45.28
 -2 -10 11 75.41 22.01
 2 10 -11 56.73 20.03
 2 10 -11 16.56 41.23
 -2 -10 11 2.39 37.22
 2 -10 -10 24.5 47.52
 -2 10 10 51.44 46.89
 2 10 -10 4.26 36.38
 -2 -10 10 24.15 41.25
 -2 -10 10 28.11 16.25
 2 10 -10 19.77 15.37
 -2 10 9 215.98 72.66
 2 -10 -9 56.03 55.76
 -2 10 9 56.26 61.98
 2 -10 -9 35.64 59.39
 2 10 -9 47.09 51.52
 -2 -10 9 74.65 56.3
 -2 -10 9 40.68 46.69
 2 10 -9 88.95 52.06
 2 -10 -9 110.52 28.67
 2 -10 -8 115.2 67.47
 -2 10 8 202.77 74.16
 -2 10 8 144.24 72.39
 -2 10 8 191.74 35.63
 2 -10 -8 225.75 35.47
 -2 -10 8 223.99 40.44
 2 10 -8 100.86 35.63
 -2 -10 8 160.62 61.36
 2 10 -8 235.92 70.37
 2 -10 -8 101.3 66.45
 2 10 -8 160.79 58.56
 -2 -10 8 128.15 59.12
 2 10 -7 65.38 49.89
 -2 -10 7 110.03 51.82
 2 -10 -7 175.52 33.49
 -2 10 7 235.16 35.27
 -2 10 7 60.55 57.13
 2 -10 -7 86.28 59.27
 -2 -10 7 70.7 51.69
 2 10 -7 118.14 55.87
 2 -10 -7 114.36 51.96
 2 -10 -7 273.55 72.39
 -2 10 7 299.13 74.47
 2 10 -7 224.42 39.02
 -2 -10 7 236.47 39.87
 2 10 -6 142.78 25.36
 -2 10 6 11.64 33.5
 2 -10 -6 112.2 42.31
 2 10 -6 71.84 40.24
 -2 -10 6 110.72 44.99
 -2 10 6 76.76 18.56
 2 -10 -6 68.05 18.53
 2 10 -6 64.14 41.74
 -2 10 6 64.01 48.37
 2 -10 -6 25.18 41.14
 -2 -10 6 97.64 43.89
 2 -10 -6 91.33 47.64
 -2 10 6 126.69 49.47
 -2 10 5 16.75 32.56
 2 -10 -5 11.71 29.17
 2 10 -5 35.21 14.37
 -2 -10 5 37.03 14.32
 -2 10 5 27.22 10.64
 2 -10 -5 39.69 10.78
 -2 10 5 4.47 31.35
 2 10 -5 102.99 39.64
 2 -10 -5 -12.85 32.88
 -2 -10 5 -13.17 30.41
 -2 -10 5 2.47 29.81
 2 10 -5 60.44 35.25
 2 -10 -5 156.16 46.66
 2 -10 -4 763.95 103.82
 -2 10 4 480.65 94.49
 -2 -10 4 636.6 91.27
 2 10 -4 494.29 89.11
 -2 10 4 255.64 92.18
 2 -10 -4 285.37 93.24
 -2 -10 4 359.39 99.59
 2 10 -4 401.35 102.49
 2 -10 -4 390.45 81.73
 -2 10 4 699.53 83.48
 -2 10 4 386.35 97.18
 2 -10 -4 278.8 94.49
 -2 -10 4 750.76 89.5
 2 10 -4 632.04 88.3
 -2 -10 4 433.08 98.49
 2 10 -4 474.07 100.06
 2 -10 -3 119.61 35.71
 2 -10 -3 55.95 25.67
 -2 10 3 84.46 25.5
 2 10 -3 49.38 18.1
 -2 -10 3 40.19 17.22
 -2 10 3 42.98 13.57
 2 -10 -3 101.98 16.27
 2 10 -3 51.86 35.48
 -2 -10 3 37.95 33.89
 2 -10 -3 20.71 28.39
 -2 10 3 34.87 28.35
 -2 10 3 178.5 40.95
 -2 -10 3 70.84 19.69
 2 10 -3 87.13 34.88
 -2 -10 3 72.02 34.37
 -2 -10 2 189.35 49.16
 2 10 -2 160.84 47.29
 2 -10 -2 163.02 37.05
 -2 10 2 213.13 43.81
 2 -10 -2 193.98 44.03
 2 -10 -2 80.96 42.7
 -2 10 2 111.32 45.61
 -2 10 2 113.63 44.16
 2 -10 -2 107.93 44.73
 -2 -10 2 193.07 53.58
 2 10 -2 189.9 54.25
 2 10 -2 156.34 39.7
 -2 -10 2 196.47 40.25
 -2 -10 2 211.37 39.46
 2 10 -2 169.27 38.08
 -2 10 1 8.15 9.73
 2 -10 -1 23.18 10.85
 2 10 -1 31.13 15.49
 -2 -10 1 42.13 32.15
 -2 10 1 13.53 16.95
 2 10 -1 50.91 18.16
 2 -10 -1 20.31 18.43
 -2 -10 1 18.66 15.48
 -2 -10 1 7.94 31.63
 2 10 -1 16.05 32.61
 2 -10 -1 26.56 25.13
 -2 10 1 5.28 23.38
 2 10 -1 81.75 27.38
 -2 10 1 58.57 29.91
 2 -10 -1 30.37 26.93
 -2 -10 1 35.18 24.38
 -2 -10 0 56.28 18.36
 2 10 0 57.13 18.02
 2 -10 0 60.53 32.06
 2 10 0 98.32 30.71
 -2 10 0 75.56 33.05
 2 -10 0 37.67 29.29
 -2 10 0 57.9 25.57
 -2 -10 0 125.92 32.2
 2 -10 0 164.97 33.07
 -2 10 0 120.31 20.94
 2 -10 0 88.75 19.52
 -2 -10 0 135.6 31.67
 -2 -10 0 99.89 41.08
 -2 10 0 132.72 33.79
 -2 10 -1 52.79 33.51
 2 -10 1 64.64 34.8
 -2 -10 -1 112.48 21.14
 2 10 1 130.9 21.45
 -2 -10 -1 148.65 34
 -2 -10 -1 88.78 37.06
 2 10 1 94.49 38.77
 2 10 1 67.21 37.85
 -2 10 -1 39.53 28.03
 2 -10 1 38.09 26.76
 -2 -10 -1 61.5 36.4
 2 -10 1 121.52 36.15
 -2 10 -1 110.3 33.43
 -2 10 -1 105.42 23.44
 2 -10 1 74.9 22.03
 2 10 2 138.14 24.76
 2 10 2 53.7 32.44
 2 -10 2 138.82 37.3
 -2 10 -2 106.38 33.66
 -2 -10 -2 115.35 35.01
 2 -10 2 142.53 42.08
 -2 10 -2 73.68 38.41
 -2 -10 -2 54.28 44.49
 2 10 2 54.15 44.06
 2 -10 2 136.57 26.37
 -2 10 -2 115.65 26.06
 2 10 2 68.49 35.81
 2 -10 2 39.17 33.71
 -2 -10 -2 95.6 37.24
 -2 10 -2 28.73 32.8
 2 10 3 66.01 46.25
 -2 -10 -3 82.83 45.65
 -2 -10 -3 183.67 51.04
 -2 10 -3 63.88 49.02
 2 -10 3 61.63 47.41
 2 -10 3 162.45 37.51
 -2 10 -3 237.98 39.6
 -2 -10 -3 95.76 56.74
 2 10 3 114.82 60.19
 -2 10 -3 107.79 48.61
 2 -10 3 133.49 50.64
 -2 10 -3 206.24 48.18
 2 10 3 161.43 49.98
 2 10 4 306.36 86.45
 -2 -10 -4 222.03 84.07
 2 -10 4 523.63 77.64
 -2 10 -4 360.89 90
 2 -10 4 404.46 91.58
 -2 10 -4 153.24 76.71
 -2 10 -4 234.4 85.14
 -2 -10 -4 382.12 93.54
 2 10 4 327.66 91.1
 2 10 4 412.91 73.83
 -2 -10 -4 250.29 93.2
 2 10 4 277.03 96.11
 -2 10 -5 4.07 12.58
 -2 -10 -5 -3.73 33.14
 2 10 5 1.89 32.33
 -2 -10 -5 41.54 44.66
 2 10 5 153.68 60.1
 2 10 5 47.01 12.51
 -2 -10 -5 40.11 12.99
 -2 -10 -5 11 28.77
 2 -10 5 52.47 35.02
 -2 10 -5 6.07 31.35
 2 -10 5 1.28 13.97
 2 -10 6 14.85 29.74
 -2 10 -6 29.12 32.94
 2 10 6 63.94 52.4
 -2 -10 -6 158.21 62.25
 2 -10 6 77.77 25.04
 -2 -10 -6 24.29 36.16
 2 10 6 24 35.73
 2 10 6 -0.48 7.67
 -2 -10 -6 21.62 11.25
 -2 10 -7 -16.21 32.56
 2 -10 7 -10.88 33.01
 2 10 7 17.6 42.28
 -2 -10 -7 39.68 40.9
 -2 10 -7 45.58 21.47
 2 -10 7 56.48 20.22
 2 10 7 -25.89 39.83
 -2 -10 -7 52.06 39.2
 -2 -10 -7 5.35 8.37
 2 10 7 -2.78 7.7
 2 -10 8 24.33 17.98
 -2 10 -8 53.67 21.09
 2 -10 8 -7.98 34.67
 -2 10 -8 37.43 39.71
 2 10 8 50.5 17.81
 2 10 8 -3.92 35.15
 -2 -10 -8 1.8 31.43
 -2 -10 -8 59.24 18.28
 -2 10 -9 -4.29 33.06
 2 -10 9 21.47 34.06
 -2 -10 -9 10.12 13.38
 -2 -10 -9 33.72 32.4
 2 10 9 21.44 33.17
 2 -10 9 14.19 13.25
 -2 10 -9 8.74 14.59
 -2 10 -10 -25.17 34.85
 2 -10 10 4.63 31.88
 2 -10 10 11.82 11.88
 -2 10 -10 1.6 11.57
 -2 -10 -10 19.86 29.62
 2 10 10 -8.07 28.76
 2 -11 -10 22.52 39.84
 -2 11 10 22.16 43.6
 -2 -11 10 51.32 18.13
 2 11 -10 48.81 18
 -2 -11 10 15.13 37.49
 2 11 -10 -19 35.76
 2 -11 -10 11.48 10.1
 -2 11 9 12.35 10.04
 2 -11 -9 70.82 59.18
 2 11 -9 25.02 36.28
 -2 -11 9 42.88 38.87
 -2 -11 9 3.82 10.26
 2 11 -9 -0.65 10.74
 -2 11 9 43.31 46.05
 2 -11 -9 51.86 48.2
 2 11 -9 27.89 39.33
 -2 -11 9 -23.12 40.76
 2 -11 -9 10.51 9.72
 -2 11 8 7.18 7.44
 2 -11 -8 36.3 10.09
 2 -11 -8 26.31 43.92
 -2 11 8 86.58 52.29
 -2 11 8 90.13 59.71
 -2 -11 8 14.92 32.57
 2 11 -8 -4.77 32.92
 2 -11 -8 2.65 46.9
 2 11 -8 -24.96 36.49
 -2 -11 8 19.62 34.38
 2 -11 -8 37.9 33.45
 -2 -11 8 33.38 15.27
 2 11 -8 17.3 13.41
 2 11 -7 33.75 35.99
 -2 -11 7 -1.63 33.13
 -2 11 7 33.78 34.79
 2 -11 -7 33.67 35.85
 2 -11 -7 4.13 43.39
 -2 11 7 62.48 45.57
 -2 -11 7 30.21 35.75
 -2 11 7 32.99 50.26
 2 -11 -7 26.34 45.76
 2 11 -7 -4.24 32.31
 2 -11 -7 42.43 15.45
 2 -11 -6 118.43 23.04
 2 11 -6 92.71 42.06
 -2 -11 6 110.86 45.23
 -2 -11 6 149.2 28.23
 2 11 -6 149.74 27.79
 -2 11 6 59.84 41.56
 2 -11 -6 19.15 34.15
 2 11 -6 37.82 39.63
 -2 11 6 39.75 43.33
 2 -11 -6 56.17 46.72
 -2 -11 6 71.62 41.44
 2 -11 -6 235.36 60.31
 -2 11 6 120.28 49.08
 -2 11 6 147.78 24.73
 -2 -11 5 49.54 20.95
 -2 11 5 -6.23 26.84
 2 -11 -5 10.38 24.53
 -2 -11 5 19.28 12
 2 11 -5 22.68 12.24
 -2 11 5 8.06 8.03
 -2 -11 5 20.55 28.69
 2 11 -5 31.96 27.89
 2 -11 -5 2.89 27.91
 2 11 -5 35.31 31.15
 -2 -11 5 11.68 26.54
 -2 11 5 31.93 32.88
 2 -11 -5 37.13 40.02
 2 -11 -4 30.99 31.97
 -2 11 4 32.84 33.04
 -2 11 4 62.37 29.58
 2 -11 -4 90.08 33.77
 -2 -11 4 73.96 38.96
 -2 11 4 62.23 35.35
 2 -11 -4 52.64 33.88
 -2 -11 4 133.86 29.94
 2 11 -4 164.69 30.32
 2 -11 -4 59.37 16.96
 -2 11 4 99.4 18.32
 2 11 -4 50.84 36.94
 2 11 -4 160.68 43.74
 -2 -11 4 126.56 42.71
 2 -11 -3 115.22 41.15
 -2 11 3 95.11 40.27
 2 11 -3 120.7 48.08
 -2 -11 3 209.36 53.65
 2 -11 -3 90.84 37.91
 -2 11 3 88.11 37.12
 2 11 -3 140.86 45.46
 -2 -11 3 121.73 45.54
 -2 -11 3 233.9 38.02
 2 11 -3 150.2 35.71
 -2 11 3 84.83 42.26
 2 -11 -3 116.91 43.41
 -2 11 3 211.19 31.87
 2 -11 -3 171.24 32.21
 2 -11 -2 208.74 33.92
 -2 -11 2 111.28 32.41
 2 11 -2 82.3 31.65
 2 11 -2 73.28 39.45
 -2 -11 2 68.44 38.69
 -2 11 2 178.02 39.02
 2 -11 -2 178.23 39.92
 -2 -11 2 168.96 35.46
 2 11 -2 195.07 36.97
 2 -11 -2 190.49 42.5
 -2 -11 2 224.54 51.44
 2 11 -2 207.57 50.53
 -2 11 2 104.03 38.99
 -2 11 2 89.62 39.9
 2 -11 -2 75.47 37.9
 -2 -11 1 258.23 67.92
 -2 11 1 214.99 68.9
 2 -11 -1 158.14 66.35
 2 11 -1 274.59 67.76
 2 11 -1 242.89 62.47
 -2 -11 1 343.31 64.36
 2 -11 -1 369 68.17
 -2 11 1 293.79 66.11
 2 -11 -1 390.46 60.92
 -2 11 1 239.18 65.7
 2 -11 -1 224.13 65.89
 -2 -11 1 442.12 81.66
 2 11 -1 342.78 79.31
 2 11 0 193.06 30.32
 2 11 0 128.46 37.93
 2 -11 0 209.29 40.1
 -2 11 0 138.02 35.74
 -2 11 0 202.35 30.98
 2 -11 0 133.06 28.83
 -2 -11 0 127.29 37.15
 -2 11 0 87.29 38.8
 2 -11 0 94.02 39.02
 -2 -11 0 162.96 37.29
 2 11 0 186.7 36.94
 2 11 0 87.22 41.63
 2 -11 0 46.05 34.02
 -2 -11 0 162.01 48.3
 -2 11 0 83.6 34.6
 -2 -11 -1 5.33 25.1
 2 11 1 1.27 26.07
 -2 11 -1 19.55 19.72
 2 -11 1 16.31 18.97
 -2 -11 -1 -2.32 18.99
 2 11 1 -8.92 19.46
 -2 11 -1 14.2 23.53
 2 -11 1 8.81 24.55
 2 11 1 74.86 33.11
 -2 -11 -1 25.04 28.13
 -2 11 -1 62.07 23.8
 -2 -11 -1 6.32 9.27
 2 11 1 32.7 10.12
 2 -11 1 31.31 13.25
 2 -11 2 10.86 11.59
 2 -11 2 38.76 26.22
 -2 11 -2 30.51 21.54
 -2 -11 -2 16.09 36.77
 2 11 2 68.53 40.2
 -2 -11 -2 7.14 8.32
 2 11 2 15.83 9.58
 -2 -11 -2 31.64 22.69
 2 11 2 18.15 21.91
 -2 11 -2 37.03 28.61
 2 -11 2 33.77 28.76
 2 11 2 -14.45 25.56
 -2 -11 -2 11.24 24.33
 2 -11 2 15.62 24.24
 -2 11 -2 19.52 25.11
 2 11 3 19.14 32.44
 -2 -11 -3 16.56 30.1
 -2 11 -3 171.65 37.7
 2 -11 3 100.88 23.37
 -2 11 -3 144.33 24.65
 -2 11 -3 51.7 33.55
 2 -11 3 31.57 32.57
 -2 -11 -3 55.13 46.15
 2 11 3 59.32 48.01
 -2 11 -3 44.54 35.88
 2 -11 3 15.59 33.13
 -2 -11 -3 145.98 38.93
 2 11 3 121.87 37.27
 -2 -11 -3 98.21 20.62
 2 11 3 57.98 18.51
 -2 11 -4 126.31 28.63
 -2 11 -4 155.53 46.17
 2 -11 4 94.37 45.1
 2 11 4 83.51 41.77
 -2 -11 -4 113.23 42.51
 2 -11 4 110.86 38.11
 -2 11 -4 47.77 31.21
 -2 -11 -4 80.86 55.33
 2 11 4 38.01 47.63
 -2 -11 -4 146.57 26.51
 2 11 4 160.62 27.14
 2 11 4 98.57 44.93
 -2 -11 -4 53.94 39.65
 -2 11 -4 14.02 35.72
 -2 -11 -5 1.88 27.73
 2 11 5 -1.89 31.6
 -2 -11 -5 -6.1 43.3
 2 11 5 10.11 45.28
 -2 -11 -5 -1.35 9.02
 2 11 5 5.95 7.59
 2 -11 5 4.82 28.61
 -2 11 -5 -6.5 28.73
 2 -11 5 10.58 12.21
 -2 11 -5 15.08 13.21
 2 11 5 -7.31 26.41
 -2 -11 -5 -2.91 27.62
 -2 11 -6 6.92 13.06
 2 11 6 30.4 34.54
 -2 -11 -6 -14.3 35.37
 -2 -11 -6 21.55 10.52
 2 11 6 24.18 9.63
 2 -11 6 23.84 30.21
 2 -11 6 13.05 15.05
 -2 11 -6 10 28.69
 2 11 6 31.18 46.04
 -2 -11 -6 -2.26 39.18
 2 11 7 59.9 58.31
 -2 -11 -7 47.9 46.54
 -2 11 -7 62.6 25.71
 -2 -11 -7 61.81 18.19
 2 11 7 60.03 17.94
 2 11 7 50.01 41.88
 -2 -11 -7 24.04 37.55
 2 -11 7 146 33.57
 -2 11 -7 14.75 33.58
 2 -11 7 88.6 41.39
 2 -11 8 31.35 20.46
 -2 11 -8 47.67 22.45
 -2 11 -8 24.13 30.81
 2 -11 8 12.24 31.57
 -2 -11 -8 22.34 12.63
 2 11 8 17.89 12.62
 -2 -11 -8 -2.12 37.87
 2 11 8 -2.47 38.84
 -2 11 -9 -5.94 16.14
 2 -11 9 4.08 11.82
 2 -11 9 -26.68 36.84
 -2 11 -9 -2.19 33.38
 -2 -11 -9 15.65 11.42
 2 11 9 21.11 13.14
 2 11 9 2.28 37.8
 -2 -11 -9 8.35 35.48
 -2 -12 10 13.99 13.11
 2 12 -10 23.4 14.48
 -2 12 10 4.78 8.78
 2 12 -10 44.93 38.97
 -2 -12 10 36.82 34.98
 2 -12 -10 6.47 9.01
 -2 12 10 36.87 43.65
 2 -12 -10 -11.52 47.31
 2 12 -9 -15.97 32.79
 -2 -12 9 29.96 35.03
 -2 12 9 2.65 7.16
 2 -12 -9 7.22 7.55
 2 12 -9 -0.67 11.89
 -2 -12 9 8.83 13.07
 2 -12 -9 -18.7 46.13
 -2 12 9 174.36 61.35
 2 -12 -8 0.67 5.64
 -2 12 8 -0.7 6.1
 -2 -12 8 7.52 29.36
 2 12 -8 21.63 32.22
 2 -12 -8 124.54 44.27
 2 -12 -8 69.28 46.18
 -2 12 8 59.43 44.75
 -2 -12 8 22.43 13.06
 2 12 -8 -1.17 10.41
 -2 12 8 -4.17 29.71
 2 -12 -8 -8.31 31.29
 -2 -12 8 -3.69 30.04
 2 12 -8 20.05 31.72
 -2 12 8 -15.79 47.88
 2 12 -7 3.32 28.22
 -2 -12 7 31.71 32.3
 -2 12 7 41.45 12.47
 -2 -12 7 64.82 18.83
 2 12 -7 55.28 17.8
 -2 12 7 14.12 41.76
 -2 -12 7 28.32 34.45
 2 -12 -7 51.33 41.98
 2 12 -7 91.82 43.8
 2 -12 -7 29.1 11.62
 -2 12 7 103.73 47.71
 2 -12 -7 88.46 52
 -2 12 7 25.41 31.91
 2 -12 -7 35.22 33.05
 -2 -12 6 15.16 11.62
 2 12 -6 7.97 10.03
 2 -12 -6 -22.96 31.03
 2 12 -6 -17.63 30.38
 2 12 -6 1.91 27.34
 -2 12 6 -9.56 38.16
 2 -12 -6 9.11 29.98
 -2 -12 6 1.94 23.97
 -2 -12 6 10.52 15.68
 -2 12 6 8.14 6.93
 -2 12 6 32.18 33.62
 2 -12 -6 6.7 31.41
 -2 -12 6 -1.49 27.65
 -2 12 5 55.13 11.35
 2 -12 -5 22.83 27.06
 -2 12 5 -20.46 28.8
 2 -12 -5 7.66 6.74
 -2 -12 5 10.25 11.28
 2 12 -5 10.69 12.06
 2 -12 -5 10.15 26.56
 2 12 -5 9.96 28.12
 -2 -12 5 18.04 26.15
 -2 12 5 21.4 30.62
 -2 -12 5 45.23 30.98
 2 12 -5 16.72 26.77
 2 12 -5 35.56 18.36
 -2 -12 5 22.67 17.54
 -2 12 5 107.91 37.79
 -2 -12 4 55.9 33.11
 2 12 -4 38.71 31.9
 2 -12 -4 77.88 14.04
 2 -12 -4 29.74 26.71
 2 12 -4 59.72 17.85
 -2 -12 4 54.18 18.04
 -2 12 4 15.83 27.71
 -2 12 4 30.81 11.99
 2 -12 -4 113.87 34.8
 -2 12 4 79.11 29.13
 -2 -12 4 103.31 26.71
 -2 12 4 39.3 28.56
 2 -12 -4 29.38 26.54
 -2 -12 4 105.88 37.81
 2 12 -4 78.49 33.48
 -2 12 3 290.7 43.99
 -2 12 3 146.18 53.23
 2 -12 -3 177.6 55.69
 2 12 -3 291.18 60.92
 -2 -12 3 197.86 57.21
 -2 12 3 128.84 50.38
 -2 -12 3 303.29 48.21
 2 12 -3 273.49 47.89
 2 -12 -3 272.18 54.8
 -2 12 3 227.15 52.72
 -2 -12 3 235.67 61.97
 2 12 -3 212.97 60.41
 2 -12 -3 156.83 51.14
 -2 -12 3 247.99 48.09
 2 12 -3 195.31 47.53
 -2 -12 2 334.88 59.09
 2 12 -2 334.06 59.67
 -2 12 2 468.42 57.54
 2 -12 -2 300.23 56.27
 -2 -12 2 430.5 60.26
 2 12 -2 400.42 59.76
 -2 -12 2 295.63 66.39
 2 12 -2 346.41 67.85
 -2 12 2 160.17 61.43
 2 -12 -2 410.6 66.56
 -2 12 2 313.93 62.96
 2 -12 -2 115.49 58.8
 2 -12 -2 219.92 60.68
 -2 -12 2 354.75 72.23
 2 12 -2 301.13 70.34
 -2 12 2 179.99 59.91
 -2 -12 1 355.56 69.25
 -2 12 1 242.34 67.8
 2 -12 -1 186.12 64.62
 2 12 -1 277.86 65.83
 2 12 -1 331.32 61.84
 -2 -12 1 273.85 60.8
 2 -12 -1 316.34 64.82
 -2 12 1 241.51 62.71
 -2 12 1 239.77 62.15
 2 -12 -1 182.74 61.23
 -2 -12 1 250.05 71.63
 2 12 -1 383.42 78.16
 2 -12 -1 334.14 57.71
 -2 -12 0 31.98 30.82
 -2 12 0 47.86 23.8
 -2 12 0 81.28 17.84
 2 12 0 62.27 31.89
 2 -12 0 34.82 22.5
 2 -12 0 40.63 15.44
 2 -12 0 94.69 28.3
 -2 12 0 69.89 30.8
 2 -12 0 137.31 36.76
 2 12 0 121.23 31.44
 -2 -12 0 157.22 32.18
 -2 -12 0 31.28 15.38
 2 12 0 38.22 14.98
 2 12 0 89.43 25.5
 -2 12 0 91.87 27.15
 -2 -12 -1 223.94 51.94
 -2 12 -1 228.22 56.21
 2 -12 1 190.04 55.12
 2 12 1 257.07 53.12
 2 12 1 248.9 42.76
 -2 -12 -1 257.86 60.96
 2 12 1 253.92 60.49
 2 -12 1 259.55 44.13
 2 -12 1 72.46 43.24
 -2 12 -1 84.17 43.77
 -2 -12 -1 213.7 58.84
 2 12 1 156.71 53.82
 2 -12 1 315.98 54.46
 -2 12 -1 360.06 56.97
 -2 12 -2 237.64 59.08
 2 12 2 162.67 51.85
 2 -12 2 221.14 58.76
 -2 -12 -2 205.47 52.61
 2 -12 2 208.03 54.18
 -2 12 -2 218.53 55.14
 2 12 2 324.7 45.15
 -2 -12 -2 162.62 55.06
 2 12 2 236.27 57.2
 -2 12 -2 145.71 50.11
 -2 -12 -2 156.34 61.53
 2 12 2 213.08 62.48
 2 -12 2 95.82 49.08
 -2 12 -2 305.98 46.28
 2 -12 2 229.09 44.78
 2 -12 3 129.25 29.35
 -2 12 -3 132.34 29.78
 -2 12 -3 55.52 38.39
 2 -12 3 58.89 38.42
 -2 12 -3 128.68 42.27
 2 -12 3 66.35 37.98
 2 12 3 142.94 42.27
 -2 -12 -3 146.65 42.62
 -2 -12 -3 72.22 49.17
 2 12 3 94.24 46.82
 -2 12 -3 89.38 33.86
 2 -12 3 237.02 45.68
 2 12 3 210.76 29.52
 -2 -12 -3 204.96 30
 2 12 3 52.73 37.84
 -2 -12 -3 76.35 36.2
 2 12 4 13.21 30.94
 -2 -12 -4 91.59 37.75
 2 12 4 84.32 17.92
 -2 -12 -4 67.89 17.29
 2 -12 4 121.77 35.13
 -2 12 -4 34.33 25.47
 2 -12 4 35.23 30.99
 -2 12 -4 48.22 32.09
 2 -12 4 49.5 18.54
 -2 -12 -4 55.36 33.27
 2 12 4 25.29 29.04
 2 12 4 58.61 47.64
 -2 -12 -4 13.43 40.48
 -2 -12 -5 6.36 39.91
 2 12 5 -2.11 41.51
 2 -12 5 48.13 36.4
 -2 12 -5 28.79 32.3
 2 -12 5 25.53 27.26
 -2 12 -5 -7.07 24.83
 -2 12 -5 26.19 15.53
 2 -12 5 14.66 14.21
 -2 -12 -5 -14.88 31.44
 2 12 5 21.03 32.81
 2 12 5 136.25 42.66
 -2 -12 -5 50.94 36.08
 2 -12 6 19.33 15.41
 -2 12 -6 16.14 16.01
 -2 -12 -6 -12.44 35.01
 2 12 6 85.89 42.26
 -2 -12 -6 67.4 51.05
 2 12 6 -9.22 46.48
 -2 -12 -6 61.3 15.42
 -2 -12 -6 24.98 31.36
 -2 12 -6 42.57 34.44
 2 -12 6 5.26 30.69
 2 12 6 38.88 12.83
 2 12 7 56.96 41.61
 -2 -12 -7 68.51 44.87
 -2 12 -7 85.05 42.34
 2 -12 7 44.34 40.37
 -2 12 -7 88.4 26.72
 -2 -12 -7 93.95 22.27
 2 -12 7 74.77 26.34
 2 12 7 92.61 22.11
 2 12 7 113.61 58.17
 -2 -12 -7 119.19 59.35
 -2 12 -8 16.93 19.57
 2 -12 8 80.67 27.17
 2 12 8 55.34 16.01
 -2 -12 -8 22.99 12.82
 -2 12 -8 39.14 36.22
 2 -12 8 4.19 30.29
 2 12 8 5.57 48.01
 -2 -12 -8 7.64 41.04
 2 -12 9 50.9 21.94
 -2 12 -9 24.64 19.61
 -2 12 -9 19.97 29.93
 2 -12 9 68.13 41.16
 -2 -12 -9 22.62 12.71
 2 12 9 5.87 11.96
 -2 -12 -9 11.73 36.59
 2 12 9 21.86 43.39
 -2 -13 9 26.95 33.92
 2 13 -9 42.91 36.82
 2 -13 -9 -16.01 34.94
 -2 13 9 26.96 11.85
 2 -13 -9 40.21 12.21
 2 -13 -9 74.38 53.89
 -2 13 9 55.12 48.43
 -2 -13 9 41.37 17.58
 2 13 -9 50 17.72
 -2 -13 8 10.62 12.25
 -2 -13 8 4.93 29.47
 2 13 -8 -9.55 29.47
 2 13 -8 14.93 30.74
 -2 -13 8 5.68 28.04
 2 13 -8 62.92 18.56
 -2 13 8 4.33 29.9
 2 -13 -8 12.93 28.99
 2 -13 -8 15.83 8.42
 -2 13 8 11.4 8.9
 2 -13 -8 55.06 46.92
 -2 13 8 11.33 34.92
 2 -13 -7 20.01 9.12
 -2 13 7 36.49 11.23
 -2 -13 7 4.34 28.58
 2 13 -7 15.09 31.69
 -2 13 7 6.16 26.31
 2 -13 -7 20.29 26.77
 2 13 -7 22.73 13.72
 -2 -13 7 13.33 14.05
 2 -13 -7 -2.02 34.26
 -2 13 7 45.74 37.28
 -2 -13 7 20.91 31.03
 2 13 -7 10.11 29.8
 -2 -13 6 34.2 29.63
 2 13 -6 -1.55 27.1
 2 -13 -6 12.12 31.21
 -2 13 6 21.76 31.25
 -2 13 6 18.61 31.5
 2 -13 -6 21.46 29.79
 -2 -13 6 8.44 10.96
 2 13 -6 17.35 11.51
 2 13 -6 1.91 26.18
 2 -13 -6 -23.76 59.85
 -2 -13 6 -3.93 26.5
 -2 -13 6 72.16 24.15
 2 13 -6 5.12 16.51
 2 -13 -6 19.79 8.83
 -2 13 6 25.67 9.75
 2 -13 -5 15.52 7.78
 -2 13 5 24.87 8.76
 -2 -13 5 40.33 15.06
 2 13 -5 38.43 15.12
 2 -13 -5 55.22 31.24
 -2 13 5 27.4 28.75
 2 -13 -5 7.07 26.73
 -2 13 5 11.05 19.65
 2 13 -5 62.59 33.12
 -2 -13 5 77.26 37.19
 -2 -13 5 62.06 21.39
 2 13 -5 19.79 17.49
 2 13 -5 -1.7 25.43
 -2 13 5 49.14 28.02
 -2 -13 5 6.65 22.03
 2 -13 -5 -41.51 50.35
 -2 -13 4 274.58 43.69
 2 13 -4 219.77 40.39
 2 -13 -4 158.33 46.87
 -2 13 4 102.58 45
 2 13 -4 206.61 45.91
 -2 -13 4 174.83 42.86
 -2 13 4 102.95 42.44
 2 -13 -4 202.97 36.26
 2 13 -4 126.43 51.24
 -2 -13 4 122.5 50.59
 -2 -13 4 144.98 50.92
 2 13 -4 115.4 49.47
 2 -13 -4 97.92 46.53
 -2 13 4 100.71 47.6
 -2 -13 3 203.64 35.44
 2 13 -3 190.57 35.23
 -2 13 3 184.79 41.14
 2 -13 -3 114.36 38.06
 2 13 -3 129.02 33.9
 2 13 -3 121.39 45.39
 -2 -13 3 65.64 41.3
 -2 -13 3 72.4 40.26
 2 13 -3 121.92 43.13
 -2 13 3 79.35 40.19
 2 -13 -3 107.04 40.85
 -2 13 3 60.63 35.07
 2 13 -2 25.46 24.31
 -2 -13 2 23.86 25.58
 -2 13 2 62.52 16.12
 -2 13 2 24.41 21.55
 2 -13 -2 25.47 20.78
 -2 -13 2 19.64 23.69
 2 13 -2 13.33 22.84
 -2 13 2 14.17 20
 2 13 -2 9.55 14.45
 -2 -13 2 19.71 16.08
 2 -13 -2 20.48 22.06
 -2 13 2 29.72 19.98
 -2 -13 1 14.4 20.27
 2 13 -1 12.83 25.94
 -2 13 1 41.42 12.62
 2 -13 -1 31.47 11.88
 2 13 -1 25.16 21.81
 -2 13 1 11.97 21.39
 -2 -13 1 37.32 23.03
 2 -13 -1 15.29 21.49
 -2 -13 1 2.79 23.1
 2 13 -1 -1.44 21.89
 -2 13 1 10.58 16.46
 -2 -13 1 34.4 16.99
 2 13 -1 8.57 15.9
 2 -13 -1 8.44 18.49
 -2 13 1 2.3 17.51
 2 -13 0 -3.11 18.14
 -2 -13 0 20.52 20.02
 2 13 0 4.46 17.12
 -2 13 0 17.32 18.17
 2 13 0 47.54 12.49
 -2 13 0 51.43 14.54
 -2 -13 0 11.84 18.22
 2 13 0 29.17 21.59
 -2 13 0 19.07 22.5
 2 -13 0 2.42 20.41
 2 13 0 -7.77 23.54
 2 -13 0 52.32 13.86
 -2 13 0 15.81 16.89
 -2 -13 0 -4.08 24.1
 -2 -13 -1 59.48 14.27
 2 13 1 43.13 12.79
 2 13 1 23.99 25.24
 -2 13 -1 14.78 18.1
 -2 -13 -1 27.64 27.96
 2 -13 1 34.89 13.21
 -2 13 -1 66.51 15.28
 -2 -13 -1 39.54 33.79
 2 -13 1 8.85 21.88
 2 13 1 42.81 22.8
 -2 -13 -1 47.57 24.18
 -2 13 -1 41.22 26.69
 -2 13 -1 29.99 22.29
 2 13 1 2.76 24.8
 2 -13 1 43.67 23.4
 2 13 2 164.03 33.53
 -2 -13 -2 222.43 35.08
 -2 -13 -2 177.3 54.05
 2 13 2 151.75 52.29
 -2 13 -2 115.37 41.38
 2 -13 2 239.03 38.06
 2 13 2 196.06 47.98
 -2 -13 -2 180.56 45.11
 2 -13 2 246.89 49.4
 -2 13 -2 42.89 37.23
 2 13 2 123.22 44.63
 -2 -13 -2 147.93 45.76
 -2 13 -2 119.61 45.3
 2 -13 2 144.19 48.82
 2 13 3 1.27 21.28
 2 -13 3 39.69 24.21
 -2 13 -3 46.35 22.53
 2 13 3 -17.69 25.23
 -2 -13 -3 -15.49 22.77
 2 -13 3 -1.49 10.82
 -2 13 -3 14.64 11.96
 -2 13 -3 -7.6 24.31
 -2 -13 -3 8.53 37.18
 2 13 3 6.54 37.18
 2 -13 3 18.91 26.2
 -2 13 -3 23.59 26.55
 2 13 3 41.23 12.19
 -2 -13 -3 7.31 21.02
 -2 13 -4 30.42 16.9
 2 -13 4 41.94 31.83
 -2 13 -4 7.9 26.32
 2 -13 4 94.94 21.44
 2 13 4 122.81 38.5
 -2 -13 -4 72.85 32.9
 -2 -13 -4 -6.44 25.34
 2 13 4 26.75 29.72
 -2 13 -4 11.1 19.81
 2 -13 4 78.97 30.16
 -2 -13 -4 3.98 40.07
 2 13 4 21.63 42.97
 -2 13 -5 23.11 13.77
 2 13 5 28.86 32.54
 2 -13 5 5.36 28.18
 -2 13 -5 -10.38 27.29
 -2 -13 -5 9.92 9
 2 13 5 23.93 10.48
 2 -13 5 35.85 23.92
 -2 13 -5 -1.49 19.06
 2 13 5 24.58 28.2
 -2 -13 -5 56.72 32.42
 -2 -13 -5 -18.8 28.47
 -2 -13 -5 68.78 48.34
 2 13 5 -10.82 38.92
 2 -13 6 3.73 30.37
 -2 13 -6 5.68 28.29
 2 13 6 3.51 27.84
 -2 -13 -6 20.99 29.02
 2 -13 6 9.43 12.12
 -2 13 -6 15.83 13.65
 -2 -13 -6 7.2 43.71
 2 13 6 7.15 42.81
 -2 -13 -6 8.24 9.27
 2 13 6 17.08 9.59
 -2 -13 -6 -2.12 32.27
 2 13 6 -10.38 33.23
 2 13 7 7.75 41.98
 -2 13 -7 17.41 29.62
 -2 -13 -7 75.55 51.89
 2 -13 7 39.51 32.3
 -2 -13 -7 45.55 14.28
 2 13 7 33.94 13
 2 -13 7 31.4 17.35
 -2 13 -7 20.17 15.3
 2 -13 8 3.6 14.27
 2 -13 8 34.3 32.64
 -2 13 -8 29.37 35.05
 2 13 8 0.59 7.1
 -2 -13 -8 7.88 9
 -2 -13 -8 -17.29 41.11
 2 13 8 22.47 45.3
 -2 13 -8 -2.58 11.98
 2 -14 -9 23.17 9.39
 -2 14 9 11.17 7.5
 -2 -14 9 0.71 10.81
 2 14 -9 12.99 11.39
 -2 14 9 -14.26 27.41
 2 -14 -9 4.74 30.97
 2 -14 -9 21.88 39.05
 -2 14 9 26.17 41.48
 2 14 -9 12.44 28.24
 -2 -14 9 36.09 33.03
 -2 14 8 34.62 10.81
 2 -14 -8 33.17 11.1
 -2 14 8 2.25 25.23
 2 -14 -8 24.74 33.76
 -2 -14 8 25.71 13.98
 2 14 -8 11.28 12.95
 2 14 -8 -9.59 29.77
 -2 -14 8 -1.95 28.07
 -2 14 8 47.98 41.46
 2 -14 -8 51.4 43.75
 -2 -14 7 3.54 28.47
 -2 -14 7 24.28 13.34
 2 14 -7 18.77 12.21
 -2 -14 7 15.33 25.85
 2 14 -7 -15.16 29.59
 2 -14 -7 -2.09 30.99
 -2 14 7 21.58 32.01
 -2 -14 7 26.68 20.13
 2 14 -7 45.23 31.14
 2 -14 -7 63.85 43.32
 -2 14 7 38.78 35.18
 2 -14 -7 27.95 9.68
 -2 14 7 17.2 8.6
 2 14 -6 27.62 15.05
 -2 -14 6 27.73 14.04
 2 -14 -6 75.2 40.41
 -2 14 6 77.24 38.42
 2 14 -6 21.51 30.13
 -2 -14 6 6.54 27.13
 -2 14 6 11.29 29.06
 2 -14 -6 48.7 31.53
 2 -14 -6 33.09 11.39
 2 14 -6 24.69 21.23
 -2 -14 6 33.09 20.4
 -2 -14 6 37.45 31.27
 2 14 -6 80.29 36.09
 2 -14 -5 72.21 35.91
 -2 14 5 68.64 36.77
 2 -14 -5 30.45 16.31
 -2 -14 5 133.27 31.83
 2 14 -5 110.63 29.8
 -2 -14 5 141.05 45.92
 2 14 -5 70.87 36.62
 2 -14 -5 95.99 39.03
 -2 14 5 102.15 34.79
 2 14 -5 82.82 37.51
 -2 -14 5 40.38 32.24
 2 14 -4 19.36 11.65
 -2 -14 4 20.5 12.86
 -2 -14 4 18.12 15.91
 -2 14 4 4.9 17.7
 2 -14 -4 23.12 21.07
 2 -14 -4 45.18 27.17
 -2 14 4 43.89 28.55
 2 14 -4 17.55 25.02
 -2 -14 4 19.61 26.13
 2 14 -4 31.69 29.33
 -2 -14 4 1.66 22.62
 2 -14 -4 9.66 7.69
 -2 14 4 7.18 7.15
 2 14 -4 27.54 18.88
 2 14 -3 60.2 20.36
 -2 14 3 -19.88 39.07
 -2 14 3 48.08 25.13
 2 -14 -3 43.43 25.48
 -2 14 3 31.19 26.96
 2 -14 -3 34.88 28.57
 2 14 -3 41.14 30.02
 -2 -14 3 62.08 34.36
 -2 -14 3 60.55 32.01
 2 14 -3 39.5 29.4
 -2 -14 3 73.28 20.8
 -2 14 3 99.32 19.59
 2 14 -3 115.63 25.25
 -2 14 2 -36.45 34.72
 2 14 -2 17.65 23.34
 -2 -14 2 26.66 23.68
 2 14 -2 39.71 25.25
 -2 -14 2 25.53 24.63
 2 14 -2 87.07 21.3
 -2 14 2 27.3 24.43
 2 -14 -2 25.89 23.42
 2 -14 -2 85.37 18.67
 2 -14 -2 25.3 22.13
 -2 14 2 9.41 18.49
 -2 -14 2 55.94 19.2
 2 14 -2 93.69 23.47
 -2 14 2 74.41 17.96
 -2 14 1 83.13 17.4
 2 -14 -1 69.67 15.6
 2 14 -1 77.07 32.29
 -2 -14 1 69.18 22.01
 2 14 -1 13.77 22.09
 -2 -14 1 28.79 22.57
 -2 14 1 31.98 24.76
 2 -14 -1 6.13 20.13
 -2 -14 1 91.47 23.24
 2 14 -1 91.8 24.68
 2 -14 -1 40.06 20.73
 -2 14 1 50.53 22.71
 -2 -14 1 11.36 24.44
 2 14 -1 1.46 24.51
 2 14 0 91.52 32.25
 -2 -14 0 137.52 35.53
 2 14 0 197.32 43.2
 -2 -14 0 161.03 41.14
 2 -14 0 182.03 39.51
 -2 14 0 124.86 36.17
 -2 -14 0 65.3 38.55
 2 -14 0 87.92 38.88
 -2 14 0 114.08 40.23
 2 14 0 168.99 30.91
 -2 -14 0 210.91 33.14
 2 14 0 73.93 38.87
 2 -14 0 155.75 30.88
 2 -14 1 63.69 16.76
 -2 14 -1 101.46 18.59
 -2 -14 -1 69.62 29.75
 2 -14 1 35.09 25.79
 -2 14 -1 39.36 20.89
 2 -14 1 59.96 23.64
 2 14 1 41.87 26.88
 2 14 1 105.44 30.58
 -2 14 -1 18.42 25.87
 -2 -14 -1 145.54 34.38
 -2 -14 -1 35.4 27.06
 2 14 1 14.93 25.74
 -2 14 -1 -34.21 28.36
 -2 -14 -1 65.68 15.89
 2 14 1 64.28 16.02
 2 -14 2 26.88 13.81
 -2 14 -2 61.7 15.71
 -2 14 -2 34.01 24.42
 2 -14 2 -1.45 24.94
 2 -14 2 34.33 23.5
 -2 14 -2 59.2 24.87
 2 14 2 23 22.69
 -2 -14 -2 15.52 19.82
 2 14 2 16.95 28.68
 -2 -14 -2 28.51 29.24
 -2 -14 -2 6.65 23
 -2 14 -2 -32.34 35.44
 2 14 2 -6.47 21.12
 -2 -14 -2 46.36 12.16
 2 14 2 44.13 12.2
 2 -14 3 2.01 10.78
 -2 14 -3 20.32 12.01
 2 -14 3 16.34 22.95
 -2 14 -3 8.62 17.49
 2 14 3 37.38 34.62
 -2 -14 -3 20.89 35.07
 2 -14 3 32.88 27.45
 -2 14 -3 -1.55 24.04
 2 14 3 34.04 24.89
 -2 -14 -3 12.05 20.75
 2 14 3 50.18 12.95
 2 14 3 2.76 22.32
 -2 -14 -3 -12.9 20.33
 -2 14 -4 51.37 17.65
 -2 -14 -4 37.64 12.78
 2 14 4 19.01 11
 -2 -14 -4 101.89 51.47
 2 14 4 69.32 45.31
 2 -14 4 69.87 18.24
 2 -14 4 143.16 35.25
 -2 -14 -4 39.71 28.14
 2 14 4 38.12 27.63
 -2 14 -4 17.78 25.71
 2 -14 4 -5.02 28.01
 -2 -14 -4 -1.61 23.33
 2 14 4 25.01 28.17
 -2 14 -4 64.16 27.24
 2 -14 5 10.3 11.32
 -2 14 -5 17.09 12.28
 2 -14 5 58.81 28.13
 -2 14 -5 21.02 24.28
 2 -14 5 11.14 26.54
 -2 14 -5 17.85 28.05
 -2 -14 -5 -9.9 23.87
 2 14 5 -12.02 29.93
 2 14 5 6.73 42.6
 -2 -14 -5 11.37 38.02
 2 14 5 21.39 31.42
 -2 -14 -5 8.61 8.07
 2 14 5 11.33 8.52
 -2 -14 -5 -7.49 27.68
 -2 -14 -6 14.95 30.53
 2 14 6 -8.38 32.93
 -2 -14 -6 -2.49 42.7
 2 14 6 -12.25 36.58
 2 -14 6 19.46 22.41
 2 14 6 13.97 10.65
 -2 -14 -6 15.13 11.13
 2 14 6 47.87 32.6
 -2 -14 -6 16.52 29.68
 2 -14 6 -1.38 11.78
 -2 14 -6 21.13 13.55
 -2 14 -6 27.89 32.2
 2 -14 6 29.8 28.73
 -2 14 -7 16.35 28.12
 2 -14 7 16.16 26.37
 2 -14 7 9.73 11.64
 -2 14 -7 -6.58 13.42
 -2 -14 -7 3.22 7.87
 2 14 7 7.98 8.29
 -2 -14 -7 5.88 24.1
 2 14 7 24.03 43.46
 -2 -14 -7 13.41 41.26
 -2 -14 -8 2.9 45.12
 2 14 8 -11.47 38.45
 -2 14 -8 19.31 26.4
 -2 14 -8 -3.27 12.98
 2 -14 8 35.55 16.86
 2 -14 8 13.24 27.15
 -2 -14 -8 -0.57 6.77
 2 14 8 9.9 8.42
 2 -15 -8 103.91 55.42
 -2 15 8 100.96 47.33
 2 15 -8 5.88 25.62
 -2 -15 8 -4 26.54
 2 -15 -8 1.15 5.62
 -2 15 8 9.88 8.54
 -2 15 8 20.9 28.16
 2 -15 -8 40.02 32.01
 -2 -15 8 51.08 17.15
 2 15 -8 16.54 12.55
 -2 -15 7 30.8 19.95
 2 15 -7 1.23 16.45
 -2 15 7 4.37 24.5
 2 -15 -7 27.3 30.17
 2 -15 -7 38.52 11.16
 -2 15 7 18.6 9.42
 -2 -15 7 7.3 24.41
 2 15 -7 7.27 23.98
 -2 15 7 13.92 29.86
 2 -15 -7 29.35 31.47
 -2 -15 7 22.63 12.47
 2 15 -7 29.7 13.05
 -2 -15 6 55.97 15.97
 2 15 -6 36.61 14.41
 2 -15 -6 59.48 31.41
 -2 15 6 13.45 27.82
 -2 -15 6 51.98 21.49
 2 15 -6 13.13 16.24
 -2 -15 6 -1.99 26.08
 2 15 -6 1.93 23.51
 2 15 -6 22.95 30.12
 -2 -15 6 43.63 32.77
 2 -15 -6 31.52 34.78
 -2 15 6 65.18 40.64
 2 -15 -6 37.83 10.88
 -2 15 6 17.53 10.37
 -2 15 5 58.48 11.35
 -2 -15 5 42.49 29.37
 2 15 -5 18.86 26.78
 -2 15 5 -3.6 26.82
 -2 15 5 48.17 25.38
 2 -15 -5 41.09 27.76
 -2 -15 5 18.35 13.39
 2 15 -5 48.91 16.08
 -2 -15 5 -1.69 24.42
 2 15 -5 38.92 29.83
 2 -15 -5 -1.73 25.59
 2 -15 -5 12.99 7.72
 2 15 -5 21.86 18
 -2 -15 5 37.95 20.91
 -2 -15 4 38.53 14.44
 2 15 -4 42.54 14.72
 2 -15 -4 11.92 8.19
 -2 15 4 32.18 9.45
 -2 -15 4 -11.77 24.99
 2 15 -4 -5.08 21.98
 2 15 -4 12.06 15.24
 2 -15 -4 4.52 20.93
 -2 15 4 7.78 21.62
 -2 -15 4 13.93 13.96
 2 -15 -4 10 21.29
 -2 15 4 42.45 23.27
 2 15 -4 7.08 24.04
 -2 -15 4 7.32 22.5
 -2 -15 3 91.67 21.47
 2 15 -3 84.51 33.64
 -2 -15 3 67.57 32.12
 -2 -15 3 48.87 21.36
 -2 15 3 53.78 24.94
 2 -15 -3 105.18 29.74
 -2 -15 3 17.35 27.09
 2 15 -3 46.02 28.89
 2 15 -3 53.31 19.6
 2 -15 -3 129.88 34.78
 -2 15 3 11.52 25.74
 2 -15 -3 36.55 26.17
 -2 -15 2 47.87 20.18
 2 15 -2 74.92 22.48
 2 -15 -2 20.36 19.9
 -2 15 2 19.05 19.88
 -2 -15 2 18.5 16.61
 2 15 -2 39.08 18.81
 2 15 -2 105.13 32.66
 -2 -15 2 50.68 27.28
 -2 15 2 29.45 23.38
 2 -15 -2 80.56 29.73
 -2 -15 2 28.51 24.22
 2 15 -2 32.18 25.78
 2 -15 -2 66.34 18.34
 -2 -15 1 44.84 28.1
 2 15 -1 67.13 30.65
 -2 -15 1 37.38 20.1
 2 15 -1 55.73 21.65
 2 -15 -1 62.98 23.69
 -2 15 1 25.95 19.69
 -2 15 1 66.8 17.13
 -2 -15 1 64.5 26.78
 2 15 -1 65.16 28.03
 -2 15 1 47.67 26.14
 2 -15 -1 44.41 25.69
 2 -15 -1 46.59 15.52
 2 -15 0 32.76 19.44
 -2 15 0 37.79 18.18
 -2 -15 0 43.5 18.74
 2 15 0 4.94 14.09
 2 -15 0 10.54 10.72
 -2 15 0 9.01 9.99
 -2 -15 0 24.4 13.03
 2 15 0 18.68 10.32
 -2 -15 0 5.78 23.86
 2 15 0 -12.1 21.62
 -2 -15 0 25.75 21
 -2 15 0 15.84 20.84
 2 15 0 6.46 17.99
 2 -15 0 -1.38 20.66
 -2 -15 -1 26.94 10.49
 2 15 1 16.63 9.37
 2 -15 1 17.06 16.35
 2 15 1 18.96 19.14
 -2 -15 -1 9.65 20.79
 -2 15 -1 36.84 18.7
 2 -15 1 18.45 20.89
 2 15 1 43.03 23.43
 -2 -15 -1 18.41 21.41
 -2 15 -1 -4.2 19.46
 -2 -15 -1 17.3 24.04
 2 15 1 4.14 21
 -2 15 -1 19.85 11.18
 2 -15 1 9.14 9.06
 2 -15 2 24.39 13.15
 -2 15 -2 31.37 13.08
 -2 -15 -2 46.2 12.66
 2 15 2 32.04 11.08
 -2 15 -2 67.49 26.53
 2 -15 2 23.83 21.87
 2 15 2 34.52 23.44
 -2 -15 -2 31.79 23.06
 -2 -15 -2 10.97 22.52
 2 15 2 24.98 22.19
 -2 -15 -2 51.15 32.08
 2 15 2 48.12 32.13
 -2 15 -2 49.65 28.8
 2 -15 2 -6.15 23.26
 -2 -15 -3 -15.54 38.51
 2 15 3 -22.74 35.53
 2 -15 3 37.2 24.72
 -2 15 -3 -1.32 16.79
 -2 -15 -3 9.83 7.9
 2 15 3 8.76 7.33
 -2 15 -3 1.6 23.91
 2 -15 3 37.69 28.77
 2 15 3 1.35 19.3
 -2 -15 -3 26.08 22.73
 -2 -15 -3 -17.97 22.2
 2 15 3 -8.07 24.15
 2 -15 3 14.36 11.29
 -2 15 -3 29.6 13.53
 -2 -15 -4 33.46 40.07
 2 15 4 11.74 32.33
 2 -15 4 47.19 24.11
 -2 15 -4 48.39 23.6
 2 15 4 54.32 13.32
 2 15 4 -9.05 22.29
 -2 -15 -4 -4.53 23.72
 -2 15 -4 37.04 28.82
 2 -15 4 17.35 26.39
 2 -15 4 -3.01 11.65
 -2 15 -4 25.31 13.02
 -2 -15 -4 46.35 13.93
 2 15 4 18.57 25.42
 -2 -15 -4 -4.88 24.78
 -2 -15 -5 18.63 28.68
 2 -15 5 42.64 16.79
 -2 15 -5 26.01 14.87
 -2 -15 -5 -4.71 40.13
 2 15 5 30.28 43.98
 -2 15 -5 36.93 29.55
 2 -15 5 26.27 30.29
 -2 15 -5 19.87 23.3
 2 -15 5 35.19 26.64
 2 15 5 36.49 13.46
 2 15 5 -5.88 28.9
 2 15 5 20.94 27.74
 -2 -15 -5 60.4 32.55
 -2 15 -6 6.08 25.34
 2 -15 6 27.14 32.11
 -2 -15 -6 -13.36 26.59
 -2 -15 -6 31.19 42.68
 2 15 6 17.64 39.52
 2 -15 6 -4.82 11.41
 -2 15 -6 8.55 10.31
 2 -15 6 13.04 19.42
 -2 15 -6 6.77 18.77
 -2 -15 -6 -1.54 7.8
 2 15 6 0.54 7.57
 2 -15 7 -21.32 30.07
 -2 15 -7 8.67 27.1
 2 15 7 30.73 30.88
 -2 -15 -7 -4.07 25.03
 -2 -15 -7 -5.55 36.21
 2 15 7 27.59 42.44
 2 -15 7 9.12 11.59
 -2 15 -7 2.26 11.04
 2 -15 7 12.28 21.94
 -2 -15 -7 4.66 7.95
 2 15 7 6.06 7.34
 -2 -16 7 9.52 26.01
 2 16 -7 15.41 26.64
 -2 16 7 -4.47 23.95
 2 -16 -7 16.31 8.21
 -2 16 7 28.73 9.8
 -2 -16 7 10.93 10.43
 2 16 -7 7.17 9.5
 -2 -16 7 74.72 26.41
 2 16 -7 19.07 18.54
 -2 16 7 38.19 33.12
 2 -16 -7 25.51 32.15
 2 -16 -6 73.85 43.86
 -2 -16 6 50 18.03
 2 16 -6 71.93 20.85
 2 16 -6 34.55 23.94
 2 16 -6 159.38 48.29
 -2 -16 6 70.65 37.65
 -2 -16 6 139.64 32.72
 -2 16 6 65.13 36.59
 2 -16 -6 62.71 15.43
 -2 16 6 103.45 18.24
 -2 16 6 15.89 26.22
 2 -16 -6 7.85 28.32
 -2 -16 5 116.09 33.76
 2 16 -5 35.99 36.83
 -2 -16 5 98.49 43.4
 -2 16 5 114.59 37.49
 2 -16 -5 186.21 47.08
 2 -16 -5 93.96 23.11
 -2 16 5 174.14 25.33
 -2 -16 5 122.9 29.6
 2 16 -5 160.93 32.22
 -2 16 5 67.03 38.78
 2 -16 -5 20.13 31.96
 2 -16 -4 113.88 34.77
 2 16 -4 97.39 27.35
 -2 16 4 76.26 30.04
 -2 -16 4 70.01 24.51
 -2 16 4 9.76 25.86
 2 -16 -4 61.48 32.27
 -2 -16 4 81.74 22.48
 2 16 -4 97.59 23.38
 2 16 -4 37.26 31.63
 -2 -16 4 98.02 37.43
 2 -16 -4 78.8 18.91
 -2 16 4 102.71 19.26
 -2 -16 4 214.95 49.38
 2 16 -4 85.92 36.03
 -2 16 3 9.94 16.7
 -2 -16 3 -1.36 12.34
 2 16 -3 11.28 14.74
 2 -16 -3 25.88 20.5
 2 16 -3 -3.12 21.09
 -2 16 3 15.85 11.79
 2 -16 -3 10.01 17.07
 2 -16 -3 7.28 19.97
 -2 16 3 18.07 22.62
 2 16 -3 5.6 21.71
 -2 -16 3 35.32 26.05
 -2 -16 3 23.24 12.89
 2 16 -3 18.2 12.95
 2 -16 -2 20.55 20.22
 -2 16 2 10.55 17.28
 -2 -16 2 29.6 16.91
 2 16 -2 32.65 16.68
 -2 -16 2 48.75 19.18
 2 16 -2 27.94 17.76
 2 16 -2 -2.85 22.4
 -2 -16 2 134.03 38.32
 2 16 -2 5.14 21.15
 -2 -16 2 51.64 27.48
 -2 16 2 43.96 24.56
 2 -16 -2 30.91 24.18
 2 -16 -2 21.12 14.33
 2 16 -1 10.77 23.97
 -2 -16 1 120.78 39.33
 -2 -16 1 60.12 21.34
 2 16 -1 70.95 21.74
 -2 16 1 75.94 24.95
 -2 -16 1 56.9 21.63
 2 16 -1 20.95 28.22
 2 -16 -1 11.08 20.07
 -2 16 1 27.45 23.28
 -2 -16 1 26.72 22.1
 2 16 -1 6.13 20.81
 2 -16 -1 104.54 26.92
 -2 16 1 36.19 14.26
 2 -16 -1 13.79 12.05
 2 -16 0 194.72 35.54
 2 -16 0 171.35 41.58
 -2 16 0 119.84 38.56
 -2 -16 0 181.13 50.77
 2 16 0 105.46 42.14
 -2 -16 0 144.4 39.35
 2 16 0 111.27 37.16
 2 16 0 201.58 35.77
 -2 -16 0 115.22 41.27
 -2 16 0 100.84 42.82
 2 -16 0 100.77 43.02
 2 16 0 122.61 42.2
 2 -16 1 60.17 33.35
 -2 -16 -1 164.25 44.2
 2 -16 1 100.51 30.63
 -2 -16 -1 92.23 32.65
 -2 16 -1 78.8 29.98
 2 16 1 63.95 28.02
 2 -16 1 82.85 22.4
 -2 16 -1 139.36 25.73
 -2 16 -1 35.03 28.8
 2 16 1 82.76 32.84
 -2 -16 -1 111.03 35.8
 2 16 1 84.33 34.88
 -2 -16 -1 104.43 22.69
 2 16 1 119.15 23.16
 -2 -16 -2 143.53 39.81
 2 16 2 30.72 23.03
 -2 16 -2 48.32 24.13
 -2 16 -2 26.74 25.09
 2 -16 2 27.35 24.41
 -2 -16 -2 38.05 33.42
 2 16 2 44.5 30.63
 2 -16 2 13.82 19.36
 -2 -16 -2 73.38 27.38
 2 16 2 28.02 22.03
 -2 -16 -2 48.77 13.39
 2 -16 2 12.85 12.13
 -2 16 -2 26.93 13.13
 2 16 2 24.54 11.15
 2 -16 3 25.65 13.31
 -2 16 -3 38.95 15.39
 -2 16 -3 53.7 30.47
 2 -16 3 48.45 30.24
 -2 -16 -3 20.79 10.68
 -2 -16 -3 18.94 31.01
 2 16 3 21.07 29.89
 2 16 3 35.91 24.96
 -2 -16 -3 44.09 24.36
 2 -16 3 2.6 22.68
 -2 16 -3 41.73 25.12
 2 16 3 24.64 20.86
 -2 -16 -3 112.4 33.83
 2 16 3 61.73 14.62
 -2 -16 -4 113.96 24.57
 2 16 4 105.2 24.25
 2 -16 4 108.59 26.98
 -2 16 -4 114.51 26.53
 -2 16 -4 69.33 38.75
 2 -16 4 39.49 37.05
 -2 -16 -4 63.29 45.67
 2 16 4 115.57 51.93
 2 -16 4 177.79 43.03
 2 16 4 88.67 39.58
 -2 -16 -4 94.17 38.49
 -2 16 -4 103.04 36.07
 -2 -16 -5 113.73 44.86
 2 16 5 127.5 48.13
 -2 -16 -5 73.29 53.87
 2 16 5 30.25 47.02
 -2 16 -5 53.65 40.2
 2 -16 5 13.69 32.7
 2 -16 5 90.9 28.93
 -2 16 -5 132.6 31.77
 -2 16 -5 105.87 37.41
 2 16 6 2.6 37.93
 -2 -16 -6 31.74 44.5
 2 -16 6 118.94 38.76
 -2 16 -6 37.91 28.14
 2 -16 6 79.6 43.72
 -2 16 -6 58.31 39.69
 2 -16 6 62.4 22.52
 -2 16 -6 57.77 22.16
 -2 -16 -6 42.39 35.09
 2 16 6 63.12 38.14
 -2 -17 6 6.29 9.52
 2 17 -6 7.16 10.44
 -2 -17 6 25.4 27.22
 2 17 -6 -9.32 24.35
 2 -17 -6 3.87 28.88
 -2 17 6 -15.53 21.38
 2 -17 -6 10.22 6.87
 -2 17 6 10.68 7.25
 2 -17 -6 -8.05 21.45
 -2 17 6 -10.28 23.25
 -2 -17 6 11.18 17.05
 2 17 -6 4.26 14.32
 -2 17 5 41.73 10.73
 2 -17 -5 27.26 9.57
 2 -17 -5 15.58 19.85
 -2 17 5 1.26 20.31
 -2 -17 5 29.06 14.35
 2 17 -5 32.47 15.34
 -2 -17 5 12.29 17.5
 2 17 -5 74.27 25.91
 -2 17 5 14.69 23.26
 2 -17 -5 1.77 18.46
 2 17 -5 27.33 26.8
 -2 -17 5 -20.92 29.12
 2 17 -4 20.75 16.56
 2 -17 -4 62.01 26.51
 -2 17 4 23.76 19.47
 -2 -17 4 44.75 17.01
 2 17 -4 48.8 17.27
 -2 17 4 13.37 21.08
 2 -17 -4 -4.91 22.72
 -2 -17 4 34.65 28.47
 2 17 -4 27.14 27.56
 -2 -17 4 82.6 22.12
 -2 17 4 59.2 13.57
 2 17 -3 77.07 20.72
 -2 -17 3 91.71 21.46
 2 17 -3 60.42 30.04
 -2 -17 3 18 26.61
 2 -17 -3 19.96 22.94
 -2 17 3 30.17 26.24
 2 -17 -3 53.46 24.18
 -2 17 3 32.45 21.17
 -2 -17 3 50.29 19.92
 2 17 -3 17.38 17.06
 2 -17 -2 5.16 16.54
 -2 17 2 7.08 14.33
 -2 -17 2 9.61 12.81
 2 17 -2 16.08 15.62
 -2 17 2 61.75 15.57
 -2 -17 2 16.03 15.88
 2 17 -2 34.96 17.47
 -2 17 2 24.65 22.49
 2 -17 -2 26.55 24.02
 2 17 -2 32.86 23.32
 -2 -17 2 2.79 18.53
 2 -17 -2 32.43 14.78
 2 17 -1 20.34 18.49
 -2 -17 1 4.92 12.17
 2 -17 -1 19.04 20.17
 -2 -17 1 -1.3 18.52
 -2 17 1 -4.58 16.63
 2 17 -1 -1.31 18.22
 2 17 -1 1.57 38.08
 -2 -17 1 15.73 15.41
 2 17 -1 2.33 13.95
 2 -17 -1 7.81 16.18
 -2 17 1 -6.75 14.41
 2 -17 -1 4.62 8.85
 -2 17 1 6.22 9.28
 -2 -17 0 4.98 12.82
 2 17 0 22.27 11.6
 -2 -17 0 -2.46 18.52
 -2 17 0 -2.96 21.02
 2 -17 0 12.35 17.94
 2 17 0 26.68 32.13
 2 -17 0 78.16 24.24
 -2 17 0 76.39 23.65
 -2 -17 0 11.73 15.55
 2 17 0 -4.81 13.84
 -2 17 0 28.83 11.64
 2 -17 0 9.8 11.6
 -2 -17 -1 22.4 10.83
 2 17 1 11.72 9.43
 2 -17 1 23.08 11.96
 -2 17 -1 45.19 15.05
 2 17 1 19.49 21
 -2 -17 -1 20.99 21
 2 -17 1 6.36 20.69
 -2 17 -1 -6.17 20.64
 -2 17 -1 33.76 20.5
 2 17 1 9.53 16.35
 -2 -17 -1 28.92 22.68
 2 -17 1 26.09 19.28
 -2 17 -2 37.77 27.1
 2 -17 2 1.68 21.15
 -2 17 -2 31.89 19.58
 -2 -17 -2 41.85 12.27
 -2 -17 -2 24.21 29.96
 2 -17 2 14.73 11.24
 -2 17 -2 15.7 11.82
 -2 -17 -2 37.62 22.67
 2 17 2 21.47 20.92
 2 -17 2 -2.18 16.72
 2 17 2 48.24 29.57
 -2 17 -3 27.82 23.55
 2 -17 3 23.1 21.34
 -2 -17 -3 42.42 12.64
 2 17 3 67.16 14.58
 2 -17 3 13.01 11.95
 -2 17 -3 53.02 16.03
 2 17 3 3.29 27.75
 -2 -17 -3 22.99 32.37
 -2 17 -3 5.3 23.64
 2 -17 3 26.76 26.26
 2 17 3 31.96 24
 -2 -17 -3 15.1 20.91
 2 -17 4 23.83 23.2
 -2 17 -4 30.17 20.33
 -2 -17 -4 19.77 10.07
 2 17 4 17.45 9.56
 2 -17 4 6.72 10.26
 -2 17 -4 11.45 11.48
 2 17 4 -10.01 23.31
 2 17 4 -3.93 33.93
 -2 -17 -4 23.12 36.6
 -2 17 -4 16.99 25.03
 2 -17 4 9.31 22.97
 -2 -17 -4 -17.25 23.94
 2 -17 5 27.27 21.71
 -2 17 -5 5.95 15.64
 -2 -17 -5 -4.87 36
 2 17 5 11.66 39.34
 2 -17 5 6.98 10.8
 -2 17 -5 8.02 10.86
 2 17 5 25.03 10.88
 -2 -17 -5 21.57 10.9
 -2 17 -5 -1.97 22.39
 2 -17 5 -2.03 23.02
 -2 -17 -5 -12.38 23.15
 2 17 5 38.11 27.41
 -2 18 4 1.7 17.21
 2 -18 -4 37.81 25.81
 -2 -18 4 16.64 13.04
 2 18 -4 42.18 17.83
 2 -18 -4 10.84 18.97
 -2 18 4 -2.27 17.18
 2 -18 -4 27.62 11.01
 -2 18 4 22.38 8.88
 -2 -18 4 -3.34 26.62
 2 18 -4 8.34 21.99
 -2 -18 4 31.71 13.31
 2 18 -4 27.17 13.45
 2 -18 -3 22.04 20.79
 -2 18 3 39.59 26.79
 2 -18 -3 20.93 18.67
 -2 18 3 -2.2 16.87
 -2 -18 3 35.03 16.63
 2 18 -3 14.44 14.42
 2 -18 -3 38.31 15.98
 -2 18 3 17.19 15.53
 2 18 -3 18.54 23
 -2 -18 3 27.03 26.07
 2 18 -3 15.81 12.64
 -2 -18 3 19.8 11.96
 2 18 -2 7.19 18.01
 -2 18 2 21.1 19.94
 2 -18 -2 21.39 22.88
 2 -18 -2 17.36 18.44
 -2 18 2 38.92 21.49
 -2 -18 2 17.5 14.66
 2 18 -2 28.11 16.2
 -2 -18 2 14.06 14.17
 2 18 -2 20.92 15.82
 -2 18 2 20.44 12.24
 -2 -18 2 43 25.82
 2 -18 -2 23.64 13.99
 -2 -18 1 32.75 19.07
 2 18 -1 58.24 21.97
 2 -18 -1 47.21 22.03
 -2 18 1 22.33 17.87
 2 18 -1 72.08 26.51
 -2 -18 1 51.8 18.79
 2 -18 -1 22.96 22.66
 -2 -18 1 31.75 22.89
 -2 18 1 -14.24 22.86
 2 18 -1 31.99 23.44
 -2 18 1 83.19 17.71
 2 -18 -1 42.87 14.1
 -2 -18 0 69.45 25.92
 -2 18 0 62.45 27.42
 2 -18 0 11.4 18.43
 2 18 0 27.63 22.29
 -2 -18 0 40.97 20.72
 2 18 0 17.03 11.3
 2 18 0 29.92 18.68
 2 -18 0 40.58 22.05
 -2 18 0 34.34 20.23
 -2 -18 0 15.18 16.33
 -2 18 0 22.66 12.02
 2 -18 0 10.5 10.35
 2 -18 1 36.85 29.85
 2 18 1 83.65 32.34
 -2 -18 -1 51.63 29.85
 -2 18 -1 22.8 26.06
 -2 18 -1 21.49 24.92
 -2 -18 -1 43.86 26.45
 2 18 1 41.9 25.75
 2 -18 1 61.84 29.09
 -2 18 -1 117.32 25.4
 -2 18 -2 8.64 16.44
 2 -18 2 14.14 21.11
 2 -18 2 11.45 16.2
 2 18 2 13.81 20.11
 -2 18 -2 4.81 16.2
 -2 18 -2 12.16 8.94
 2 -18 2 -0.51 8.22
 -2 -18 -2 -6.26 23.12
 -2 -18 -2 11.89 9.17
 2 18 2 8.73 8.12
 -2 -18 -2 10.74 18.05
 2 18 2 36.57 21.89
 2 18 3 5.71 7.54
 -2 -18 -3 17.84 9
 2 18 3 31.54 22.94
 -2 -18 -3 19.11 19.53
 2 -18 3 7.12 9.98
 -2 18 -3 8.63 10.11
 2 -18 3 -1.31 15.41
 -2 18 -3 9.98 20.17
 -2 -18 -3 16.27 29.47
 2 18 3 39.32 29.8
 -2 18 -3 20.22 25.03
 2 -18 3 18.7 23.43
 3 0 -12 13.85 25.82
 -3 0 12 89.07 28.29
 3 0 -11 -15.72 15.07
 3 0 -11 6.42 24.51
 -3 0 11 18.72 25.69
 3 0 -11 6.65 36.14
 -3 0 11 -21.03 45.74
 -3 0 10 4.63 9.87
 3 0 -10 32.99 43.97
 -3 0 10 8.52 25.08
 3 0 -10 10.61 23.61
 -3 0 9 21.9 11.13
 3 0 -9 15.18 10.79
 -3 0 9 -2.68 31.49
 3 0 -9 31.71 38.19
 -3 0 9 -18.67 25.93
 3 0 -9 35.48 26.45
 3 0 -8 147.09 46.47
 -3 0 8 220.07 51.38
 3 0 -8 252.72 38.05
 -3 0 8 138.55 35.61
 -3 0 8 181.66 64.51
 3 0 -8 255.01 74.62
 -3 0 7 26.34 37.72
 3 0 -7 -6.53 32.27
 -3 0 7 14.17 12.33
 3 0 -7 2.51 24.22
 -3 0 7 50.91 32.87
 3 0 -6 124.31 47.95
 -3 0 6 227.69 56.31
 3 0 -6 165.69 33.36
 -3 0 6 219.55 36.41
 3 0 -6 125.33 55.22
 -3 0 6 141.53 56.78
 -3 0 5 -7.38 40.47
 3 0 -5 -24.29 46.59
 -3 0 5 48.36 33.36
 3 0 -4 116.95 35.9
 -3 0 4 56.46 28.53
 3 0 -4 61.73 48.64
 -3 0 4 33.65 39.98
 3 0 -4 59.27 13.55
 -3 0 4 77.41 14.9
 -3 0 3 576.02 162.31
 3 0 -3 471.3 159.77
 3 0 -3 768.9 147.54
 -3 0 3 692.05 146.28
 -3 0 3 1326.39 145.64
 3 0 -3 818.34 144.9
 -3 0 2 1282.19 245.3
 3 0 -2 1304.95 246.1
 3 0 -2 1548.34 224.89
 -3 0 2 1219.56 224.31
 3 0 -2 976.02 222.59
 -3 0 2 2150.2 223.39
 -3 0 1 266.76 56.28
 3 0 -1 181.02 54.73
 -3 0 1 269.32 57.27
 3 0 -1 293.42 53.52
 -3 0 1 351.02 85.03
 3 0 -1 265.57 81.26
 -3 0 0 1581.36 288.42
 3 0 0 1710.23 290.13
 -3 0 0 2074.31 269.78
 3 0 0 2068.74 269.83
 -3 0 0 1133.43 268.1
 -3 0 -1 106.76 29
 3 0 1 66.81 29.11
 3 0 1 96.22 49.16
 -3 0 -1 19.87 41.19
 3 0 2 105.46 41.57
 -3 0 -2 85.79 39.11
 3 0 2 72.85 42.47
 -3 0 -2 61.71 42.14
 -3 0 -3 311.56 79.5
 3 0 3 365.08 82.78
 -3 0 -4 146.98 58.36
 3 0 4 215.16 65.44
 -3 0 -5 39.8 40.86
 3 0 5 38.98 46.8
 -3 0 -6 24.92 43.11
 3 0 6 20.6 42.69
 -3 0 -7 -2.41 38.58
 3 0 7 16.79 40.07
 3 0 8 142.33 64.05
 -3 0 -8 127.76 59.88
 -3 1 12 10.91 29.35
 3 1 -12 10.52 25.23
 -3 -1 12 66.71 29.48
 3 -1 -12 -8.93 28.52
 -3 -1 12 71.51 17.51
 -3 1 11 -1.41 23.54
 3 1 -11 12.01 21.24
 -3 -1 11 39.71 20.04
 3 -1 -11 16.74 26.47
 3 1 -11 10.02 37.77
 -3 1 11 -20.91 37.91
 -3 -1 11 -10.39 38.42
 3 -1 -11 -16.82 42.66
 -3 -1 11 12.81 10.86
 3 1 -11 -6.2 11.44
 3 -1 -10 -1.27 24.14
 -3 1 10 12.98 24.25
 3 1 -10 16.24 22.61
 -3 -1 10 14.55 22.46
 -3 1 10 123.36 54.55
 -3 -1 10 -12.28 32.82
 3 -1 -10 -14.9 40.56
 3 1 -10 8.84 38.52
 3 1 -10 31.26 12.34
 -3 -1 10 11.1 11.96
 3 -1 -9 56.59 31.63
 3 1 -9 27.15 26.92
 -3 1 9 3.51 25.49
 -3 -1 9 8.07 26.58
 -3 -1 9 59.66 17.55
 3 -1 -9 54.54 14.26
 -3 1 9 48.76 40.35
 -3 -1 9 27.01 38.48
 3 -1 -9 39.35 41.94
 3 1 -9 23.91 40.44
 -3 -1 8 82.64 20.73
 3 1 -8 67.23 24.12
 -3 1 8 64.65 35.42
 3 1 -8 64.24 29.39
 3 -1 -8 79.32 34.71
 -3 -1 8 30.52 26.56
 -3 1 8 7.21 35.79
 -3 -1 8 38.87 38.77
 3 -1 -8 62.03 42.46
 3 1 -8 31.54 43.46
 3 -1 -8 32.71 15.27
 3 1 -7 68.42 18.17
 -3 1 7 62.5 15.65
 3 -1 -7 24.14 13.69
 -3 1 7 140.45 51.73
 -3 -1 7 50.93 28.97
 3 -1 -7 72.57 39.51
 3 1 -7 83.86 30.57
 -3 1 7 89.76 46.31
 -3 -1 7 31.03 37.81
 3 -1 -7 25.87 38.58
 3 1 -7 30.48 40.08
 -3 -1 6 103.03 56.07
 3 -1 -6 59.2 53.96
 3 1 -6 86.87 56.96
 -3 1 6 101.88 58.32
 3 1 -6 126.6 37.52
 3 -1 -6 165.95 38.17
 3 -1 -6 209.21 60.45
 -3 1 6 213.68 59.3
 3 1 -6 183.35 48.25
 -3 -1 5 116.93 37
 3 1 -5 13.96 24.43
 -3 1 5 12.75 36.05
 -3 -1 5 107.61 14.6
 -3 -1 5 -24.41 42.18
 3 1 -5 -3.78 40.46
 3 -1 -5 3.66 37.09
 3 -1 -5 21.62 9.82
 -3 1 5 99.11 15.49
 3 1 -5 1.37 9.66
 3 -1 -5 38.08 35.17
 -3 1 5 38.14 32.42
 -3 -1 4 113.99 18.78
 3 1 -4 84.93 18.3
 -3 1 4 104.05 17.95
 3 -1 -4 66.87 17.08
 -3 -1 4 147.84 34.63
 3 -1 -4 193.42 39.66
 -3 1 4 158.43 34.94
 3 -1 -4 64.34 46.77
 -3 1 4 40.21 44.14
 3 1 -4 67.98 50.59
 -3 -1 4 48.5 46.87
 -3 -1 3 185.94 41.65
 3 -1 -3 222.1 40.56
 -3 1 3 188.22 43.44
 -3 -1 3 164.09 44.51
 3 -1 -3 216.09 44.81
 -3 1 3 85.05 59.49
 3 -1 -3 97.1 63.27
 3 1 -3 66.79 59.82
 -3 -1 3 92.63 61.4
 3 -1 -2 58.78 17.87
 3 -1 -2 19.58 43.12
 -3 1 2 -10.43 39.9
 -3 -1 2 7.7 39.2
 3 1 -2 -17.13 41.43
 3 1 -2 61.19 14.91
 -3 1 2 77.09 17.02
 -3 1 2 88.19 29.99
 3 -1 -2 45.76 27.52
 -3 -1 2 63.7 13.55
 -3 1 2 49.25 12.13
 3 1 -2 52.22 12.61
 3 -1 -1 26.91 17.48
 -3 1 1 21.62 16.66
 -3 -1 1 36.53 43.02
 -3 1 1 27.28 41.61
 3 -1 -1 69.72 48.1
 3 1 -1 75.49 49.47
 -3 1 1 59.52 11.21
 3 1 -1 69.45 11.06
 -3 -1 1 23.02 9.43
 -3 1 1 21.85 16.37
 3 -1 -1 27.26 16.77
 3 1 -1 24 13.52
 -3 -1 0 152.38 21.12
 3 1 0 172.54 21.5
 -3 1 0 56.04 43.09
 -3 -1 0 62.42 45.53
 3 -1 0 31.83 44.26
 3 1 0 188.58 56.1
 -3 -1 0 73.86 20.84
 -3 1 0 62.15 25.11
 3 -1 0 56.62 25.69
 3 1 0 54.86 21.3
 -3 1 -1 783.24 143.92
 3 -1 1 746.77 143.49
 -3 -1 -1 484.44 141.75
 -3 -1 -1 899.01 164.8
 -3 1 -1 929.3 163.46
 3 1 1 1090.71 168.24
 3 -1 1 909.84 163.85
 -3 -1 -1 1495.52 144.97
 3 -1 2 120.66 37.7
 -3 1 -2 39.2 33.49
 -3 1 -2 18.57 39
 3 1 2 54.43 44.33
 -3 -1 -2 52.18 41.75
 3 -1 2 78.81 43.27
 3 -1 3 72.58 43.56
 -3 1 -3 22.59 38.35
 3 -1 3 44.66 37.67
 -3 -1 -3 47.35 38.54
 -3 1 -3 31.21 37.62
 3 1 3 68.44 43.93
 -3 1 -4 2.93 42.22
 3 -1 4 10.63 41.16
 -3 -1 -4 12.39 37.53
 3 1 4 8.97 38.26
 -3 1 -4 -8.77 37.96
 3 1 5 -6.13 41.44
 3 -1 5 -18.28 40.25
 -3 1 -5 36.04 37.96
 -3 -1 -5 8.04 33.01
 -3 -1 -6 27.31 38.07
 -3 1 -6 13.47 40.03
 3 1 6 4.62 37.29
 3 -1 6 4.49 39.99
 -3 -1 -7 48.71 44.65
 -3 1 -7 -4.79 41.68
 3 1 7 -4.83 40.38
 3 -1 7 2.37 38.25
 3 1 8 33.38 44.69
 3 -1 8 10.1 38.85
 -3 -1 -8 10.29 41.5
 -3 1 -8 -15.23 39.45
 -3 -1 -9 41.09 46.23
 3 2 -12 23.89 25.5
 -3 -2 12 70.24 18.92
 3 -2 -12 28.73 28.14
 -3 2 12 8.14 28.24
 3 2 -11 17.03 23.79
 -3 -2 11 42.38 17.85
 3 -2 -11 -2.93 27.36
 -3 -2 11 88.63 25.39
 -3 2 11 52.74 33.95
 3 2 -11 13.44 40.99
 -3 -2 11 20.9 41.74
 3 2 -10 15.11 22.74
 -3 -2 10 6.18 35.69
 3 -2 -10 -12.05 40.51
 3 2 -10 11.86 36.02
 -3 2 10 6.24 34.72
 -3 -2 10 50.4 16.33
 3 2 -10 1.09 11.89
 -3 -2 10 35.18 20.47
 3 -2 -10 17.72 29.65
 -3 2 10 66.64 36.74
 3 2 -9 61.94 29.44
 -3 2 9 69.92 47.24
 3 -2 -9 71.35 48.56
 -3 -2 9 83.12 49.22
 3 2 -9 72.25 45.93
 3 2 -9 49.67 23.23
 -3 2 9 36.18 34.71
 -3 -2 9 54.03 27.56
 3 -2 -9 80.86 40.2
 -3 -2 8 126.44 37.19
 -3 2 8 102.81 58.84
 3 -2 -8 103.29 58.81
 3 2 -8 140.7 42.54
 -3 -2 8 201.65 45.15
 -3 2 8 96.56 56.87
 3 -2 -8 80.54 55.12
 -3 -2 8 117.59 57.01
 3 2 -8 189.91 66.53
 -3 2 7 307.88 105.49
 3 -2 -7 359.58 108.37
 -3 -2 7 315.15 105.9
 3 2 -7 312.14 105.25
 3 2 -7 574.84 86.49
 3 -2 -7 617.92 111.48
 -3 2 7 683.27 111.96
 3 2 -7 262.01 87.68
 -3 -2 7 500.03 92.4
 -3 -2 7 828.41 89.48
 3 -2 -6 242.28 59.44
 -3 2 6 144.26 53.37
 3 2 -6 146.21 33.06
 3 -2 -6 79.35 49.87
 -3 -2 6 124.31 54.85
 -3 2 6 74.14 51.38
 3 2 -6 144.43 60.04
 3 -2 -6 139.59 31.74
 -3 -2 5 23.36 20.17
 3 2 -5 78.07 22.68
 -3 2 5 -1.79 36.58
 -3 -2 5 19.02 39.92
 3 -2 -5 -9.04 33.94
 3 2 -5 51.85 46.15
 3 2 -5 20.87 11.64
 3 -2 -5 32.62 39.33
 -3 2 5 30.38 30.99
 -3 2 5 37.42 11.22
 3 -2 -5 51.54 11.54
 3 2 -4 25.24 49.31
 -3 -2 4 7.29 47.29
 -3 2 4 20.68 43.21
 3 -2 -4 5.16 45.85
 -3 2 4 55.14 33.72
 3 -2 -4 44.22 36.01
 3 2 -4 38.43 29.6
 -3 2 3 681.25 191.59
 -3 -2 3 632 191.37
 3 -2 -3 656.84 190.69
 3 2 -3 777.69 193.55
 3 -2 -3 1063.82 174.32
 3 2 -3 832.05 176.32
 -3 2 3 1271.62 174.25
 -3 -2 3 1638.2 177.83
 -3 2 3 809.99 177.56
 3 2 -3 945.76 178.45
 -3 -2 3 788.23 176.54
 3 -2 -3 1072.02 179.07
 -3 2 2 421.46 125.36
 3 -2 -2 498.97 125.37
 -3 -2 2 1204 121.77
 3 2 -2 551.91 120.15
 -3 2 2 897.62 119.75
 3 -2 -2 1045.59 125.1
 -3 2 2 671.73 122.98
 3 2 -2 735.83 120.13
 -3 -2 2 574.02 120.2
 -3 2 2 602.15 140.32
 -3 -2 2 770.52 146.61
 3 -2 -2 626.34 141.72
 3 2 -2 761.22 146.66
 -3 2 1 130.63 38.51
 3 -2 -1 114.57 37.73
 3 2 -1 154.72 33.53
 -3 -2 1 235.32 34.49
 3 -2 -1 288 42.32
 -3 -2 1 204.29 64.52
 -3 2 1 190.81 61.29
 3 -2 -1 148.17 61.56
 3 2 -1 173.99 65.24
 3 -2 0 141.93 44.07
 -3 2 0 58.65 40.82
 -3 2 0 101.08 40.33
 3 -2 0 134.37 41.34
 3 2 1 43.79 14.01
 -3 2 -1 18.8 26.15
 3 -2 1 99.65 30.61
 -3 2 -1 -19.23 42.1
 3 2 1 -7.76 41.96
 -3 -2 -1 48.89 45.43
 3 -2 1 2.87 39.74
 -3 -2 -1 92.3 15.95
 -3 2 -2 209.85 48.75
 3 -2 2 181.16 48.35
 -3 -2 -2 163.35 57.97
 -3 2 -2 199.82 57.78
 3 2 2 177.6 60.54
 3 -2 2 171.92 59.11
 -3 -2 -3 262.05 71.12
 3 2 3 345.21 75.9
 -3 2 -3 292.53 71.94
 3 -2 3 255.9 71.57
 -3 2 -3 292.2 66.09
 3 -2 3 255.3 65.62
 -3 2 -4 100.53 45.36
 3 -2 4 29.78 42.37
 -3 -2 -4 47.37 40.5
 3 2 4 19.97 40.55
 3 -2 4 61.74 43.31
 -3 2 -4 27.04 39.47
 -3 2 -5 -21.8 42.24
 3 -2 5 30.8 40.45
 3 2 5 10.32 42.58
 -3 -2 -5 12.09 35.88
 -3 2 -5 -1.2 43.44
 3 -2 5 1.21 43.11
 -3 -2 -6 4.59 39.64
 3 2 6 9.22 41.36
 -3 2 -6 4.5 38.84
 3 -2 6 6.67 41.62
 3 2 7 73.84 35.45
 -3 -2 -7 36.81 42.89
 3 2 7 17.15 40.43
 -3 2 -7 2.36 36.19
 3 -2 7 -7.06 40.49
 3 2 8 11.04 28.88
 -3 -2 -8 41.56 41.55
 -3 2 -8 73.01 49.93
 3 2 8 67.2 47.39
 3 2 9 33.25 35.18
 -3 -2 -9 41.32 40.18
 3 2 10 79.61 40.23
 -3 -3 12 13.31 12.87
 3 3 -12 -1.3 11.17
 3 -3 -12 3.34 29.43
 -3 3 12 27.12 31.81
 3 3 -11 -5.71 22.48
 -3 -3 11 33.37 14.65
 3 3 -11 26.63 14.98
 3 -3 -11 12.42 26.18
 -3 3 11 25.28 32.78
 -3 3 10 53.06 37.76
 3 -3 -10 16.88 32.19
 3 3 -10 90.54 30.74
 3 3 -10 40.96 22.18
 3 -3 -10 8.98 40.07
 -3 -3 10 9.17 36.89
 3 3 -10 -11.73 41.3
 -3 3 10 15.5 40.86
 -3 -3 10 77.08 22.24
 3 3 -9 22.19 15.2
 -3 -3 9 57.89 20.94
 -3 3 9 -8.21 37.97
 3 -3 -9 2.62 31.66
 -3 -3 9 10.8 33.62
 3 3 -9 2.66 32.61
 -3 3 9 44.92 45.44
 3 -3 -9 5.29 42.82
 -3 -3 9 49.1 23.58
 3 3 -9 94.41 27.96
 -3 -3 8 11.85 12.77
 3 3 -8 -0.4 9.68
 -3 3 8 4.79 34.21
 3 -3 -8 -11.75 36.19
 -3 -3 8 19.74 38
 3 3 -8 14.73 36.28
 -3 3 8 68.69 44.53
 3 -3 -8 27.27 44.53
 3 3 -8 38.35 25.45
 3 -3 -7 38.38 41.36
 -3 -3 7 89.63 48.87
 3 3 -7 63.57 45.97
 -3 3 7 32.46 41.62
 -3 -3 7 90.66 28.88
 3 3 -7 68.23 28.9
 3 -3 -7 144.66 53.34
 -3 3 7 221.34 57.23
 -3 -3 7 130.79 24.1
 3 3 -7 88.12 21.84
 3 -3 -6 217.15 56.88
 3 3 -6 138.89 34.87
 -3 -3 6 142.99 34.69
 3 3 -6 132.21 56.2
 -3 -3 6 148.88 56.37
 -3 3 6 140.06 55.54
 3 -3 -6 136.85 52.27
 -3 -3 6 185.39 30.51
 3 3 -6 112.21 28.53
 -3 3 6 177.16 54.25
 -3 -3 5 38.49 18.85
 3 3 -5 40.32 14.21
 3 -3 -5 8.88 36.88
 -3 3 5 10.58 36.65
 3 -3 -5 46.39 43.54
 -3 -3 5 36.86 39.4
 3 3 -5 5.83 37.62
 3 3 -5 34.5 19.48
 -3 3 4 29.31 30.89
 3 -3 -4 29.81 32.95
 3 3 -4 65.26 15.44
 -3 -3 4 85.47 16.26
 3 3 -4 14.63 42.81
 -3 -3 4 66.22 44.52
 3 -3 -4 18.66 38.14
 -3 3 4 76.42 45.52
 -3 -3 4 21.04 16.29
 -3 3 3 101.53 35.63
 3 -3 -3 59.03 33.65
 -3 3 3 52.02 7.26
 3 -3 -3 30.09 7.26
 3 -3 -3 56.26 19.11
 -3 3 3 39.85 17.37
 3 3 -3 54.58 12.38
 3 -3 -3 47.28 42.54
 -3 -3 3 27.87 38.87
 3 3 -3 43.06 43.61
 -3 3 3 44.89 40.73
 -3 3 2 20.55 27.16
 3 -3 -2 16.94 25.25
 -3 -3 2 57.21 13.6
 -3 3 2 61.34 20.26
 -3 -3 2 33.42 40.85
 -3 3 2 31.3 38.82
 3 -3 -2 50.4 41.92
 3 3 -2 48.24 43.56
 3 -3 -2 44.84 22.28
 3 3 -1 294.64 70.84
 -3 -3 1 225.39 71.09
 3 -3 -1 519.12 76.9
 -3 3 1 517.05 77.27
 -3 3 1 460.08 98.04
 -3 -3 1 518.31 104.18
 3 -3 -1 508.64 102.14
 3 3 -1 681.45 111.31
 3 -3 -1 429.12 77.14
 -3 3 1 428.74 76.72
 -3 -3 1 1007.6 74.16
 3 3 -1 456.59 71.82
 -3 3 0 102.81 37.43
 3 3 0 143.81 59.88
 3 -3 0 107.31 54.8
 -3 -3 0 116.7 56.18
 -3 3 0 84.64 52.22
 -3 -3 0 104.28 31.12
 3 -3 0 159.92 39.15
 -3 3 0 83.61 37.08
 -3 -3 -1 21.43 10.7
 3 3 1 43.93 11.6
 3 3 1 75.92 25
 -3 -3 -1 -17.98 40.66
 -3 3 -1 17.18 36.8
 3 3 1 -28.37 43.09
 3 -3 1 31.09 39.34
 -3 3 -1 52.94 26.59
 -3 3 -2 86.81 40.46
 3 -3 2 85.14 40.82
 -3 -3 -2 145.01 29.81
 3 3 2 177.61 31.1
 -3 -3 -2 99.59 49.45
 3 3 2 101.43 51.15
 3 -3 2 60.1 45.2
 -3 3 -2 51.28 45.55
 -3 -3 -3 33.28 28.93
 3 3 3 110.57 34.06
 -3 3 -3 42.57 35.66
 -3 3 -3 33.14 35.48
 3 -3 3 58.21 41.81
 -3 -3 -3 32.26 37.25
 3 3 3 36.81 40.42
 -3 3 -4 80.51 46.04
 -3 -3 -4 19.52 38.61
 3 -3 4 -3.5 41.8
 3 3 4 54.33 42.02
 3 3 4 150.18 38.44
 -3 3 -4 50.2 39.14
 3 -3 4 95.76 42.4
 -3 -3 -4 96.47 35.82
 3 -3 5 106.18 53.79
 -3 3 -5 113.94 52.54
 -3 -3 -5 211.61 50.43
 3 3 5 223.61 49.44
 -3 3 -5 153.24 62.23
 3 -3 5 119.93 58.52
 -3 -3 -5 185.21 63.7
 3 3 5 170.22 61.74
 -3 -3 -6 25.42 39.44
 3 3 6 -6.98 37.37
 -3 3 -6 2.23 38.07
 3 -3 6 59.16 44.36
 3 -3 6 4.33 39.13
 -3 3 -6 9.99 39.8
 -3 -3 -6 -2.44 26.71
 -3 -3 -7 46.53 32.86
 3 3 7 109.09 39.09
 -3 -3 -7 4.98 39.6
 3 3 7 -9.87 40.38
 -3 3 -7 18.76 38.71
 3 -3 7 -2.33 40.06
 -3 3 -7 11.39 41.32
 -3 3 -8 17.51 42.34
 -3 -3 -8 23.53 39.21
 3 3 8 52.12 47.94
 -3 -3 -8 27.77 34.04
 3 3 8 19.44 28.47
 -3 -3 -9 -19.4 40.44
 -3 -3 -9 12.83 28.35
 3 3 9 -10.67 25.47
 -3 -3 -10 33.17 29.92
 3 3 10 -8.29 23.96
 3 4 -12 -24.23 30.77
 -3 4 12 -5.92 33.62
 3 -4 -12 -1.74 28.48
 -3 -4 12 -0.67 11.1
 3 -4 -11 10.9 31.94
 -3 4 11 6.03 30.35
 -3 -4 11 -12.88 33.46
 3 4 -11 -4.66 13.88
 -3 -4 11 5.24 13.5
 3 -4 -10 -12.11 40.58
 -3 -4 10 -18.46 36.05
 3 4 -10 -26.56 43.53
 -3 4 10 -6.27 38
 -3 4 10 35.96 50.33
 3 -4 -10 -4.06 37.96
 3 4 -10 5.65 20.87
 3 4 -10 8.82 12.79
 -3 -4 10 22.68 18.19
 3 4 -9 44.18 15.75
 3 4 -9 18.42 23.75
 -3 4 9 11.05 30.61
 3 -4 -9 15.9 38.25
 -3 -4 9 2.72 33.46
 3 4 -9 26.79 39.52
 -3 -4 9 66.39 22.46
 -3 -4 9 50.44 17.32
 -3 4 9 1.96 36.56
 3 -4 -9 28.31 43.04
 -3 -4 8 19.77 13.28
 3 4 -8 38.87 14
 -3 -4 8 12.55 20.26
 3 4 -8 36.54 25.54
 3 -4 -8 -7.03 38.02
 -3 4 8 27.95 38.19
 -3 4 8 35.68 36.78
 3 -4 -8 28.11 34.39
 -3 -4 8 -7.46 33.14
 3 4 -8 24.57 37.6
 3 -4 -7 78.67 47.73
 -3 -4 7 42.99 42.91
 3 4 -7 53.11 43.2
 -3 4 7 64.28 44.04
 -3 -4 7 84.55 23.15
 3 4 -7 130.9 24.52
 3 -4 -7 161.87 55.84
 -3 4 7 189.89 56.43
 -3 -4 7 124.92 32.89
 3 4 -6 48.53 39.81
 -3 4 6 58.81 39.55
 -3 -4 6 39.09 39.97
 3 -4 -6 66.91 42.43
 -3 -4 6 89.02 19.65
 3 4 -6 69.36 18.33
 -3 -4 6 67.44 26.32
 3 -4 -6 66.22 45.3
 -3 4 6 86.29 40.89
 3 -4 -5 26.29 36.56
 -3 4 5 49.85 36.83
 -3 -4 5 88.9 21.58
 3 4 -5 70.86 41.63
 -3 -4 5 49.1 39.51
 3 -4 -5 33.63 36.96
 -3 4 5 49.45 32.52
 -3 -4 5 27.11 11.63
 3 4 -5 22.87 10.48
 -3 4 4 148.73 61.65
 3 -4 -4 182.17 66.2
 -3 -4 4 218.16 67.76
 3 -4 -4 226.69 52.4
 -3 4 4 205.37 49.48
 3 4 -4 279.85 74.34
 3 -4 -4 89.52 52.13
 3 4 -4 202.57 41.15
 -3 -4 3 -24.96 40.57
 3 4 -3 6.48 36.56
 -3 4 3 -6.09 34.58
 3 -4 -3 36.01 40.25
 3 4 -3 50.38 37.41
 -3 4 3 15.55 15.9
 3 -4 -3 46.45 18.04
 3 -4 -3 22.08 27.85
 -3 4 3 5.74 29.91
 3 -4 -3 46.18 5.63
 -3 4 3 21.11 5.06
 -3 -4 2 34.28 29.35
 3 4 -2 62.45 28.22
 -3 4 2 49.42 20.28
 3 -4 -2 72.92 22.33
 -3 -4 2 31.21 14.48
 3 4 -2 28.05 14.97
 3 4 -2 18.19 41.07
 -3 4 2 27.95 36.53
 -3 -4 2 37.18 41.61
 3 -4 -2 33.95 39.65
 -3 4 2 48.9 29.04
 3 -4 -2 57.16 27.91
 -3 4 1 140.67 37.83
 3 -4 -1 113.45 36.91
 -3 -4 1 115.96 32.12
 3 4 -1 153.18 29.12
 3 -4 -1 168.53 36.51
 -3 4 1 124.13 34.34
 -3 4 1 135.39 56.78
 -3 -4 1 162.2 60.64
 3 -4 -1 92.21 54.34
 3 4 -1 162.12 62.81
 -3 -4 1 106.06 30.01
 3 4 -1 153.85 31.57
 3 4 0 37.08 16.19
 3 -4 0 41.81 22.13
 -3 4 0 21.41 18.66
 -3 -4 0 29.94 17.96
 -3 -4 0 47.77 13.24
 3 4 0 225.41 18.62
 3 -4 0 18.52 36.92
 -3 -4 0 159.14 50.64
 3 4 0 58.54 20.74
 -3 4 0 215.34 51.84
 3 4 0 230.97 57.45
 -3 -4 0 26.31 14.47
 -3 4 0 44.78 25.27
 3 -4 0 3.71 22.67
 -3 4 -1 47.93 43.95
 3 4 1 189.84 39.52
 -3 -4 -1 191.03 45.04
 3 4 1 264.56 48.12
 3 -4 1 175.09 61.66
 -3 -4 -1 182.52 64.29
 3 4 1 152.88 62.51
 -3 4 -1 91.48 55.32
 -3 -4 -2 292.75 52.87
 3 4 2 289.44 53.73
 3 -4 2 141.57 53.91
 -3 -4 -2 320.37 71.36
 3 4 2 276.98 70.32
 -3 4 -2 191.31 56.37
 -3 4 -2 137.16 56.92
 3 -4 2 157.82 59.22
 3 4 2 193.28 42.8
 -3 -4 -3 195.04 45.86
 3 4 3 238.03 47.84
 -3 -4 -3 320.83 65.43
 3 4 3 372.81 69.67
 -3 4 -3 250.47 60.15
 -3 4 -3 93.79 49.35
 3 -4 3 174.5 52.17
 3 -4 3 129.19 56.31
 -3 -4 -3 280.08 41.36
 3 4 3 150.01 38.22
 3 -4 4 223.3 73.77
 -3 -4 -4 271.11 75.96
 3 4 4 250.95 76.19
 -3 4 -4 241.24 73.61
 -3 -4 -4 414.76 66.49
 3 4 4 434.05 67.6
 -3 4 -4 192.57 65.53
 3 -4 4 227.12 67.37
 -3 4 -5 129.13 49.6
 3 -4 5 66.04 43.71
 3 4 5 80.78 53.13
 -3 -4 -5 26.32 42.9
 -3 4 -5 65.01 49.21
 3 -4 5 191.58 61.41
 -3 -4 -5 189.98 42.33
 3 4 5 196.51 43.69
 3 -4 6 -17.38 39.81
 -3 4 -6 33.8 38.12
 -3 -4 -6 -20.98 42.93
 3 4 6 25.8 44.68
 -3 4 -6 41.52 41.65
 3 -4 6 21.68 41.87
 3 4 6 46.78 32.98
 -3 -4 -6 68.74 31.02
 3 -4 7 21.83 41.87
 -3 4 -7 64.03 47.61
 -3 -4 -7 70.18 44.59
 3 4 7 54.72 48.36
 -3 4 -7 18.54 39.17
 3 -4 7 46.19 45.33
 3 4 7 73.95 34.1
 -3 -4 -7 96.49 36.15
 3 -4 8 33.69 45.39
 -3 4 -8 31.52 41.78
 -3 4 -8 89.15 51.31
 -3 -4 -8 21.14 37.55
 3 4 8 -15.74 41.02
 3 4 8 60.74 32.58
 -3 -4 -8 21.64 29.05
 -3 4 -9 24.63 43.29
 -3 -4 -9 13.99 38.26
 3 4 9 31.86 27.29
 -3 -4 -9 34.11 29.21
 3 4 10 -14.18 26.35
 -3 -4 -10 8.07 23.83
 -3 -5 11 3.23 16.13
 3 5 -11 5.74 14.91
 -3 5 11 2.54 46.6
 3 -5 -11 -4.59 42.06
 3 -5 -10 -6.02 37.58
 -3 -5 10 -3.02 34.79
 3 5 -10 -8.78 34.87
 -3 5 10 43.65 41.81
 -3 -5 10 -1.98 12.44
 -3 5 10 36.06 41.3
 3 -5 -10 16.18 40.53
 3 5 -10 3.46 10.8
 -3 -5 9 28.75 14.51
 3 5 -9 44.79 16.62
 3 -5 -9 55.46 45.85
 -3 5 9 4.06 40.02
 -3 5 9 38.41 39
 3 -5 -9 21.05 34.24
 -3 -5 9 35.56 36.06
 3 5 -9 -2.68 34.91
 -3 -5 8 0.88 10.66
 3 5 -8 0.42 9.64
 3 -5 -8 42.41 44.11
 -3 5 8 33.16 39.26
 3 5 -8 9.91 30.01
 -3 5 8 21.23 35.55
 3 -5 -8 -6.97 29.89
 -3 -5 8 -9.99 33.04
 -3 5 7 62.9 43.65
 3 -5 -7 120.73 51.63
 3 5 -7 41.37 16.5
 -3 -5 7 63.34 40.12
 3 5 -7 72.23 43.04
 -3 5 7 12.79 33.74
 3 -5 -7 48.43 40.71
 -3 -5 7 83.74 19.33
 -3 5 6 85.46 40.56
 3 5 -6 38.84 38.08
 3 -5 -6 67.99 38.63
 -3 -5 6 18.15 30.82
 -3 -5 6 6.93 9.99
 3 5 -6 24.41 11.28
 3 -5 -6 -12.3 36.75
 -3 5 6 -9.16 31.54
 3 5 -5 79.3 20.37
 3 5 -5 59.96 44.92
 -3 -5 5 43.74 38.41
 -3 5 5 79.42 35.83
 3 -5 -5 119.6 40.58
 -3 5 5 62.77 39.8
 3 -5 -5 46.71 40.13
 3 -5 -4 397.11 76.93
 -3 -5 4 383.67 103.83
 3 5 -4 363.77 102.72
 -3 5 4 312.8 97.05
 3 -5 -4 382.44 101.25
 -3 -5 4 166.42 90.01
 3 5 -4 150.46 88.43
 -3 5 4 312.42 91.44
 3 -5 -4 323.13 92.28
 3 -5 -4 541.12 89.78
 -3 5 4 550.96 88.09
 3 5 -4 582.29 81.26
 -3 5 4 581.98 77.39
 -3 5 3 372.39 117.1
 3 -5 -3 355.29 116.01
 3 5 -3 340.19 114.51
 -3 -5 3 262.53 114.38
 -3 5 3 400.66 124.05
 3 -5 -3 382.2 123.43
 -3 -5 3 509.91 129.81
 3 5 -3 534.42 128.71
 3 5 -3 336.2 109.39
 3 -5 -3 636.61 107.23
 -3 -5 3 468.52 107.85
 3 -5 -3 707.88 114.61
 -3 5 3 595.76 113.34
 -3 5 2 71.45 27.71
 3 -5 -2 42.91 23.9
 3 -5 -2 8.52 17.13
 -3 5 2 12.3 15.56
 -3 -5 2 56.08 17.64
 -3 -5 2 54.26 14.34
 3 5 -2 31.18 11.44
 -3 -5 2 62.24 25.96
 -3 -5 2 22.99 40.13
 3 -5 -2 34.74 35.5
 3 5 -2 35.26 42.13
 -3 5 2 -9.61 32.86
 3 -5 -2 23.51 9.75
 -3 5 2 68.68 10.73
 3 5 -2 8.22 22.1
 3 5 -1 42.97 50.54
 -3 5 1 77.66 49.07
 -3 -5 1 106.32 51.72
 3 -5 -1 95.05 50.12
 -3 -5 1 145.01 25.42
 3 5 -1 131.34 25.15
 3 5 -1 124.78 34.71
 3 -5 -1 125.49 25.64
 3 -5 -1 143.08 31.16
 -3 5 1 28.85 31.6
 3 -5 -1 50.53 31.96
 -3 5 1 68.69 28.15
 3 5 0 40.31 12.95
 3 -5 0 79.06 27.16
 -3 5 0 59.57 22.4
 3 -5 0 39.32 12.79
 3 5 0 125.55 28.81
 -3 5 0 14.36 23.78
 3 -5 0 17.61 23.39
 3 5 0 38.18 16.42
 -3 -5 0 21.6 15.45
 3 -5 0 -1.4 37.19
 -3 -5 0 58.42 42.14
 -3 5 0 37.47 37.97
 3 5 0 62.25 44.69
 -3 -5 0 58.7 14.2
 -3 -5 0 35.42 21.34
 -3 -5 -1 44.83 23.41
 3 5 1 26.1 22.84
 -3 -5 -1 34.48 13.9
 -3 -5 -1 6.49 19.36
 3 5 1 111.45 27.54
 3 -5 1 23.2 28.97
 -3 5 -1 34.06 29.83
 3 5 1 -9.91 40.42
 -3 5 -1 23.52 36.57
 -3 -5 -1 21.9 38.69
 3 -5 1 70.38 39.93
 -3 5 -1 27.85 14.02
 3 5 1 87.95 16.19
 -3 -5 -2 230.45 66.92
 -3 5 -2 215.83 62.35
 3 -5 2 210.84 60.2
 3 5 2 198.82 65.79
 -3 -5 -2 163.71 51.49
 3 5 2 164.24 52.83
 -3 5 -2 203.37 56.4
 3 -5 2 244.21 58.98
 3 5 2 250.25 45.21
 -3 5 -3 73.42 34.63
 3 -5 3 29.22 31.16
 3 5 3 19.02 10.76
 -3 5 -3 17.75 32.3
 3 -5 3 8.79 32.63
 -3 -5 -3 99.02 38.6
 3 5 3 74 39.38
 -3 -5 -3 -18.77 22.75
 3 5 3 56.81 29.76
 -3 -5 -3 98.38 16.8
 -3 -5 -4 134.98 33.35
 -3 -5 -4 89.67 20.73
 3 5 4 76.02 29.19
 -3 5 -4 47.32 34.89
 3 -5 4 26.9 34.22
 3 5 4 31.27 16.2
 3 -5 4 20.85 37.79
 -3 -5 -4 21.23 35.65
 -3 5 -4 8.45 34.56
 3 5 4 87.13 43.89
 -3 -5 -5 10.22 33.99
 3 5 5 -23.01 38.71
 -3 -5 -5 21.19 23.78
 -3 5 -5 21.91 38.12
 3 -5 5 -12.03 40.06
 -3 5 -5 10.19 30.61
 3 -5 5 9.05 32.3
 -3 -5 -6 16.11 37.84
 3 5 6 42.42 41.04
 -3 5 -6 17.33 38.03
 3 -5 6 62.34 41.85
 3 5 6 7.72 25.34
 -3 -5 -6 1.09 23.19
 -3 5 -6 -11.46 32.43
 3 -5 6 4.35 33.43
 -3 -5 -7 43.47 30.36
 3 5 7 123.29 38.87
 3 -5 7 82.1 46.76
 -3 5 -7 57.03 40.26
 -3 -5 -7 40.87 41.68
 3 5 7 90.38 48.65
 -3 5 -7 39.11 41.57
 3 -5 7 45.77 42.84
 3 5 8 22.94 25.1
 -3 -5 -8 34.72 28.91
 3 -5 8 3.81 36.71
 -3 5 -8 29.97 40.03
 -3 5 -8 24.61 39.08
 -3 -5 -8 -5.32 37.63
 3 5 8 10.56 41.93
 -3 -5 -9 27.67 28.17
 3 5 9 4.44 22.06
 3 -5 9 50.63 47.35
 -3 5 -9 37.39 39.78
 -3 -5 -10 9.5 22.86
 3 5 10 -9.59 25.56
 -3 5 -10 -27.34 44.05
 3 6 -11 32.03 16.62
 3 -6 -11 18.46 42.85
 -3 6 11 35.52 46.81
 3 6 -10 98.9 24.72
 3 -6 -10 23.33 47.11
 -3 6 10 87.81 53.73
 -3 -6 10 -9.13 38.37
 3 6 -10 58.92 43.87
 -3 6 10 50.45 49.64
 3 -6 -10 51.73 47.09
 3 -6 -9 36.22 49.37
 -3 6 9 -23.24 39.95
 -3 -6 9 58.02 17.08
 3 6 -9 8.99 12.04
 -3 6 9 16.62 34.26
 3 -6 -9 13.07 36.55
 -3 -6 9 52.36 38.06
 3 6 -9 -2.7 31.31
 3 -6 -8 32.63 44.9
 -3 6 8 52.93 40.64
 -3 -6 8 31.86 12.71
 3 6 -8 29.96 13.7
 3 6 -8 -17.37 32.11
 -3 6 8 -23.74 33.64
 3 -6 -8 14.01 31.08
 -3 -6 8 35.25 36.9
 3 -6 -7 10.29 39.83
 -3 6 7 -24.51 37.79
 -3 -6 7 16.4 11.52
 3 6 -7 1.18 10.61
 -3 -6 7 13.7 30.65
 -3 6 7 23.26 33.18
 3 6 -7 11.05 31.54
 3 -6 -7 4.2 30.68
 3 6 -6 70.19 45.31
 -3 6 6 99.77 43.92
 3 -6 -6 123.3 46.72
 -3 6 6 53.08 38.96
 3 -6 -6 22.25 34.14
 3 6 -6 83.7 44.31
 -3 -6 6 36.69 36.87
 3 6 -6 47.4 18.1
 3 6 -5 328.64 49.67
 -3 -6 5 135.03 62.94
 3 6 -5 107.58 61.66
 3 -6 -5 227.46 44.59
 -3 6 5 280.81 45.49
 -3 6 5 139.86 60.48
 3 -6 -5 141.92 60.14
 -3 6 5 203.18 66.03
 3 -6 -5 234.01 69.24
 -3 -6 5 258.13 74.8
 3 6 -5 311.52 79.34
 -3 6 4 232.56 72.92
 3 -6 -4 314.42 74.56
 3 6 -4 166.25 68.6
 -3 -6 4 104.21 67.4
 -3 6 4 197.62 74.04
 3 -6 -4 141.26 71.89
 -3 -6 4 306.51 84.71
 3 6 -4 243.89 79.74
 3 -6 -4 405.31 68.88
 -3 6 4 254.3 64.12
 3 -6 -4 326.05 56.6
 -3 6 4 410.05 56.86
 3 6 -3 96.11 40.89
 -3 -6 3 76.96 41.45
 3 6 -3 162.3 32.62
 3 -6 -3 78.77 34.78
 -3 6 3 56.56 33.59
 -3 -6 3 94.22 51.43
 3 6 -3 23 42.64
 -3 6 3 59.46 44.54
 3 -6 -3 27.57 44.56
 -3 6 3 80.36 42.39
 3 -6 -3 77.75 40.84
 -3 6 2 57.65 33.22
 3 -6 -2 118.09 36.54
 3 -6 -2 110.42 30.63
 -3 6 2 94.43 29.33
 -3 -6 2 96.53 33.94
 3 -6 -2 76.24 22.91
 3 6 -2 88.57 23.9
 -3 -6 2 160.45 26.19
 3 6 -2 110.83 25.59
 -3 6 2 67.92 39.64
 3 6 -2 63.08 46.54
 3 -6 -2 80.5 42.67
 -3 -6 2 123.38 50.77
 3 6 -2 137.32 34.56
 3 6 -1 146.02 40.81
 -3 6 1 175.98 47.04
 3 -6 -1 190.21 47.17
 -3 -6 1 183.34 42.32
 -3 -6 1 307.78 73.88
 3 -6 -1 228.25 44.16
 -3 6 1 245.3 44.56
 3 -6 -1 182.12 61.27
 -3 6 1 157.76 57.73
 3 6 -1 225.49 67.42
 3 -6 -1 167.42 37.16
 -3 -6 1 114.55 44.86
 3 6 -1 169.78 47.28
 -3 -6 1 227.7 38.3
 3 6 -1 256.41 38.41
 -3 -6 0 657.56 139.66
 -3 6 0 509.33 130.95
 3 6 0 664.6 139.65
 3 -6 0 516.21 132.32
 -3 6 0 483.55 122.94
 3 -6 0 1275.87 132.93
 -3 -6 0 307.48 121.93
 3 6 0 917.81 131.25
 3 -6 0 907.81 119.76
 -3 6 0 622.14 118.42
 -3 -6 0 1484.5 121.33
 3 6 0 797.34 118.27
 3 -6 0 637.42 124.69
 -3 -6 0 560.16 118.52
 3 6 0 604.32 118.76
 -3 6 0 516.47 123.09
 3 6 1 149.8 40.46
 -3 -6 -1 148.89 39.26
 3 -6 1 259.42 46.96
 -3 6 -1 83.55 42.32
 3 -6 1 54.39 39.93
 3 6 1 224.53 63.63
 -3 6 -1 69.88 38.93
 3 -6 1 170.05 34.81
 3 6 1 216.66 34.83
 -3 -6 -1 171.01 41.66
 3 6 1 166.49 44.96
 -3 -6 -1 191.46 60.78
 -3 6 -1 77.49 48.49
 3 -6 1 171.59 52.98
 3 -6 2 71.43 30.68
 -3 6 -2 -3.75 18.48
 -3 -6 -2 35.54 23.55
 3 6 2 11.6 24.93
 -3 -6 -2 17.9 9.88
 3 6 2 11.1 8.98
 -3 6 -2 44.7 28.06
 3 -6 2 25.55 28.01
 -3 -6 -2 -4.91 30.5
 3 6 2 -17.6 36.06
 3 -6 2 28.76 28.35
 -3 6 -2 35.19 28.58
 3 -6 2 16.95 10.72
 -3 6 -2 1.28 10.44
 3 6 3 26.13 27.29
 -3 -6 -3 27.74 25.73
 3 6 3 52.67 13.01
 -3 6 -3 11.7 29.84
 3 -6 3 3.15 27.77
 3 -6 3 18.5 13.23
 -3 6 -3 30.83 14.22
 -3 -6 -3 54.81 14.11
 3 -6 3 -2.89 29.8
 -3 6 -3 41.9 31.88
 -3 -6 -3 38.57 32.28
 3 6 3 18.28 29.19
 -3 6 -4 -5.75 29.36
 3 -6 4 28.13 29.73
 -3 -6 -4 27.52 22.89
 3 6 4 27.69 27.28
 -3 -6 -4 14.82 10.56
 3 6 4 7.16 9.28
 -3 6 -4 39.7 14.33
 3 6 4 16.52 32.53
 3 -6 4 -8.65 36.76
 -3 -6 -4 31.12 30.19
 -3 6 -4 5.07 31.53
 3 6 5 4.19 35.08
 -3 -6 -5 -4.08 31.44
 -3 -6 -5 -8.32 25.85
 3 6 5 -14.93 31.25
 -3 6 -5 1.97 33.27
 3 -6 5 23.81 38.89
 -3 -6 -5 14.15 12.1
 3 6 5 13.08 11.95
 -3 6 -5 32.98 31.88
 3 -6 5 82.07 36.13
 -3 6 -6 23.89 34.43
 3 -6 6 -9.05 34.44
 -3 -6 -6 26.42 25.61
 3 6 6 103.32 36.19
 -3 -6 -6 62.7 46.01
 3 6 6 49.92 44.15
 -3 6 -6 19.21 36.01
 3 -6 6 16.94 37.76
 -3 6 -7 54.36 37.32
 3 -6 7 1.67 34.13
 3 -6 7 15.84 38.54
 -3 -6 -7 -2.57 31.78
 3 6 7 2.53 37
 -3 6 -7 38.69 43.79
 -3 -6 -7 32.86 26.5
 3 6 7 5.19 25.06
 3 -6 8 3.81 40.82
 -3 6 -8 25.61 40.48
 -3 -6 -8 -2.7 38.27
 3 6 8 8 37.9
 -3 -6 -8 104.88 37.76
 3 -6 9 94.16 47.75
 -3 6 -9 -4.13 39.21
 3 6 9 23.19 25.26
 -3 -6 -9 -1.49 22.86
 -3 6 -10 13.8 36.46
 3 -6 10 -2.34 36.36
 3 6 10 3.31 21.42
 -3 -6 -10 45.43 29.17
 -3 -7 11 4.77 11.52
 3 7 -11 5.83 11.82
 3 -7 -11 7.9 39.27
 -3 7 11 2.59 41.39
 3 -7 -10 45.82 47.28
 -3 7 10 14.34 42.3
 -3 -7 10 25.95 15.08
 3 7 -10 9.86 11.39
 3 -7 -9 55.49 49.44
 -3 7 9 21.84 43.51
 -3 7 9 5.5 35.17
 3 -7 -9 -18.61 41.53
 -3 -7 9 -16.43 37.47
 3 7 -9 35.37 35.29
 -3 -7 9 36.42 15.4
 3 7 -9 48.63 16.21
 3 -7 -8 28.02 42.67
 -3 7 8 62.89 48.58
 3 7 -8 30.03 35.98
 -3 7 8 -2.4 28.44
 3 -7 -8 53.26 40.24
 -3 -7 8 22.85 33.46
 3 7 -8 34.93 13.89
 -3 -7 8 26.02 14.63
 -3 -7 7 6.83 28.96
 -3 7 7 10.47 28.89
 3 -7 -7 22.89 34.24
 3 7 -7 6.5 31.67
 -3 -7 7 17.74 11.17
 3 7 -7 7.09 10.45
 3 7 -7 24.46 38.9
 -3 -7 7 7.26 39.4
 3 -7 -7 22.68 42.3
 -3 7 7 65.27 39.74
 -3 -7 6 210.22 29.76
 3 7 -6 150.98 27.3
 3 -7 -6 33.43 37.23
 -3 7 6 162.54 48.04
 3 -7 -6 203.48 55.1
 3 -7 -6 263.28 57.21
 -3 7 6 96.28 23.55
 3 -7 -6 128.45 23.34
 3 7 -6 50.99 43.46
 -3 -7 6 50.06 46.95
 3 7 -6 192.46 58.14
 -3 7 6 61.85 41.54
 -3 -7 6 125.31 50.42
 -3 -7 5 46.45 18.01
 3 7 -5 46.85 18.06
 3 7 -5 43.78 36.16
 -3 -7 5 36.51 36.85
 -3 7 5 80.73 37.64
 3 -7 -5 -6.55 41.35
 3 7 -5 30.74 37.92
 -3 -7 5 65.31 42.21
 -3 7 5 43.87 35.36
 3 -7 -5 19.96 33.94
 3 -7 -5 28.44 33.17
 -3 7 5 47.27 35.03
 -3 7 4 7.19 5.5
 3 -7 -4 21.92 5.55
 -3 -7 4 44.23 12.58
 -3 -7 4 -14.42 29.24
 3 7 -4 -15.92 27.53
 3 -7 -4 19.02 20.45
 -3 7 4 13.71 17.9
 -3 7 4 51.64 32.51
 3 -7 -4 23.69 25.65
 -3 7 4 -1.6 28.75
 3 -7 -4 -25.58 32.56
 -3 -7 4 -9.65 32.07
 3 7 -4 -26.61 37.32
 -3 -7 4 10.11 11.34
 3 -7 -3 19.34 20.74
 -3 -7 3 23.19 13.42
 -3 7 3 16.45 19.64
 3 7 -3 20.41 25.28
 -3 -7 3 23.06 26.71
 -3 7 3 -1.96 27.03
 3 -7 -3 24.89 25.86
 3 7 -3 35 35.97
 -3 7 3 8.8 29.68
 -3 -7 3 12.16 32.7
 3 -7 -3 30.4 32.85
 3 -7 -2 214.01 41.56
 3 7 -2 186.32 42.68
 -3 -7 2 268.57 43.72
 3 -7 -2 270.46 50.24
 -3 7 2 217.64 48.39
 3 7 -2 192.24 49.64
 -3 -7 2 176.41 49.81
 3 -7 -2 132.51 49.76
 -3 -7 2 239.43 67.86
 -3 7 2 154.25 56.8
 3 7 -2 228.46 69.02
 3 -7 -2 140.62 56.63
 -3 7 2 72.19 48.19
 3 -7 -1 91.03 37.63
 3 7 -1 88.15 34.1
 -3 7 1 93.72 38.36
 -3 -7 1 152.29 36.34
 -3 -7 1 129.95 39.42
 3 7 -1 173.04 39.46
 3 7 -1 192.05 61.09
 -3 -7 1 171.81 57.92
 3 -7 -1 100.22 48.97
 -3 7 1 139.15 50.34
 3 -7 -1 175.45 38.18
 -3 7 1 166.99 36.99
 3 -7 -1 210.09 31.43
 -3 7 1 140.25 30.7
 3 7 -1 223.23 32.15
 -3 -7 0 -1.52 29.41
 3 7 0 40.07 32.62
 -3 -7 0 77.2 15.35
 3 7 0 60.78 14.69
 -3 7 0 20.77 31.44
 3 7 0 44.44 40.63
 3 -7 0 4.13 31.77
 -3 -7 0 50.2 39.47
 -3 7 0 44.91 22.66
 -3 7 0 85.44 16.64
 3 -7 0 33.83 14.79
 -3 7 0 42.39 25.93
 3 7 0 54.4 20.01
 -3 -7 0 63.7 20.85
 3 -7 0 86.97 29.72
 3 -7 1 70.56 41.39
 -3 -7 -1 55.86 45.73
 3 7 1 74.81 46.61
 -3 7 -1 61.98 40.15
 -3 -7 -1 155.07 27.75
 3 7 1 159.27 27.38
 -3 7 -1 87.09 32.1
 -3 -7 -1 118.48 46.83
 3 7 1 70.49 31.2
 3 -7 1 219.74 41.63
 -3 7 -1 95.39 38.01
 3 -7 1 62.66 35.22
 3 7 1 240.35 53.94
 -3 -7 -1 107.68 32.24
 3 7 2 14.2 27.97
 -3 -7 -2 13.04 24.18
 -3 7 -2 51.43 27.66
 3 -7 2 51.24 29.78
 3 -7 2 27.47 25.26
 -3 7 -2 -3.95 19.46
 3 7 2 24.99 23.59
 -3 -7 -2 39.09 23.53
 -3 -7 -2 34.84 33.16
 3 7 2 1.62 29.61
 -3 7 -2 20.07 25.81
 3 -7 2 -1.21 26.09
 -3 -7 -2 27.93 12.24
 3 7 2 37.09 12.79
 3 -7 2 42.49 14.08
 -3 7 -2 26 14.33
 3 7 3 22.38 10.55
 3 -7 3 14.62 29.04
 -3 7 -3 2.75 25.21
 -3 -7 -3 30.09 29.2
 3 7 3 1.54 28.47
 -3 -7 -3 20.96 25.44
 3 7 3 5.55 26.67
 3 -7 3 53.22 32.17
 -3 7 -3 49.49 32.24
 -3 7 -3 43.89 16.62
 3 -7 3 20.01 14.46
 3 -7 4 20.51 34.5
 -3 -7 -4 110.14 42.12
 3 7 4 87.23 41.7
 -3 7 -4 1.67 32.61
 -3 -7 -4 75.54 32.05
 3 7 4 107.28 36.35
 3 -7 4 58.8 34.91
 -3 7 -4 41.47 32.04
 3 -7 4 63.16 18.73
 -3 7 -4 64.88 20.18
 -3 -7 -4 124.86 20.89
 3 7 4 63.34 17.74
 -3 7 -5 -5.46 30.49
 3 -7 5 6.98 28.39
 3 7 5 0.53 9.29
 3 -7 5 10.48 11.02
 -3 7 -5 1.92 11.91
 3 7 5 -10.59 33.58
 -3 -7 -5 -18.55 33.29
 -3 7 -5 -1.96 33.81
 3 -7 5 7.94 34.57
 3 7 5 30.22 28.33
 -3 -7 -5 30.38 27.43
 -3 -7 -6 -1.23 21.1
 3 7 6 41.04 30.06
 -3 -7 -6 2.31 37.26
 3 7 6 -11.96 34.92
 -3 7 -6 4.23 33.84
 3 -7 6 16.8 36.83
 3 -7 6 -12.49 34.32
 -3 7 -6 -6.18 30.61
 -3 7 -6 4.79 11.02
 -3 -7 -6 18.89 14.48
 3 7 6 4.15 11.9
 3 -7 7 4.49 35.93
 -3 -7 -7 -2.57 34.89
 -3 7 -7 29.37 37.76
 -3 7 -7 5.24 11.73
 -3 7 -7 -25.78 37.02
 3 -7 7 15.48 31.98
 -3 -7 -7 24.28 27.39
 3 7 7 29.05 27.93
 -3 -7 -8 18.99 35.97
 3 7 8 42.97 43.77
 -3 7 -8 11.17 30.93
 3 -7 8 11.39 32.06
 -3 -7 -8 16.13 25.62
 3 7 8 4.51 27.85
 3 -7 9 -4.26 34.17
 -3 7 -9 -6.14 34.62
 -3 -7 -9 64.22 32.62
 3 7 9 16.2 27.21
 3 -8 -11 24.29 45.1
 -3 8 11 48.15 50.74
 -3 -8 11 55.42 19.63
 3 8 -11 53.72 19.36
 3 -8 -10 39.91 47.42
 -3 8 10 57.32 48.91
 -3 -8 10 38.95 15.65
 3 8 -10 7.56 12.48
 3 8 -9 -5.58 41.47
 -3 -8 9 -6.01 11.52
 3 8 -9 3.34 9.69
 3 -8 -9 5.28 33.48
 -3 -8 9 38.63 40.26
 3 8 -9 5.48 30.98
 -3 8 9 25.02 35.26
 -3 8 9 15.71 38.74
 3 -8 -9 18.35 39.28
 3 8 -8 23.31 41.03
 -3 -8 8 8.42 40
 -3 -8 8 17.54 12.85
 3 8 -8 13.23 11.56
 -3 8 8 52.27 36.97
 3 8 -8 -10.01 35.75
 3 -8 -8 18.41 33.65
 -3 -8 8 7.62 31.34
 3 -8 -8 6.23 43.4
 -3 8 8 7.92 37.85
 3 8 -7 -2.19 25.81
 -3 8 7 2.09 29.91
 -3 -8 7 11.49 28.02
 3 -8 -7 10.35 29.36
 -3 -8 7 14.74 10.95
 3 8 -7 3.93 10.08
 -3 8 7 40.55 40.04
 3 -8 -7 43.44 43.05
 3 -8 -7 27.16 7.24
 3 8 -7 8.51 34.07
 -3 -8 7 13.37 36.84
 3 8 -6 58.38 16.58
 -3 8 6 21.18 30.87
 3 -8 -6 83.74 40.27
 -3 8 6 27.73 33.07
 3 -8 -6 18.42 30.86
 3 -8 -6 60.3 12.3
 -3 8 6 57.47 13.23
 -3 8 6 57.91 36.57
 -3 -8 6 14.78 34.34
 3 -8 -6 58.72 37.7
 3 8 -6 55.96 39.66
 3 8 -6 -15.78 33.07
 -3 -8 6 44.38 36.52
 -3 8 5 159.54 47.76
 3 -8 -5 153.3 33.79
 -3 8 5 157.58 53.64
 3 -8 -5 119.22 49.95
 3 8 -5 242.73 39.62
 -3 8 5 189.09 55.5
 3 8 -5 219.83 65.49
 -3 -8 5 159.03 59.46
 -3 -8 5 91.95 49.35
 3 8 -5 128.37 49.79
 3 -8 -5 142.97 50.03
 3 -8 -5 151.6 54.42
 3 -8 -4 13.76 5.97
 -3 -8 4 25.36 11.95
 3 8 -4 21.01 11
 3 -8 -4 36.78 26.46
 -3 8 4 -9.51 24.23
 3 8 -4 25.53 14.1
 -3 -8 4 -6.84 11.55
 3 8 -4 53.6 28.12
 -3 -8 4 2.71 26.78
 3 -8 -4 12.58 28.43
 -3 -8 4 33.23 32.29
 3 8 -4 23.11 34.72
 -3 8 4 18.79 31.42
 3 -8 -4 31.04 21.32
 -3 8 4 3.44 17.37
 3 8 -3 168.19 29.93
 3 -8 -3 148.53 23.71
 -3 -8 3 145.76 48.35
 3 8 -3 141.99 46.91
 3 -8 -3 69.7 37.42
 -3 -8 3 55.23 22.63
 -3 8 3 193.12 47.67
 3 8 -3 42.78 22.74
 -3 -8 3 62.53 33.22
 3 8 -3 96.86 35.8
 -3 8 3 80.71 34.91
 3 -8 -3 28.21 30.8
 -3 8 2 11.87 8.2
 3 -8 -2 18.66 7.65
 -3 -8 2 62.83 24.93
 3 8 -2 8.78 28.72
 -3 8 2 7.7 25.1
 3 -8 -2 -15.77 27.25
 -3 -8 2 1.74 26.3
 3 8 -2 40.74 12.17
 3 -8 -2 -0.58 17.62
 -3 -8 2 8.61 9.77
 -3 8 2 24.12 16.84
 -3 -8 2 -0.87 25.99
 3 8 -2 3.34 12.36
 3 -8 -2 13.54 20.43
 -3 8 2 18.39 22.45
 3 8 -1 40.47 19.92
 3 -8 -1 41.36 24.08
 -3 8 1 55.36 26.33
 3 -8 -1 33.6 12.26
 -3 8 1 46.24 12.81
 3 8 -1 43.39 13.02
 -3 8 1 84.74 23.74
 -3 -8 1 127.09 25.12
 3 8 -1 69.37 43.14
 -3 8 1 52.91 33.19
 -3 -8 1 27.83 35.19
 3 -8 -1 24.21 31.41
 -3 -8 1 61.72 14.42
 -3 -8 1 38.59 23.11
 3 8 -1 51.61 23.05
 3 -8 -1 120.8 25.93
 3 -8 0 215.98 45.26
 -3 8 0 385.78 47.31
 3 8 0 124.85 56.69
 -3 -8 0 115.34 53.74
 -3 -8 0 465.42 80.13
 -3 8 0 281.41 64.41
 3 8 0 422.7 77.73
 3 -8 0 252.26 63.35
 3 -8 0 382.79 57.66
 -3 8 0 251.02 52.77
 3 8 0 247.35 44.99
 -3 -8 0 420.24 47.38
 3 8 0 141.91 47.29
 -3 -8 0 194.7 48.52
 -3 8 0 195.67 53.95
 3 -8 0 217.37 54.6
 -3 -8 -1 246.34 88.95
 3 8 1 354.66 93.8
 3 8 1 478.79 79.27
 -3 8 -1 426.43 87.71
 3 8 1 306.2 82.44
 -3 -8 -1 293.54 81.13
 -3 8 -1 353.39 87.76
 3 -8 1 267.14 85.64
 -3 -8 -1 504.73 103.82
 3 8 1 417.44 99.94
 -3 8 -1 310.84 90.46
 3 -8 1 296.64 89.93
 3 -8 2 227.82 43.08
 3 8 2 139.23 26.93
 -3 8 -2 54.31 35.93
 -3 -8 -2 114.36 45.15
 3 8 2 83.35 42.43
 3 -8 2 21.5 31.94
 3 8 2 180.49 56.97
 -3 -8 -2 154.9 51.38
 -3 -8 -2 98 35.4
 3 -8 2 191.79 44.21
 3 8 2 98.96 35.1
 -3 8 -2 41.77 31.98
 -3 8 -2 216.44 34.4
 3 -8 2 132.26 31.51
 -3 -8 -2 220.41 29.06
 -3 8 -2 171.36 43.01
 -3 8 -3 66.78 33.01
 3 -8 3 137.69 38.98
 3 8 3 9.26 31.44
 -3 -8 -3 19.06 27.94
 -3 -8 -3 47.74 26.45
 -3 -8 -3 28.37 13
 3 8 3 30.87 11.48
 -3 8 -3 6.79 25.97
 3 8 3 31.22 29.85
 -3 -8 -3 35.27 30.81
 3 -8 3 48.54 33.35
 3 -8 3 92.71 19.2
 3 -8 3 53.75 29.75
 -3 8 -3 31.03 17.14
 3 -8 4 51.16 31.34
 -3 8 -4 -12 27
 3 -8 4 14.36 12.8
 -3 8 -4 15.44 13.06
 -3 -8 -4 13.4 9.64
 3 8 4 12.98 8.64
 -3 -8 -4 8.84 26.18
 3 8 4 23.77 29.59
 -3 8 -4 6.7 26.64
 3 -8 4 24.03 33.05
 -3 -8 -4 26.78 27.77
 3 8 4 38.33 30.82
 -3 8 -5 143.26 55.28
 3 -8 5 58.92 50.3
 3 8 5 45.38 39.65
 3 -8 5 103.27 45.85
 -3 8 -5 117.03 45.97
 -3 -8 -5 278.07 56.01
 3 -8 5 72.4 28.6
 -3 -8 -5 186.76 31.87
 3 8 5 150.16 29.94
 -3 -8 -5 88.55 47.89
 3 8 5 134.8 53.87
 -3 8 -6 105.34 50.46
 3 -8 6 109.24 49.73
 -3 -8 -6 125.77 56.39
 3 -8 6 213.88 37.99
 -3 8 -6 162.52 36.67
 -3 -8 -6 52.28 41.16
 3 8 6 99.86 45.71
 3 8 6 152.03 62.78
 -3 8 -6 96.34 51.8
 3 -8 6 55.97 51.8
 -3 -8 -7 86.5 23.29
 -3 8 -7 35.85 17.47
 3 8 7 -9.02 32.79
 -3 -8 -7 81.79 35.34
 3 -8 7 95.52 22.07
 3 -8 7 55.23 38.95
 -3 8 -7 42.23 36.54
 -3 -8 -7 -10.35 41.32
 3 8 7 18.09 42.03
 -3 8 -7 44.77 40.6
 3 8 7 57.46 19.77
 -3 -8 -8 21.89 33.69
 3 8 8 21.72 33.94
 -3 -8 -8 18.6 26.58
 3 8 8 -17.56 26.47
 -3 8 -8 1.93 31.19
 3 -8 8 -1.93 29.77
 3 -8 8 30.48 15.31
 -3 8 -8 0.65 10.41
 -3 -8 -9 -1.67 22.68
 3 8 9 6.85 24.18
 -3 8 -9 15.49 13.06
 -3 8 -9 -2.08 30.32
 3 -8 9 -2.12 31.24
 3 -9 -10 57.22 45.73
 -3 9 10 5.07 36.81
 3 9 -10 65.42 21.78
 3 9 -10 43.81 45.09
 3 -9 -9 -7.07 41.3
 -3 9 9 65.2 50.9
 3 -9 -9 -8 32.3
 -3 -9 9 -5.56 33.67
 3 9 -9 2.75 31.06
 -3 9 9 -11.04 34.5
 3 9 -9 4.64 11.02
 -3 -9 9 9.39 13.1
 3 9 -9 15.11 35.83
 -3 -9 9 11.46 40.51
 3 -9 -8 39.7 42.68
 -3 9 8 45.99 38.21
 -3 -9 8 -2.56 31.58
 -3 9 8 31.39 32.85
 3 9 -8 -20.18 36.03
 3 -9 -8 41.07 36.86
 3 9 -8 -16.42 35.4
 -3 -9 8 49.33 39.02
 -3 -9 8 9.36 11.53
 3 9 -8 17.04 11.65
 -3 9 7 17.09 8.11
 3 -9 -7 -12.21 27.74
 -3 -9 7 17.14 12.83
 3 9 -7 20.62 11.87
 3 9 -7 -4.29 29.77
 -3 -9 7 32.31 35.67
 -3 9 7 63.18 41.92
 3 -9 -7 3.45 40.28
 3 9 -7 -2.21 27.7
 -3 9 7 -2.09 27.81
 -3 -9 7 64.98 38.2
 3 -9 -7 22.56 30.36
 3 -9 -6 53.79 38.91
 -3 9 6 23.25 30.22
 -3 9 6 32.42 33.66
 3 -9 -6 38.94 33.32
 -3 -9 6 67.11 16.67
 3 9 -6 52.21 15.51
 3 9 -6 1.28 29.11
 -3 -9 6 14.1 31.81
 -3 9 6 41.83 11.66
 3 -9 -6 19.95 30.84
 -3 -9 6 4.27 27.83
 3 9 -6 47.85 35.98
 -3 9 6 26.03 33.82
 -3 -9 5 49.41 15.25
 3 9 -5 46.1 14.93
 3 -9 -5 36.26 28.3
 -3 9 5 15.85 20.91
 3 9 -5 18.89 29.67
 -3 -9 5 14.67 31.01
 -3 9 5 6.27 24.41
 3 -9 -5 -8.04 25.25
 3 9 -5 28.68 28.04
 -3 -9 5 14.63 29.09
 3 -9 -5 19.94 28.52
 -3 9 5 23.71 31
 -3 9 5 37.44 8.98
 3 -9 -5 33.01 9.21
 -3 -9 5 25.45 15.46
 3 -9 -4 37.04 7.36
 -3 9 4 -8.68 25.81
 3 -9 -4 1.24 23.02
 -3 -9 4 20.02 24.89
 3 9 -4 11.19 11.11
 -3 -9 4 28.84 11.96
 3 -9 -4 -4.64 30.38
 -3 9 4 1.54 23.52
 3 9 -4 39.02 30.97
 -3 -9 4 -25.74 32.3
 3 9 -4 -1.85 23.4
 -3 9 4 7.15 5.45
 3 -9 -4 13.07 20.81
 -3 9 4 10.84 17.36
 -3 -9 4 17 13.64
 3 9 -4 3.98 11.74
 -3 -9 3 81.73 40.46
 3 9 -3 97.76 41.5
 -3 9 3 39.94 33.49
 3 -9 -3 -5.59 29.35
 -3 9 3 75.08 32.41
 3 -9 -3 31.71 25.75
 3 9 -3 49.99 18.34
 3 -9 -3 33.68 24.11
 -3 9 3 29.54 23.43
 -3 -9 3 29.54 17.18
 -3 -9 3 103.47 33.53
 3 9 -3 76.53 31.29
 3 -9 -2 169.82 40.71
 -3 9 2 184.8 40.58
 3 9 -2 113.9 39.55
 3 9 -2 166.43 34.49
 -3 -9 2 143.26 34.07
 3 -9 -2 200.03 32.95
 3 -9 -2 124.6 41.65
 -3 -9 2 116.41 39.88
 -3 9 2 93.65 40.59
 3 -9 -2 79.92 44.19
 -3 9 2 104.71 43.03
 3 9 -2 146.16 54.92
 -3 -9 2 190.23 58.23
 3 -9 -1 148.05 28.9
 -3 -9 1 125.06 32.21
 3 -9 -1 56.45 16.3
 -3 9 1 65.4 16.62
 3 9 -1 42.47 22.62
 -3 -9 1 38.29 22.02
 -3 9 1 33.28 25.09
 3 -9 -1 47.23 25.52
 3 9 -1 71.93 41.18
 -3 9 1 45.03 31.75
 -3 -9 1 109.24 43.57
 3 -9 -1 48.87 32.95
 3 9 -1 64.61 26.03
 -3 9 1 49.77 23.73
 -3 -9 1 107.05 18.32
 3 9 -1 128.68 18.89
 -3 -9 0 52.89 34.49
 3 9 0 86.95 37
 -3 -9 0 56.89 37.87
 -3 9 0 63.68 33.89
 3 9 0 74.61 38.77
 3 -9 0 34.39 32.65
 3 -9 0 71.14 19.2
 3 9 0 112.04 19.86
 3 9 0 38.54 22.83
 3 -9 0 42.8 27.16
 -3 -9 0 62.03 24.65
 -3 9 0 98.24 32.66
 -3 9 0 91.02 27.35
 3 -9 0 45.6 24.97
 -3 -9 -1 32.93 12.99
 3 -9 1 47.06 29.86
 -3 9 -1 22.9 20.18
 3 9 1 27.11 19
 -3 -9 -1 1.21 16.02
 -3 -9 -1 104.33 41.13
 3 9 1 21.05 35.54
 3 -9 1 2.49 22.93
 3 9 1 31.49 32.39
 -3 9 -1 13.99 25.42
 -3 -9 -1 -16.17 32.51
 -3 9 -1 6.03 23.59
 3 -9 1 18.51 24.39
 -3 9 -1 83.37 17.11
 3 -9 2 38.25 15.88
 -3 -9 -2 70.32 41.1
 -3 -9 -2 -1.72 25.72
 3 9 2 25.34 29.48
 3 -9 2 27.84 23.41
 -3 9 -2 -6.07 22.66
 3 -9 2 47.14 26.4
 -3 9 -2 56.08 27.36
 3 9 2 15.79 36.41
 3 -9 2 33.67 26
 -3 9 -2 -3.36 25.04
 -3 -9 -2 25.73 11.95
 3 9 2 22.3 10.57
 3 9 2 91.27 27.72
 -3 -9 -2 78.84 25.42
 3 9 3 11.62 12.83
 3 9 3 36.2 27.54
 -3 -9 -3 35.09 28.23
 -3 -9 -3 135.09 51.3
 -3 9 -3 57.18 32.64
 3 -9 3 46.75 30.66
 -3 9 -3 15.24 28.53
 -3 -9 -3 32.46 28.75
 3 -9 3 2.9 26.19
 3 9 3 6.4 26.63
 3 -9 3 77.15 30.64
 -3 9 -3 29.09 25.6
 -3 9 -4 26.49 18.37
 3 -9 4 38.95 16.51
 3 9 4 64.67 14.27
 -3 -9 -4 36.56 13.47
 -3 9 -4 62.06 34.33
 3 -9 4 -8.56 29.3
 3 9 4 -19.02 34.57
 -3 -9 -4 17.19 32.63
 -3 -9 -4 31.01 26.8
 -3 9 -4 28.15 29.34
 3 9 4 12.94 29.25
 3 -9 4 25.8 33.29
 3 9 5 38.29 33.57
 -3 -9 -5 8.32 27.76
 3 9 5 17.97 9.86
 -3 -9 -5 26.21 11.65
 -3 9 -5 4.47 26.96
 3 -9 5 10.47 27.27
 3 -9 5 39.62 15.53
 -3 9 -5 46.15 17.43
 -3 -9 -5 -6.54 25.86
 3 9 5 38.32 33.74
 -3 9 -5 46.19 38.99
 3 -9 5 -15.38 35.91
 3 9 6 1.67 7.6
 -3 -9 -6 16.56 10.7
 -3 -9 -6 -2.86 26.19
 3 9 6 13.05 28.92
 -3 9 -6 -4.87 28.5
 3 -9 6 18.48 32.69
 -3 9 -6 7.16 12.48
 3 -9 6 -4.11 12.66
 3 9 6 9.74 36.3
 -3 9 -6 8.31 33.19
 3 -9 6 -18.43 37.01
 -3 -9 -6 30.05 36.61
 3 9 7 5.21 10.62
 -3 9 -7 -9.02 31.15
 3 -9 7 -18.4 34.19
 -3 -9 -7 9.13 10.24
 3 -9 7 1.95 12.3
 -3 9 -7 -4.49 12.64
 -3 -9 -7 4.6 25.84
 3 9 7 14.15 30.39
 -3 -9 -7 -5.19 37.02
 3 9 7 34.24 39.69
 -3 9 -7 8.89 34.18
 3 -9 8 14.06 31.84
 -3 9 -8 17.82 30.48
 -3 -9 -8 18.18 12.95
 3 9 8 0.84 9.61
 -3 -9 -8 18.27 27.54
 3 9 8 -1.68 23.66
 3 -9 8 9.38 11.84
 -3 9 -8 16.2 13.78
 3 -9 9 11.48 13.07
 -3 9 -9 -2.92 10.05
 -3 9 -9 -2.15 29.2
 3 -9 9 2.15 26.84
 3 9 9 -1.83 25.45
 -3 -9 -9 6.98 24
 -3 10 10 65.28 50.04
 3 -10 -10 55.54 52.6
 3 10 -10 -4.2 37.81
 -3 -10 10 73 46.1
 -3 -10 10 56.35 18.87
 3 10 -10 39.17 17.59
 -3 -10 9 91.59 24.08
 3 10 -9 89.34 23.21
 3 10 -9 11.06 33.97
 -3 -10 9 48.32 41.37
 3 -10 -9 85.43 56.07
 -3 10 9 137.22 54.04
 3 -10 -8 18.97 40.15
 -3 10 8 23.93 34.36
 -3 -10 8 10.26 28.17
 -3 10 8 26.34 32.75
 3 -10 -8 36.74 34.09
 3 10 -8 27.71 33.1
 3 -10 -8 40.99 31.72
 -3 -10 8 49.86 15.78
 3 10 -8 36.52 14.11
 -3 10 8 21.48 10.2
 3 10 -8 -24.67 36.15
 -3 -10 8 10.14 35.28
 3 -10 -7 33.59 39.58
 -3 10 7 55.03 38.23
 -3 10 7 33.01 32.13
 3 -10 -7 40.21 31.53
 3 10 -7 -2.21 26.14
 -3 10 7 22.8 31.46
 3 -10 -7 28.47 32.72
 -3 -10 7 9.18 27.14
 -3 10 7 38.49 8.28
 -3 -10 7 47.23 14.75
 3 10 -7 25.74 11.73
 3 10 -7 43.33 33.98
 -3 -10 7 16.45 31.26
 3 -10 -7 -6.39 9.22
 -3 -10 6 65.65 39.77
 3 10 -6 31.79 36.2
 -3 10 6 123.67 44.92
 3 -10 -6 93.44 43.4
 3 -10 -6 23.54 34.31
 -3 -10 6 79.77 42.34
 3 10 -6 94.97 46.83
 -3 10 6 66.17 39.27
 3 -10 -6 143.56 48.85
 -3 10 6 122 42.46
 3 -10 -6 58.73 17.01
 -3 -10 5 154.84 62.55
 -3 -10 5 178.16 69.96
 -3 -10 5 377.4 58.2
 3 10 -5 379.24 60.46
 -3 10 5 342.47 50.8
 3 -10 -5 322.58 50.02
 3 10 -5 246.55 75.19
 3 10 -5 355.45 55.68
 3 -10 -5 277.32 65.09
 -3 10 5 394.36 67.03
 -3 10 5 127.59 63.95
 3 10 -5 236.65 65.43
 3 -10 -5 174.85 64.58
 3 -10 -5 81.39 59.24
 -3 10 5 106.73 60.5
 -3 -10 4 335.65 63.98
 -3 10 4 166.61 69.94
 3 -10 -4 227.34 72.21
 3 -10 -4 350.15 70.16
 -3 10 4 316.53 67.97
 -3 -10 4 280.81 81.82
 3 10 -4 336.69 85.51
 -3 10 4 192.26 72.27
 3 -10 -4 278.91 58.65
 3 10 -4 264.21 72.37
 -3 -10 4 217.23 70.37
 3 -10 -4 141.55 69.81
 3 10 -3 33.6 20.83
 3 -10 -3 119.91 31.66
 -3 -10 3 151.61 46.21
 3 10 -3 64.34 38.33
 -3 10 3 93.87 37.55
 3 -10 -3 52.15 33.25
 3 10 -3 100.65 26.27
 -3 10 3 54.33 31.55
 3 -10 -3 8.56 24.78
 3 10 -3 39.7 29.21
 -3 -10 3 14.65 27.92
 3 -10 -2 48.27 14.08
 -3 10 2 98.1 15.33
 3 10 -2 77.84 26.75
 -3 -10 2 109.02 29.99
 -3 10 2 29.18 22.3
 3 -10 -2 36.81 24.42
 -3 -10 2 41.96 16.91
 3 10 -2 54.07 17.15
 3 -10 -2 42.95 21.8
 -3 10 2 47.2 20.95
 -3 10 2 26.89 26.29
 3 -10 -2 29.07 26.65
 -3 -10 2 67.91 37.48
 3 10 -2 -16.49 32.79
 3 -10 -1 84.04 23.62
 3 10 -1 25.01 17.54
 -3 10 1 30.51 18.3
 3 10 -1 49.99 20.99
 -3 -10 1 17.59 18.82
 -3 10 1 22.15 23.38
 3 -10 -1 8.69 19.26
 -3 10 1 60.68 13.06
 -3 -10 1 50.27 22.23
 3 -10 -1 29.03 12.23
 3 10 -1 46.1 37.03
 -3 10 1 20.05 24.73
 -3 -10 1 28.67 33.67
 3 -10 -1 58.5 30.76
 3 10 0 127.02 38.69
 -3 -10 0 119.72 38.11
 -3 10 0 183.7 42.07
 3 -10 0 106.43 41.45
 -3 10 0 96.83 42.09
 -3 -10 0 171.46 48.44
 3 10 0 128.51 44.67
 3 -10 0 168.97 34.65
 -3 -10 0 117.2 50.03
 -3 10 0 55.07 40.66
 3 10 0 134.2 51.71
 3 -10 0 102.42 45.74
 3 10 1 137.44 25.65
 -3 10 -1 170 40.46
 3 -10 1 109.69 25.46
 -3 10 -1 52.95 32.25
 3 -10 1 81.8 34.44
 3 10 1 82.86 29.93
 -3 -10 -1 105.51 31.21
 -3 -10 -1 32.49 38.2
 3 10 1 44.25 42.21
 3 -10 1 55.71 33.46
 3 10 1 118.88 44.73
 -3 -10 -1 149.38 47.55
 -3 10 -1 57.42 32.93
 3 -10 2 35.57 13.48
 -3 10 -2 59.81 16.39
 3 10 2 0.87 20.29
 -3 -10 -2 37.77 20.87
 -3 -10 -2 49.43 36.89
 3 10 2 12.65 35.3
 -3 -10 -2 -5.22 27.43
 3 10 2 20.54 26.19
 -3 10 -2 -4.69 22.54
 3 -10 2 -12.55 22.66
 -3 10 -2 47.47 28.29
 3 -10 2 47.81 27.57
 3 -10 2 30.25 23.35
 -3 10 -2 10.92 19.49
 3 10 2 36.93 11.58
 -3 -10 -2 51.33 12.7
 -3 10 -3 26.9 14.18
 3 -10 3 5.49 13.02
 3 10 3 29.78 25.8
 -3 -10 -3 -13.87 22.24
 3 -10 3 35.75 30.57
 -3 10 -3 6.18 19.83
 -3 10 -3 36.36 28.69
 3 -10 3 40.05 28.62
 -3 -10 -3 1.62 37.51
 -3 10 -3 1.37 21.84
 3 10 3 12.96 24.86
 -3 -10 -3 -8.37 24.9
 3 -10 3 1.45 23.16
 3 10 3 97.37 47.7
 -3 -10 -3 35.26 11.44
 3 10 3 33.48 11.07
 3 -10 4 23.79 35.43
 -3 -10 -4 109.82 22.37
 3 10 4 86.13 20.11
 -3 -10 -4 50.77 33.1
 3 -10 4 102.27 41.57
 -3 10 -4 48.05 34.04
 3 -10 4 48.57 32.47
 3 -10 4 142.34 31.34
 3 10 4 118.67 53.33
 -3 -10 -4 47.41 44.04
 -3 -10 -4 31.35 31.07
 -3 10 -4 26.38 35.62
 3 10 4 39.26 37.41
 -3 10 -5 -3.81 31.69
 3 -10 5 22.69 36.01
 3 -10 5 11.04 30.86
 -3 10 -5 38.59 32.91
 -3 10 -5 62.53 25.54
 3 10 5 89.1 19.66
 3 -10 5 97.34 25.02
 -3 -10 -5 69.31 38.12
 3 10 5 88.3 48.65
 3 10 5 2.15 33.66
 -3 -10 -5 52.49 35.43
 3 10 6 33.65 35.99
 -3 10 -6 2.05 34.16
 3 -10 6 36.55 39.24
 -3 -10 -6 32.65 34.2
 -3 10 -6 43.69 31.62
 3 10 6 8.49 32.14
 -3 -10 -6 37.43 31.34
 3 -10 6 26.66 16.68
 -3 10 -6 55.98 20.16
 -3 -10 -6 44.2 14.03
 3 10 6 56.44 15.28
 3 -10 6 -1.71 29.91
 -3 -10 -7 11.79 9.61
 3 10 7 28.18 13.03
 -3 -10 -7 18.05 27.07
 3 10 7 54.09 33.36
 3 -10 7 9.27 12.5
 -3 10 -7 11.73 12.92
 3 10 7 53.07 41.7
 -3 10 -7 -1.86 27.52
 3 -10 7 37.73 30.54
 -3 10 -8 11.46 12.4
 3 -10 8 12.23 12.94
 -3 10 -8 -26.15 34.18
 3 -10 8 20.59 33.22
 -3 -10 -8 1.74 24.47
 3 10 8 -8.93 26.91
 -3 -10 -8 10.7 10.67
 3 10 8 4.07 9.06
 3 -11 -9 50.04 46.4
 -3 11 9 60.59 40.81
 -3 -11 9 39.37 16.04
 3 11 -9 27.62 13.39
 -3 -11 9 -1.91 33.82
 3 11 -9 -1.86 30.88
 3 -11 -8 -2.03 29.71
 -3 11 8 -12.24 29.47
 -3 11 8 7.84 34.91
 3 -11 -8 -8.67 35.31
 -3 -11 8 23.26 12.73
 3 11 -8 9.91 10.56
 3 11 -8 20.53 32.47
 -3 -11 8 -10.29 34.44
 -3 -11 7 12.31 11.57
 3 11 -7 19.83 11.82
 -3 11 7 1.91 26.45
 3 -11 -7 -3.83 26.8
 -3 11 7 4.11 25.79
 3 11 -7 13.37 28.29
 3 -11 -7 -14.1 32.28
 -3 -11 7 2.32 26.65
 -3 -11 7 14.14 30.4
 3 11 -7 12.31 29.22
 -3 11 7 8.36 27.66
 3 -11 -7 24.68 33.36
 3 -11 -6 4.52 33.33
 -3 11 6 -13.58 33
 3 -11 -6 -7.16 25.52
 -3 -11 6 11.03 29.83
 -3 11 6 10.99 26.09
 -3 -11 6 -12.87 17.85
 3 11 -6 15.01 28.27
 -3 -11 6 -2.78 27.65
 3 11 -6 -13.39 29.78
 3 -11 -6 10.35 27.08
 -3 11 6 -12.57 26.19
 -3 -11 5 15.02 28.53
 3 11 -5 -10.75 28.2
 3 11 -5 15.57 15.11
 -3 -11 5 55.45 13.97
 3 11 -5 63.17 30.25
 -3 -11 5 5.86 10.48
 3 11 -5 10.94 10.31
 -3 -11 5 13.39 25.82
 3 -11 -5 6.39 21.3
 -3 11 5 0.98 18
 3 -11 -5 20.07 26.59
 -3 11 5 6.29 24.1
 3 -11 -5 -1.49 22.11
 -3 11 5 18.44 25.39
 3 -11 -5 34.6 5.97
 -3 11 5 1.79 5.85
 -3 11 4 44.06 10.23
 -3 11 4 43.97 28.39
 3 -11 -4 30.36 24.3
 3 11 -4 113.08 34.04
 3 11 -4 39.09 15.44
 -3 -11 4 29.46 14.81
 3 -11 -4 25.46 28.7
 -3 -11 4 26.22 31.01
 3 11 -4 43.87 30.68
 -3 11 4 32.52 29.06
 3 -11 -4 30.68 9.92
 -3 -11 4 38.88 14.71
 3 -11 -4 30.8 21.01
 -3 11 4 43.67 20.78
 3 11 -4 34.33 17.8
 3 11 -3 36.3 27.29
 -3 -11 3 20.45 24.77
 -3 -11 3 104.96 23.75
 3 -11 -3 75.24 18.12
 3 11 -3 109.75 24.28
 -3 11 3 22.59 25.95
 3 -11 -3 26.76 24.35
 -3 -11 3 27.99 17.59
 3 11 -3 54.02 18.98
 -3 -11 3 53.61 35.01
 3 11 -3 96.94 39.73
 -3 11 3 131.6 38.14
 3 -11 -3 23.13 27.88
 3 11 -2 17.6 19.95
 -3 -11 2 68.37 24.41
 -3 11 2 13.18 21.61
 3 -11 -2 13.63 22.31
 -3 -11 2 25.38 25.14
 3 11 -2 29.73 30.94
 -3 11 2 26.48 21.59
 3 -11 -2 4.42 18.37
 -3 -11 2 35.37 14.46
 3 11 -2 29.76 14.36
 3 -11 -2 10.25 17.24
 -3 11 2 29.06 18.58
 -3 11 2 44.7 11.34
 3 -11 -2 21.42 9.79
 -3 -11 2 103.56 27.1
 3 11 -1 43.09 12.11
 3 -11 -1 15.87 17
 -3 -11 1 19.31 16.89
 -3 11 1 16.18 16.32
 3 11 -1 25.34 30.28
 -3 11 1 -5.24 23.35
 -3 -11 1 19.39 28.92
 3 -11 -1 22.65 23.57
 3 11 -1 5.23 16.55
 -3 -11 1 10.52 17.2
 -3 11 1 -9.81 21.36
 3 -11 -1 16.72 19.62
 -3 11 1 19.84 9.77
 3 -11 -1 12.22 8.61
 3 11 0 13.96 25.17
 -3 11 0 -3.6 19.53
 3 -11 0 13.9 23.46
 3 -11 0 10.45 9.94
 -3 11 0 35.53 11.45
 -3 -11 0 47.67 11.74
 3 11 0 37.82 24.88
 -3 -11 0 -1.81 22.62
 -3 -11 0 39.04 31.34
 3 -11 0 28.52 22.05
 3 11 0 10.4 17.35
 -3 11 0 -9.93 20.41
 -3 -11 0 15.49 15.76
 -3 11 0 15.46 15.38
 3 -11 0 14.28 17.49
 3 11 0 48.26 11.34
 3 -11 1 55.43 16.61
 -3 11 -1 12.73 23.67
 3 -11 1 40.09 26.77
 3 -11 1 64.49 26.6
 -3 11 -1 42.81 22.47
 3 -11 1 55.84 28.86
 -3 -11 -1 54.04 36.83
 3 11 1 49.56 34.52
 -3 11 -1 34.29 25.26
 3 11 1 67.46 15.6
 3 11 1 30.22 21.67
 -3 -11 -1 36.34 21.52
 -3 11 -1 91.31 19.44
 -3 -11 -1 30.62 33.06
 3 11 1 33.29 34.18
 3 11 2 117.92 45.57
 -3 11 -2 106 37.05
 3 -11 2 82.24 35.14
 -3 11 -2 126.31 36.66
 -3 -11 -2 68.68 32.84
 3 -11 2 91.75 26.88
 -3 -11 -2 171.15 49.88
 -3 11 -2 49.3 34.29
 3 -11 2 62.54 37.19
 3 11 2 112.78 36.54
 3 11 2 35.03 44.89
 -3 -11 -2 46.24 44.74
 3 11 2 151.31 27.5
 3 -11 3 36.03 16.47
 -3 11 -3 53.97 17.7
 -3 11 -3 69.41 28.5
 3 -11 3 56.78 27.29
 -3 -11 -3 36.18 25.72
 3 11 3 20.49 25.25
 -3 -11 -3 11.86 38.56
 3 11 3 18.47 41.26
 -3 11 -3 32.35 25.92
 3 -11 3 38.89 28.3
 3 11 3 59.73 15.15
 -3 11 -3 41.43 27.99
 -3 -11 -3 50.84 32.66
 3 11 3 45.9 32.26
 3 -11 3 1.44 25.17
 3 11 4 -9.13 25.22
 -3 11 -4 13.03 26.6
 -3 -11 -4 12.13 23.95
 -3 -11 -4 36.45 38.08
 3 -11 4 5.7 12.15
 3 11 4 24.67 26.73
 -3 -11 -4 3.88 23.99
 -3 11 -4 8.09 12.53
 3 -11 4 -8.57 28.49
 3 11 4 -1.88 37.23
 3 11 4 19.83 10.96
 -3 -11 -4 22 11.42
 -3 11 -4 7.53 25.68
 3 -11 4 1.58 25.54
 -3 11 -4 26.93 23.98
 -3 11 -5 40.92 33.33
 3 -11 5 60.7 33.99
 -3 -11 -5 56.8 16.19
 3 11 5 40.88 14.18
 3 11 5 15.02 44.37
 -3 -11 -5 9.8 37.85
 3 11 5 27.85 32.09
 -3 -11 -5 29.27 32.01
 -3 -11 -5 41.11 32.27
 -3 11 -5 5.71 29.89
 3 -11 5 46.8 36.23
 -3 11 -5 89.66 25.94
 3 -11 5 55.74 23.94
 3 11 6 9.84 8.67
 -3 -11 -6 14.59 9.87
 -3 -11 -6 19.34 32.24
 3 11 6 23.59 33.98
 -3 -11 -6 -18.67 35.56
 3 -11 6 -3.53 25.51
 -3 11 -6 17.58 28.39
 3 11 6 -7.27 29.39
 -3 11 -6 -12.17 32.74
 3 -11 6 32.16 34.99
 -3 11 -6 9.98 18.35
 3 -11 6 4.56 14.27
 -3 11 -7 -11.4 28.65
 3 -11 7 7.76 27.06
 -3 -11 -7 8.64 8.4
 3 11 7 14.02 9.27
 3 11 7 34.46 32.81
 -3 -11 -7 -1.76 28.92
 3 -11 7 7.34 12.64
 -3 11 -7 -2.47 13.08
 -3 11 -8 -14.55 26.42
 3 -11 8 29.65 30.94
 3 -11 8 13.4 13.17
 -3 11 -8 41.15 16.95
 -3 -11 -8 9.16 28.78
 3 11 8 -17.16 32.17
 -3 -11 -8 6.67 9.67
 3 11 8 11.02 10.74
 3 -12 -9 15.71 28.48
 3 12 -9 46.2 34.27
 -3 -12 9 28.96 32.26
 -3 -12 9 0.63 9.59
 3 12 -9 1.24 9.37
 3 -12 -9 4.98 33.82
 -3 12 9 -9.53 36.29
 -3 12 8 -12.74 29.59
 3 -12 -8 33.79 32.81
 -3 -12 8 -5.36 31.58
 3 12 -8 40.44 34.64
 -3 -12 8 4.88 11.12
 3 12 -8 3.35 9.58
 3 -12 -8 21.25 35.21
 -3 12 8 7.99 31.04
 -3 12 7 -11.06 8.74
 -3 12 7 20.66 27.36
 3 12 -7 -2.3 27.37
 -3 -12 7 14.03 26.92
 3 12 -7 49.23 32.6
 -3 -12 7 9.72 30.31
 -3 12 7 4.02 29.01
 3 -12 -7 13.91 28.69
 -3 -12 7 10.14 10.74
 3 12 -7 17.22 10.2
 -3 12 7 13.84 28.18
 3 -12 -7 7.21 32.81
 3 12 -6 11.24 25.51
 -3 -12 6 -5.79 26.48
 -3 -12 6 13.19 12.2
 3 12 -6 21.14 13.32
 3 -12 -6 0.48 8.77
 -3 -12 6 -33.26 25.07
 -3 12 6 9.09 24.51
 -3 -12 6 6.69 25.78
 -3 12 6 29.52 6.25
 -3 12 6 -3.64 24.54
 3 -12 -6 14 25.66
 3 -12 -6 31.16 32.6
 3 12 -6 -4.51 31.12
 -3 12 6 8.03 23.43
 3 -12 -5 16.36 22.25
 -3 12 5 14.11 19.37
 -3 12 5 -1.58 22.86
 3 -12 -5 -3.16 21.29
 3 12 -5 24.48 11.73
 -3 -12 5 7.47 11.6
 -3 12 5 20.05 6.87
 -3 -12 5 21.72 26.76
 3 12 -5 16.95 26.25
 3 12 -5 58.65 36.05
 -3 -12 5 4.34 26.8
 -3 -12 5 2.6 13.98
 3 12 -5 8.78 13.49
 -3 12 5 4.75 24.44
 -3 12 4 -1.41 24.34
 3 -12 -4 17.63 22.22
 -3 -12 4 43.69 30.14
 3 12 -4 -27.02 28.57
 -3 -12 4 85.19 18.95
 -3 -12 4 18.38 29.12
 3 12 -4 36.34 31.07
 3 12 -4 51.48 16.99
 3 -12 -4 14.2 22.24
 -3 12 4 52.48 23.53
 3 12 -4 67.92 18.97
 -3 12 4 15.92 24.17
 -3 -12 4 68.36 14.8
 -3 12 4 36.57 11.06
 -3 12 3 19.93 22.79
 3 -12 -3 55.45 26.92
 3 12 -3 93.95 21.62
 3 12 -3 70.69 28.62
 -3 -12 3 20.76 24.12
 -3 -12 3 17.76 13.11
 3 -12 -3 21.67 20.85
 -3 12 3 55.97 23.32
 3 12 -3 10.73 13.6
 -3 -12 3 65.2 33.58
 3 12 -3 46.44 30.04
 -3 12 3 40.79 26.86
 3 -12 -3 -29.38 34.94
 -3 -12 3 95.27 22.07
 3 -12 -3 76.85 16.15
 3 -12 -2 75.73 16.61
 -3 12 2 120.55 18.4
 3 12 -2 54.39 26.71
 -3 -12 2 128.24 32.29
 3 12 -2 73.36 20.25
 -3 -12 2 38.6 31.52
 -3 12 2 38.4 26.83
 3 -12 -2 14.56 29.6
 3 12 -2 65.96 37.29
 -3 12 2 69.39 28.99
 3 -12 -2 59.33 29.83
 -3 -12 2 27.31 17.52
 3 -12 -2 48.9 23.85
 -3 12 2 54.36 23.51
 -3 12 1 69.94 29.11
 -3 -12 1 108.98 30
 3 12 -1 167.18 31.03
 3 -12 -1 181.19 36.08
 -3 -12 1 111.97 32.8
 3 -12 -1 105.46 23.72
 3 12 -1 166.08 53.84
 -3 12 1 39.23 32.36
 -3 -12 1 116.06 45.68
 3 -12 -1 30 36.27
 3 12 -1 145.25 25.91
 -3 12 1 66.82 33.27
 3 12 -1 54.8 29.35
 3 -12 -1 119.18 36.77
 3 -12 0 63.43 25.56
 -3 12 0 53.8 23.32
 -3 -12 0 101.17 18.89
 3 12 0 84.68 17.58
 3 -12 0 17.85 23.71
 3 12 0 61.96 25.3
 -3 12 0 72.51 30.06
 -3 -12 0 93.2 26.54
 3 -12 0 96.97 18.98
 -3 12 0 63.7 17.34
 3 12 0 92.06 38.8
 3 -12 0 39.59 32.57
 -3 -12 0 72.11 31.22
 3 12 0 58.03 29.17
 -3 -12 0 84.8 39.06
 -3 12 0 23.48 25.08
 3 -12 1 202.04 39.79
 -3 12 -1 188.85 39.18
 3 12 1 153.78 25.56
 -3 12 -1 68.78 35.3
 3 -12 1 78.93 35.4
 -3 -12 -1 70.4 29.41
 3 12 1 61.96 29.47
 3 -12 1 31.2 30.26
 -3 -12 -1 128.45 47.66
 3 12 1 115.36 45.1
 -3 12 -1 34.52 31.05
 3 12 1 71.11 38.22
 -3 -12 -1 59.62 38.88
 3 -12 1 108.83 25.62
 -3 12 -1 195.24 28.13
 -3 -12 -2 103.78 18.78
 3 12 2 84.05 17.79
 3 -12 2 83.75 19.32
 -3 12 -2 65.7 18.03
 3 -12 2 115.76 35.83
 -3 12 -2 52.66 26.46
 -3 -12 -2 3.14 36.77
 3 12 2 37.98 39.14
 -3 12 -2 69.67 32.15
 3 -12 2 43.63 28.5
 3 12 2 63.62 26.52
 -3 -12 -2 37.75 24.34
 -3 -12 -2 75.99 34.51
 3 12 2 33.37 29.16
 -3 12 -2 4.53 19.25
 3 -12 2 -10.12 27.8
 -3 12 -3 20.17 24.92
 3 -12 3 72.75 33.82
 -3 -12 -3 10.05 20.67
 3 12 3 -5.94 22.71
 3 -12 3 -51.23 37.81
 -3 12 -3 -13.61 23.54
 3 12 3 4.98 19.48
 -3 -12 -3 5.26 21.62
 3 -12 3 58.88 26.25
 -3 12 -3 9.58 19.19
 -3 -12 -3 7.13 36.61
 3 12 3 -1.76 37.66
 3 -12 3 22.95 12.92
 -3 12 -3 8.82 11.86
 -3 -12 -3 7.01 8.63
 3 12 3 7.89 8.06
 -3 12 -4 20.57 27.42
 3 -12 4 46.64 30.79
 3 12 4 36.12 27.3
 -3 -12 -4 1.35 22.88
 3 12 4 11.08 24.54
 -3 12 -4 4.9 23.97
 -3 -12 -4 -3.5 22.35
 -3 -12 -4 -11.85 40.12
 3 12 4 -5.88 38.23
 3 -12 4 12.55 23.22
 -3 12 -4 15.99 19.65
 -3 -12 -4 30.76 11.26
 3 12 4 22.57 10.36
 3 -12 4 6.68 11.76
 -3 12 -4 6.11 11.33
 -3 12 -5 55.05 19.72
 -3 12 -5 -20.74 33.34
 3 12 5 22.59 27.85
 -3 -12 -5 83.95 30.81
 -3 12 -5 36.72 33.03
 3 -12 5 25.2 31.39
 3 12 5 28.12 34.44
 -3 -12 -5 19 28.18
 3 12 5 49.45 14
 3 -12 5 21.74 27.87
 3 12 5 26.02 43.88
 -3 -12 -5 24.25 42.22
 3 -12 5 20.2 15.86
 -3 -12 -5 60.99 16.12
 -3 12 -6 33.61 31.58
 3 -12 6 46.14 33.23
 3 12 6 27.17 13.55
 3 12 6 14.62 47.99
 -3 -12 -6 28.93 42.31
 -3 12 -6 51.36 22.58
 3 -12 6 62.82 24.53
 -3 -12 -6 93.41 18.7
 -3 12 -7 35.11 32.19
 3 -12 7 27.78 30.97
 -3 -12 -7 28.97 35.84
 3 12 7 28.93 36.71
 -3 12 -7 19.19 18.61
 3 -12 7 78.91 23.21
 3 12 7 24.43 12.54
 -3 -12 -7 38.35 14.8
 3 -13 -8 49.62 38.16
 -3 13 8 -13.81 29.77
 -3 -13 8 9.77 10.51
 3 13 -8 12.22 10.32
 -3 13 8 2.21 23.65
 3 -13 -8 -2.21 28.84
 3 13 -8 21.54 27.93
 -3 -13 8 55.12 35.33
 3 13 -7 27.66 26.77
 -3 -13 7 8.35 28.66
 3 -13 -7 85.38 39.17
 -3 13 7 31.42 30.89
 -3 13 7 -9.85 9.48
 3 -13 -7 30.04 27.93
 -3 13 7 -12.7 28.42
 3 13 -7 21.8 11.78
 -3 -13 7 16.88 10.82
 3 13 -6 121.68 25.79
 -3 13 6 -32.35 58.5
 -3 -13 6 15.77 30.92
 -3 13 6 58.99 35.68
 3 -13 -6 74.21 37.14
 3 -13 -6 63.83 38.18
 -3 13 6 68.66 31.69
 3 13 -6 52.52 34.48
 -3 13 6 88.95 18.49
 -3 -13 6 40.22 34.33
 3 13 -6 84.94 42.52
 3 13 -5 17.05 11.19
 -3 -13 5 42.29 14.2
 -3 13 5 9.74 5.39
 -3 13 5 -54.6 50.69
 3 -13 -5 2.22 18.89
 -3 13 5 21.57 19.67
 3 13 -5 11.28 25.34
 -3 -13 5 8.37 26.49
 -3 -13 5 10.99 24.43
 3 13 -5 -8.79 28.32
 3 13 -5 7.72 9.56
 -3 13 5 -3.36 20.42
 3 -13 -5 -9.87 25.09
 3 -13 -4 42.56 10.64
 -3 -13 4 14.47 24.49
 3 13 -4 -6.08 25.17
 3 13 -4 18.47 14.27
 -3 -13 4 0.52 10.44
 3 -13 -4 11.88 17.59
 -3 13 4 9.02 15.5
 -3 13 4 12.89 20.98
 3 -13 -4 24.26 23.71
 3 13 -4 -14.66 22.67
 -3 -13 4 12.68 23.19
 -3 -13 4 13.73 11.53
 3 13 -4 17.91 12.7
 -3 13 4 39.87 9.25
 3 13 -3 51.21 18.54
 -3 -13 3 65.67 14.29
 3 -13 -3 2.66 19.11
 -3 13 3 28.02 21.42
 3 13 -3 7.99 13.29
 -3 -13 3 21.92 25.3
 3 13 -3 34.44 25.95
 -3 13 3 35.86 23.97
 3 -13 -3 11.68 21.33
 -3 -13 3 90.16 21.4
 3 -13 -3 70.51 15.46
 -3 -13 3 22.02 28.24
 3 13 -3 5.48 23.19
 -3 -13 2 40.9 19.21
 3 13 -2 15.01 25
 3 13 -2 21.6 22.4
 -3 -13 2 18.29 21.39
 3 -13 -2 38.18 11.41
 -3 13 2 40.06 11.73
 -3 13 2 35.77 22.53
 3 -13 -2 38.4 24.8
 -3 -13 2 3.73 25.99
 3 13 -2 -5.73 26.63
 -3 -13 2 35.09 14.54
 3 13 -2 11.92 12.99
 3 -13 -2 16.79 20.13
 -3 13 2 11.57 15.84
 3 -13 -1 84.62 23.7
 -3 13 1 167.38 26.5
 3 13 -1 134.5 29.96
 -3 -13 1 122.69 30.34
 -3 13 1 66.05 29.35
 3 13 -1 104.27 43.58
 -3 -13 1 126.11 46.46
 3 13 -1 154.19 26.69
 3 -13 -1 32.21 29.27
 -3 13 1 70.29 33.16
 3 13 -1 67.64 30.85
 -3 -13 1 94.1 32.31
 3 -13 0 43.42 15.42
 -3 -13 0 98.77 37.73
 3 -13 0 111.03 28.32
 3 13 0 36.21 25.28
 -3 13 0 58.4 23.45
 -3 -13 0 31.78 33.11
 3 -13 0 57.31 27.76
 3 13 0 11.69 19.55
 -3 13 0 5.01 21.76
 -3 -13 0 51.75 22.58
 -3 -13 0 73.73 16.63
 3 13 0 53.6 14.95
 3 13 0 26.93 30.18
 3 -13 1 8.99 9.66
 -3 13 -1 27.32 11.65
 3 13 1 24.67 9.58
 3 -13 1 67.01 24.34
 -3 13 -1 33.68 21.56
 -3 -13 -1 32.16 34.62
 3 13 1 -3.53 27.1
 -3 -13 -1 1.91 24.82
 3 13 1 3.77 25.46
 -3 -13 -1 46.4 11.47
 -3 -13 -1 3.56 15.05
 -3 13 -1 1.31 19.6
 3 13 1 -8.28 17.8
 3 -13 1 6.7 19.11
 -3 13 -2 39.54 26.98
 3 -13 2 11.54 23.1
 3 13 2 -5.11 17.28
 -3 -13 -2 33.83 19.76
 3 -13 2 17.71 22.89
 -3 13 -2 20.11 21.91
 -3 -13 -2 -3.07 7.44
 3 13 2 10.83 8.36
 -3 13 -2 25.47 13.04
 3 -13 2 9.76 10.63
 3 13 2 -7.12 22.27
 -3 -13 -2 7.33 22.93
 -3 -13 -2 9.78 32.34
 3 13 2 25.83 30.86
 3 -13 3 9.16 24.19
 -3 13 -3 -16.82 24.01
 -3 -13 -3 -14.19 25.32
 3 13 3 3.4 21.61
 3 -13 3 3.7 18.03
 -3 13 -3 -4.91 19.84
 -3 -13 -3 2.58 7.25
 3 13 3 9.11 8.86
 3 -13 3 5.18 9.63
 -3 13 -3 22.18 11.29
 3 13 3 20.91 22.72
 -3 -13 -3 55.6 19.7
 3 13 3 9.13 34.42
 -3 -13 -3 3.7 32.7
 -3 13 -4 32.56 29.04
 3 -13 4 10.14 26.28
 3 13 4 16.79 23.3
 -3 13 -4 -69.44 51.17
 -3 -13 -4 -1.74 21.16
 -3 -13 -4 6.2 36.16
 3 13 4 -6.17 38.93
 3 -13 4 36.32 25.31
 -3 13 -4 36.52 23.25
 -3 -13 -4 29.55 11.54
 3 13 4 13.26 9.77
 3 13 4 -4.41 23.85
 3 -13 4 41.97 16.18
 -3 13 -4 50.9 16.5
 3 -13 5 28.16 14.78
 -3 13 -5 30.19 15.59
 3 -13 5 15.85 23.32
 -3 13 -5 14.59 21.36
 3 -13 5 65.37 36.45
 -3 13 -5 14.46 28.24
 3 13 5 -9.55 26.74
 -3 -13 -5 111.03 33.58
 -3 -13 -5 18.13 38.92
 3 13 5 -6.73 39.12
 3 13 5 5.93 8.8
 -3 -13 -5 17.26 11.02
 3 -13 6 -7.28 14.09
 3 -13 6 -5.87 25.56
 -3 13 -6 -9.9 27.92
 -3 -13 -6 11.85 8.87
 3 13 6 -4.26 8.55
 3 13 6 2.45 40.92
 -3 -13 -6 15.19 38.93
 -3 13 -6 21.61 14.36
 3 -14 -7 37.09 31.53
 -3 14 7 10.72 26.15
 3 14 -7 -16.77 28.19
 -3 -14 7 44.97 32.51
 -3 14 7 2.9 10.5
 3 14 -7 17.53 11.51
 -3 14 7 55.48 34.3
 3 -14 -7 15.07 31.09
 3 -14 -6 4.47 21.97
 -3 14 6 24.75 23.06
 -3 -14 6 20.18 12.82
 3 14 -6 30.59 13.37
 -3 -14 6 46.34 29.46
 3 14 -6 15.76 25.85
 3 14 -6 -15.04 20.81
 3 -14 -6 34.64 26.49
 -3 14 6 16.97 28.29
 -3 -14 5 48.15 31.76
 3 14 -5 33.63 28.69
 3 -14 -5 -3.26 22.59
 3 -14 -5 -1.17 19.86
 -3 14 5 7.35 17.93
 -3 14 5 49.1 10.07
 -3 14 5 -1.74 23.91
 3 14 -5 52.99 16.25
 -3 -14 5 44.22 15.56
 -3 14 4 32.47 19.14
 3 14 -4 48.09 15.15
 3 -14 -4 43.53 23.03
 -3 14 4 24.03 8.61
 -3 -14 4 4.19 25.19
 3 14 -4 41 29.11
 -3 14 4 22.89 23.03
 3 -14 -4 -5.9 21.35
 -3 -14 4 32.89 14.23
 3 14 -4 24.58 13.5
 3 14 -4 -17.87 23.5
 -3 -14 4 -9.27 25.37
 3 14 -3 92.03 23.2
 3 -14 -3 107.92 17.49
 -3 -14 3 96.9 23.7
 3 -14 -3 130.66 30.83
 -3 -14 3 79.71 30.91
 3 14 -3 88.45 31.65
 3 -14 -3 34.46 25.87
 -3 14 3 35.29 27.12
 -3 14 3 104.9 28.04
 -3 -14 3 39.19 16.15
 -3 -14 3 63.22 33.65
 3 14 -3 94.36 37.81
 -3 -14 2 133.14 26.24
 3 14 -2 91.09 26.37
 3 -14 -2 80.15 29.45
 -3 14 2 92.94 29.53
 3 -14 -2 106.72 23.07
 3 14 -2 66.59 31.96
 -3 -14 2 75.4 31.49
 -3 14 2 31.52 29.79
 3 -14 -2 60.24 32.17
 -3 -14 2 88.8 39.89
 3 14 -2 77.48 39.38
 3 14 -1 56.93 34.91
 -3 -14 1 19.98 28.65
 3 -14 -1 36.69 21.42
 -3 14 1 53.91 22.23
 -3 -14 1 69.4 20.46
 3 14 -1 32.2 17.05
 -3 14 1 65.46 15.8
 3 -14 -1 74.22 16.25
 -3 -14 1 31.31 15.63
 3 -14 -1 15.26 20.8
 3 14 -1 41.79 23.2
 -3 -14 1 72.11 23.55
 -3 14 1 49.95 28.3
 3 14 -1 61.33 15.67
 3 -14 0 35.65 12.56
 -3 14 0 43.13 13.04
 3 14 0 27.6 11.68
 -3 -14 0 6.27 23.79
 -3 14 0 19.46 17.53
 3 14 0 19.28 22.83
 3 -14 0 28.17 19.27
 -3 -14 0 71 14.65
 3 14 0 52.79 32.04
 3 -14 0 50.23 25.31
 -3 14 0 32.03 23.52
 3 14 0 46.14 22.36
 -3 -14 0 68.14 19.84
 -3 -14 0 66.34 34.32
 3 14 1 31.38 20.46
 -3 14 -1 1.38 16.02
 -3 14 -1 33.23 20.71
 3 -14 1 13.62 10.78
 -3 14 -1 23.59 11.96
 3 -14 1 2.03 14.8
 3 -14 1 18.38 20.29
 3 14 1 19.28 26.43
 -3 -14 -1 3.92 26.01
 -3 -14 -1 5.82 25.76
 3 14 1 9.56 26.05
 -3 -14 -1 9.05 7.75
 3 14 1 6.66 6.94
 3 14 2 27.26 23.86
 -3 -14 -2 1.86 22.26
 3 14 2 17.65 19.82
 3 -14 2 14.54 11.38
 -3 14 -2 25.31 12.72
 -3 14 -2 10.62 23.96
 -3 -14 -2 -6.64 32.02
 3 14 2 4.62 30.82
 -3 14 -2 17.81 23.21
 3 -14 2 -7.66 22.27
 -3 -14 -2 3.95 7.21
 3 14 2 16.76 8.81
 3 -14 3 27.09 15.36
 -3 14 -3 40.29 15.53
 3 14 3 47.31 14.22
 3 14 3 37.95 28.1
 -3 -14 -3 19.38 39.31
 3 14 3 35.62 41.81
 3 -14 3 60.21 26.7
 -3 14 -3 24.62 21.2
 -3 -14 -3 77.07 16.95
 -3 -14 -3 41.28 29.33
 3 14 3 24.1 25.6
 -3 -14 -3 122.81 32.94
 3 -14 3 19.45 22.91
 -3 14 -3 15.86 24
 -3 -14 -4 34.63 40.88
 3 14 4 -10.49 34.62
 -3 14 -4 3.38 21.52
 3 -14 4 1.75 24.38
 -3 -14 -4 31.98 12.57
 3 14 4 32.33 12.64
 3 -14 4 24.29 15.06
 -3 14 -4 20.67 13.58
 -3 14 -4 4.39 18.6
 3 -14 4 13.32 19.38
 3 14 4 5.94 22.6
 -3 -14 -4 86.26 32.93
 -3 -14 -5 -11.72 34.98
 3 14 5 25.59 39.86
 -3 14 -5 -11.09 22.77
 3 -14 5 30.98 31.25
 -3 -14 -5 5.65 7.18
 3 14 5 9.27 8.23
 3 -14 5 2.68 10.49
 -3 14 -5 14.44 12.34
 3 -14 5 28.52 22.37
 -3 14 -5 11.81 19.12
 3 14 5 -9.99 25.9
 -3 -14 -5 54.86 32.57
 3 14 6 11.06 9.62
 -3 -14 -6 17.33 10.82
 3 14 6 34.16 27.5
 -3 -14 -6 -51.74 44.33
 -3 14 -6 24.52 29.94
 3 -14 6 16.53 26.35
 3 14 6 22.73 42.27
 3 -14 6 7.03 19.68
 -3 -14 -6 -12.74 41.55
 3 -14 6 16.83 14.1
 -3 14 -6 58.08 19.42
 3 15 -6 -22.14 25.35
 3 -15 -6 -10.23 21.13
 -3 15 6 3.96 18.18
 -3 -15 6 59.47 22.76
 3 15 -6 1.69 22.63
 -3 15 6 -5.85 25.82
 3 -15 -6 22.99 23.97
 -3 -15 6 18.83 11.89
 3 15 -6 4.53 9.84
 3 -15 -5 8.32 17.77
 -3 15 5 16.6 19.75
 -3 -15 5 25.75 12.57
 3 15 -5 34.39 26.65
 3 15 -5 -23.42 21.96
 -3 15 5 -2.33 5.57
 -3 15 5 8.94 23.38
 3 -15 -5 -3.29 18.99
 3 -15 -4 -17.11 31.25
 3 15 -4 12.09 25.28
 -3 15 4 15.96 23.06
 3 -15 -4 13.73 22.99
 -3 15 4 18.17 20.34
 3 -15 -4 56.26 24.82
 3 15 -4 63.17 19.67
 -3 15 3 77.58 14.98
 3 -15 -3 82.44 25.69
 3 15 -3 50.96 18.75
 3 15 -3 93.38 19.31
 3 -15 -3 54.31 26.31
 -3 15 3 22.17 25.23
 3 15 -3 78.77 30.75
 -3 -15 3 86.59 21.15
 3 -15 -3 12.62 7.56
 -3 15 3 116.74 27.93
 -3 -15 2 31.99 13.05
 3 15 -2 2.97 11.75
 3 -15 -2 10.36 16.21
 -3 15 2 -4.63 16.47
 -3 15 2 -1.43 17.94
 3 -15 -2 13.07 20.98
 -3 -15 2 -17.23 24.16
 3 15 -2 29.74 27.13
 -3 -15 2 12.06 13.38
 3 15 -2 19.66 25.77
 3 15 -2 7.94 19.23
 3 -15 -2 19.44 8.66
 -3 15 2 11.93 9.38
 3 15 -1 32.98 28.92
 -3 -15 1 30.38 28.43
 3 -15 -1 8.1 17.97
 3 15 -1 10.79 16.96
 -3 -15 1 86.73 25.22
 -3 15 1 -1.4 18.3
 -3 -15 1 4.07 12.92
 3 15 -1 19.78 11.16
 3 -15 -1 3.69 15.69
 -3 15 1 18.38 16.49
 -3 -15 1 56.34 14.59
 3 15 -1 11.94 13.22
 3 -15 -1 23.68 10.31
 -3 15 1 21.1 10.88
 -3 -15 0 9.61 23.37
 -3 15 0 11.75 9.01
 3 -15 0 1.89 8.01
 -3 -15 0 14.07 8.64
 3 15 0 20.09 9.62
 3 15 0 9.23 22.81
 -3 15 0 8.8 15.65
 3 15 0 4.1 16.87
 3 -15 0 33.39 18.58
 -3 -15 0 11.68 19.42
 3 -15 0 -11.53 20.44
 -3 15 0 15.59 21.25
 3 15 0 8.52 15.35
 3 -15 1 2.09 19.51
 -3 15 -1 7.68 18.56
 3 15 1 10.61 19.72
 -3 15 -1 -10.24 23.95
 -3 -15 -1 17.23 27.71
 3 15 1 11.28 24.57
 3 -15 1 27.07 16.33
 -3 15 -1 20.98 15.57
 -3 -15 -1 -5.93 25.04
 3 15 1 15.49 26.04
 3 -15 1 -1.5 22.14
 -3 -15 -1 10.2 13.54
 3 15 1 16.43 13.87
 3 15 2 26.85 28.55
 -3 -15 -2 11.51 33.62
 -3 -15 -2 4.82 6.77
 3 15 2 6.79 8.02
 3 -15 2 38.05 24.56
 3 -15 2 19.41 11.75
 -3 15 -2 27.86 12.33
 -3 15 -2 18.86 24.03
 3 -15 2 4.82 20.79
 3 15 2 15.1 19.68
 -3 -15 -2 25.01 23.94
 -3 -15 -3 -16.24 38.8
 3 15 3 -15.12 32.94
 -3 -15 -3 21.27 9.86
 3 15 3 12.28 9.59
 3 -15 3 1.43 18.47
 -3 15 -3 6.88 16.52
 -3 15 -3 10.04 11.11
 3 -15 3 18.48 12.04
 -3 15 -3 31.76 23.93
 3 -15 3 12.11 25.05
 -3 -15 -3 -1.24 26.69
 3 15 4 6.55 33.31
 -3 -15 -4 8.89 33.54
 -3 -15 -4 23.07 10.23
 3 15 4 27.19 11.31
 3 -15 4 13.76 18.57
 -3 15 -4 29.97 19.98
 3 -15 4 1.81 11.16
 -3 15 -4 2.36 10.4
 -3 15 -4 26.33 26.8
 3 -15 4 1.81 20.92
 3 15 4 -4.64 23.38
 -3 -15 -5 2.44 41.38
 3 15 5 9.59 37.95
 3 15 5 50.02 26.65
 3 -15 5 -2.73 10
 -3 15 -5 19.05 12.64
 -3 15 -5 -5.77 24.38
 3 -15 5 5.86 23.66
 -3 -15 -5 3.08 7.85
 3 15 5 3.35 6.57
 3 16 -5 -24.37 25.79
 -3 -16 5 9.8 10.9
 3 16 -5 14.19 11.14
 3 -16 -5 6.96 19.72
 -3 16 5 3.61 20.8
 3 -16 -5 -1.2 18.92
 -3 16 5 20.31 18.16
 3 16 -5 -10.93 24.11
 -3 -16 5 89.1 35.82
 -3 16 4 6.37 16.99
 3 16 -4 4.06 15.27
 3 -16 -4 10.58 17.83
 3 16 -4 26.95 24.29
 -3 -16 4 91.84 34.55
 -3 16 4 59.39 13.44
 -3 -16 4 27.03 14.61
 3 16 -4 12.6 13
 -3 16 4 31.21 23.68
 3 -16 -4 8.04 20.41
 3 -16 -3 11.77 20.32
 -3 16 3 21.58 23.21
 3 16 -3 5.32 20.31
 -3 -16 3 117.92 37.48
 3 16 -3 39.61 14.21
 3 -16 -3 41.87 22.14
 -3 16 3 10.23 16.03
 -3 -16 3 41.63 18.11
 3 16 -3 68.91 20.15
 -3 16 3 25.06 12.81
 -3 -16 2 42.41 17.23
 3 16 -2 40.88 20.97
 3 16 -2 20.72 20.7
 -3 -16 2 42.75 28.63
 3 16 -2 12.27 12.92
 3 -16 -2 24.81 18.87
 -3 16 2 36.15 19.32
 3 -16 -2 69.72 14.23
 -3 16 2 45.3 13.44
 -3 16 2 9.09 18.7
 3 -16 -2 24.48 23.33
 3 -16 -1 2.86 17.67
 -3 -16 1 10.38 23.81
 3 16 -1 -1.16 16.18
 -3 16 1 -7.39 17.66
 -3 -16 1 70.08 19.81
 3 16 -1 32.54 11.82
 3 -16 -1 6.81 16.37
 -3 16 1 8.71 14.72
 -3 -16 1 39.72 15.67
 3 16 -1 21.18 14.46
 3 -16 -1 12.36 9.71
 -3 16 1 15.04 10.08
 -3 -16 0 -15.27 25.04
 3 -16 0 9.15 17.62
 -3 16 0 -6 18.8
 3 16 0 10.32 18.23
 -3 -16 0 -3.21 8.01
 3 16 0 28.34 10.15
 -3 16 0 10.97 9.52
 3 -16 0 19.49 9.51
 -3 16 0 8.04 14.41
 -3 -16 0 51.95 17.9
 3 16 0 -2.54 15.05
 3 -16 0 18.08 16.71
 3 -16 1 12.84 10.26
 -3 16 -1 21.19 10.46
 3 -16 1 -7.49 14.95
 3 -16 1 12.69 20.15
 -3 -16 -1 3.06 7.29
 3 16 1 11.69 7.37
 3 16 1 -5.11 23.42
 -3 -16 -1 -1.36 26.05
 3 16 1 8.9 17.82
 -3 16 -1 -4.56 18.76
 -3 -16 -2 10.13 30.09
 3 16 2 64.29 32.96
 3 -16 2 60.14 26.55
 -3 16 -2 16.4 19.78
 3 16 2 72.63 15.06
 -3 -16 -2 35.87 12.04
 -3 16 -2 22.95 25.28
 3 -16 2 10.06 23.12
 3 16 2 37.35 20
 3 -16 2 25.44 13.21
 -3 16 -2 19.09 13.09
 3 16 3 144.78 35.72
 -3 -16 -3 100.66 23.07
 3 16 3 111.24 24.1
 3 -16 3 98.66 24.93
 -3 16 -3 119.59 26.12
 3 -16 3 175.14 43.22
 -3 16 -3 64.58 32.42
 -3 -16 -3 71.94 45.89
 3 16 3 59.29 40.6
 -3 16 -3 41.95 33.86
 3 -16 3 27.03 32.64
 3 17 -3 10.03 13.75
 3 -17 -3 -0.95 15.77
 3 17 -2 25.79 17.14
 -3 17 2 -1.61 20.21
 3 -17 -2 20.97 20.53
 3 -17 -2 9.39 15.15
 -3 17 2 -1.03 12.75
 -3 -17 2 9.67 11.67
 3 17 -2 19.24 18.82
 -3 17 2 3.1 8.46
 3 -17 -2 -6.64 8.95
 3 -17 -1 -6.03 18.03
 3 17 -1 45.44 16.96
 -3 17 1 -1.56 15.23
 -3 17 1 12.45 8.88
 3 -17 -1 36.51 10.29
 -3 -17 1 -5.02 17.26
 3 17 -1 -1.83 9.71
 3 17 -1 2.21 12.49
 3 -17 -1 19.43 16.26
 -3 17 1 13.24 15.89
 -3 17 0 17.94 18.63
 -3 -17 0 92.57 24.98
 3 -17 0 3.13 16.52
 3 17 0 14.89 18.02
 -3 -17 0 31.98 13.12
 3 17 0 86.11 17.05
 3 -17 0 51.69 14.97
 3 -17 0 -1.61 19.92
 -3 17 0 9.49 20.79
 3 17 0 29.52 19.06
 -3 17 -1 6.42 16.57
 3 17 1 73.71 23.06
 -3 -17 -1 -37.79 39.6
 3 -17 1 9.46 10.36
 -3 17 -1 5.88 9.34
 3 17 1 3.51 20.86
 3 -17 1 12.34 16.76
 -3 17 -1 11.78 17.01
 -3 -17 -1 21.56 9.92
 3 17 1 17.08 8.55
 -3 -17 -1 123.34 37.65
 3 -17 1 21.49 22.03
 -4 0 9 19.96 32.09
 4 0 -9 53 37.79
 4 0 -8 -4.99 27.13
 -4 0 8 7.78 27.62
 -4 0 7 79.49 43.15
 4 0 -7 82.54 46.06
 -4 0 6 31.47 36.82
 4 0 -6 36.47 36.57
 -4 0 5 201.91 55.2
 4 0 -5 142.02 50.49
 4 0 -5 -3.58 11.75
 4 0 -4 59.28 18.37
 4 0 -4 151.03 28.02
 4 0 -4 79.34 42.37
 -4 0 4 78.95 42.14
 -4 0 3 -1.99 26.45
 4 0 -3 -22.11 34.83
 4 0 -2 33.79 37.84
 -4 0 2 41.88 34.66
 4 0 -2 19.18 16.14
 -4 0 2 -2.07 15.98
 -4 0 2 22.85 8.61
 4 0 -2 49.31 9.9
 4 0 -1 29.69 11.09
 4 0 -1 59.68 15.19
 -4 0 1 85.86 12.91
 -4 0 1 69.97 43.08
 4 0 -1 67.73 40.33
 -4 0 1 28.29 14.06
 -4 0 0 279.43 71.26
 -4 0 0 315.73 92.96
 4 0 0 329.72 93.28
 4 0 0 549.98 73.92
 -4 0 0 543.37 73.45
 4 0 1 79.52 25.06
 -4 0 -1 78.87 43.64
 4 0 1 72.18 44.3
 -4 0 -1 87.05 24.57
 -4 0 -2 3.46 21.01
 4 0 2 15.48 22.36
 -4 0 -2 23.71 30.14
 4 0 2 11.75 28.32
 -4 0 -3 5.51 27.03
 4 0 3 4.86 27.33
 -4 0 -3 19.29 29.42
 4 0 3 11.1 24.2
 4 0 4 -1.95 26.12
 -4 0 -4 -7.55 20.96
 -4 0 -5 8.77 29.1
 4 0 5 25.24 34.31
 -4 0 -6 27.55 36.79
 4 0 6 25.43 39.34
 -4 0 -7 30.2 37.75
 4 0 7 45.51 43.27
 -4 1 9 22.83 29.77
 -4 -1 9 -2.87 33.65
 4 -1 -9 -14.02 31.09
 4 1 -9 -5.62 25.94
 4 -1 -9 21.13 47.75
 -4 -1 8 27.91 34.14
 4 -1 -8 34.64 32.41
 4 1 -8 30.81 30.21
 -4 1 8 -7.71 28.1
 4 1 -7 -2.54 29.78
 -4 1 7 34.03 33.91
 4 -1 -7 29.74 34.99
 -4 -1 7 17.55 31.39
 -4 -1 7 -10.63 10.84
 -4 1 6 16.78 32.21
 -4 -1 6 -4.91 30.24
 4 -1 -6 19.25 31.92
 4 1 -6 27.01 38.93
 4 -1 -6 123.81 37.79
 -4 1 6 -8.65 10.45
 -4 -1 6 94.74 12.14
 -4 1 5 -16.07 33.52
 -4 -1 5 7 28.7
 4 -1 -5 -4.53 33.48
 4 1 -5 -23.16 37.37
 -4 -1 5 30.04 10.79
 4 -1 -5 32.92 26.62
 -4 1 5 44.62 15.56
 4 -1 -4 43.27 21.14
 -4 1 4 40.98 18.48
 -4 -1 4 17.27 33.91
 4 -1 -4 22.7 34.22
 4 1 -4 10.28 32.92
 -4 1 4 23.54 33.03
 -4 -1 3 17.45 9.66
 4 1 -3 45.17 9.95
 -4 1 3 28.1 9.06
 -4 1 3 -13.61 29.36
 -4 -1 3 14.07 26.61
 4 -1 -3 -9.93 29.64
 4 1 -3 -10.17 32.81
 4 -1 -3 9.28 20.22
 -4 1 3 49.1 13.71
 -4 -1 2 41.47 10.66
 -4 1 2 22.3 12.39
 4 1 -2 32.72 12.04
 -4 -1 2 26.14 7.97
 4 1 -2 16.93 6.7
 4 -1 -2 17.28 6.33
 4 -1 -2 11.09 14.43
 -4 1 2 35.88 17.67
 -4 1 2 2.05 28.78
 -4 -1 2 -2.12 27.95
 4 -1 -2 10.42 31.66
 4 1 -2 -2.14 31.79
 4 -1 -2 47.05 13.76
 -4 1 2 37.54 7.46
 -4 1 1 68.71 13.39
 -4 -1 1 58.09 11.98
 4 1 -1 53.66 11.72
 4 -1 -1 40.15 15.33
 4 1 -1 25.92 11.3
 -4 1 1 52.76 15.41
 -4 1 1 30.22 35.32
 -4 -1 1 44.29 37.76
 4 -1 -1 43.14 36.21
 4 1 -1 -2.21 35.84
 -4 1 1 30.96 17.22
 -4 -1 1 36.96 12.33
 -4 -1 0 25.66 35.57
 4 1 0 35.77 34.47
 4 -1 0 2.01 34.57
 -4 1 0 40.41 36.22
 4 1 0 55.58 14.13
 4 1 0 44.41 16.61
 4 -1 0 49.3 19.08
 -4 -1 0 49.62 15.01
 -4 1 0 46.37 18.83
 -4 -1 -1 195.37 59.37
 -4 1 -1 71.75 45.71
 4 1 1 158.64 55.08
 4 -1 1 127.79 50.92
 4 -1 1 105.2 32.74
 -4 -1 -1 118.25 30.92
 4 1 1 71.72 31.46
 -4 1 -1 87.97 32.25
 -4 -1 -2 127.46 44.35
 -4 1 -2 95.68 37.43
 4 1 2 67.36 36.72
 4 -1 2 60.01 36.15
 -4 -1 -2 36.26 24.89
 -4 1 -2 -3.77 22.17
 4 -1 2 15.47 21.92
 -4 -1 -3 -3.9 27.57
 4 -1 3 16.48 25.59
 4 1 3 26.7 27.28
 -4 1 -3 24.81 27.3
 -4 1 -3 7.12 24.38
 4 -1 3 12.25 24.7
 4 1 4 65.81 37.59
 4 -1 4 40.48 32.14
 -4 -1 -4 66.75 35.15
 -4 1 -4 26.18 31.22
 4 -1 4 38.55 34.92
 -4 1 -4 31.98 33.2
 -4 -1 -5 -8.84 29.27
 -4 1 -5 -22.29 31.06
 4 1 5 27.79 36.33
 4 -1 5 -2.31 31.34
 -4 1 -5 11.01 35.02
 4 -1 6 -12.71 35.4
 -4 -1 -6 9.98 28.71
 4 1 6 -2.56 32.51
 -4 1 -6 4.97 29.1
 -4 -1 -7 -5.53 34.57
 -4 1 -7 -16.59 32.4
 4 1 7 8.6 35.82
 -4 2 9 19.83 31.48
 -4 -2 9 8.68 26.03
 4 -2 -9 -2.78 31.5
 4 2 -9 25.49 33.79
 -4 -2 8 12.79 29.85
 4 -2 -8 24.53 29.63
 -4 2 8 -12.75 32.22
 4 2 -8 12.94 31.73
 4 -2 -8 53.76 31.19
 4 -2 -7 61.38 37.91
 -4 2 7 31.3 34.12
 -4 -2 7 17.71 31.76
 4 2 -7 48.64 41.77
 4 2 -7 6.79 24.04
 -4 -2 6 94.15 45.42
 4 -2 -6 123.75 48.04
 -4 2 6 64.05 40.01
 4 2 -6 114.23 50.1
 4 2 -6 -5.88 10.27
 -4 2 6 17.91 16.12
 4 2 -5 131.88 31.09
 -4 -2 5 270.2 33.86
 -4 2 5 255.71 43.68
 4 2 -5 178.82 37.79
 4 -2 -5 301.93 50.69
 4 -2 -5 119.59 54.23
 -4 2 5 120.32 54.25
 -4 -2 5 77.79 50.06
 4 2 -5 131.09 57.33
 -4 -2 4 39.31 35.88
 4 -2 -4 61.17 40.15
 4 2 -4 47.82 36.65
 -4 2 4 82.48 41.26
 4 -2 -4 -2.55 12.7
 -4 -2 3 -4.2 7.22
 -4 2 3 26.87 30.19
 -4 -2 3 22.39 30.68
 4 -2 -3 64.7 36.98
 4 2 -3 43.26 34.41
 -4 2 3 16.26 21.96
 4 -2 -3 36.09 22.52
 -4 -2 2 6.58 8.18
 -4 -2 2 -2.15 31.83
 4 -2 -2 53.51 39.17
 4 2 -2 -4.33 33.78
 -4 2 2 46.48 33.95
 4 -2 -2 42.78 14.3
 -4 2 2 9.08 12.18
 -4 2 2 5.35 16.85
 4 -2 -2 6.89 15.47
 -4 2 2 45.91 9.08
 4 2 -1 15.2 7.13
 -4 2 1 23.44 33.14
 -4 -2 1 -6.73 34.84
 4 -2 -1 17.03 31.11
 4 2 -1 26.89 35.15
 -4 2 1 33.65 15.53
 4 -2 -1 28.33 15.13
 4 -2 -1 78.17 20.59
 -4 2 1 20.31 14.77
 -4 -2 1 56.49 10.38
 4 2 -1 60.12 11.17
 4 2 0 34.33 16.81
 4 -2 0 46.65 22.26
 4 -2 0 202.49 54.19
 -4 2 0 65.73 22.29
 -4 -2 0 221.81 57.39
 -4 2 0 218.46 54.09
 4 2 0 293.8 62.7
 -4 -2 0 103.02 15.93
 4 -2 0 81.83 31.16
 -4 -2 0 122.8 18.96
 4 2 0 77.66 17.35
 -4 2 -1 236.9 64.5
 4 2 1 274.65 66.76
 -4 2 -1 127.37 38.01
 4 -2 1 114.93 38.5
 4 2 1 154.18 33.87
 -4 -2 -1 261.36 35.52
 -4 -2 -1 184.97 59.87
 4 -2 1 181.42 58.46
 -4 -2 -2 40.93 39.59
 -4 2 -2 73.34 42.68
 4 2 2 120.23 47.32
 4 -2 2 75.87 42.89
 -4 2 -2 60.65 30.33
 4 -2 2 44.43 30.18
 -4 -2 -3 2 24.23
 4 2 3 11.57 25.85
 4 -2 3 -1.81 22.29
 -4 2 -3 5.66 25.65
 4 -2 3 -5.19 25.27
 -4 2 -3 16.96 24.4
 4 -2 4 11.45 24.91
 -4 -2 -4 -17.26 28.3
 -4 2 -4 -7.52 22.39
 4 2 4 -1.95 27.55
 -4 2 -4 12.07 28.03
 4 -2 4 -1.04 26.71
 4 -2 5 13.71 30.35
 -4 -2 -5 42.39 35.42
 -4 2 -5 6.63 28.13
 4 2 5 49.06 35.67
 -4 2 -5 -12.27 34.37
 4 -2 5 20.34 34.86
 4 2 6 46.52 40.45
 -4 -2 -6 15.09 33.64
 4 -2 6 32.77 37.12
 -4 2 -6 27.11 35.9
 -4 2 -6 41.88 39.29
 -4 2 -7 -13.72 34.84
 4 2 7 25.98 37.17
 4 -2 7 44.95 41.92
 -4 -2 -7 8.22 33.76
 4 -3 -9 -32.78 35.96
 -4 -3 9 37.55 33.94
 4 3 -9 44.72 38.05
 -4 3 8 -28.51 47.62
 4 -3 -8 36.81 32.91
 -4 -3 8 2.58 25.1
 -4 3 8 12.9 28.07
 -4 -3 8 -12.61 12.25
 4 -3 -7 97.28 45.21
 -4 -3 7 61.41 13.68
 4 3 -7 33.58 35.62
 4 -3 -7 12.08 26.02
 -4 -3 7 12.85 29.7
 -4 3 7 23.54 30.99
 4 -3 -6 79.15 37.75
 -4 3 6 23.43 34.16
 4 -3 -6 -7.07 35.83
 -4 -3 6 37.53 36.74
 4 3 -6 52.67 40.29
 -4 -3 6 51.1 14.4
 4 3 -5 39.46 8.83
 -4 3 5 39.99 22.78
 4 -3 -5 11.12 25.73
 -4 3 5 2.25 30.1
 -4 -3 5 -16.68 30.49
 4 -3 -5 -4.46 29.8
 4 3 -5 -21.13 34.12
 -4 -3 5 22.25 10.56
 4 -3 -4 12.73 35.37
 -4 -3 4 116.39 31
 -4 -3 4 44.18 43.06
 4 -3 -4 20.15 43.96
 4 3 -4 14.72 40.02
 -4 3 4 56.42 45.68
 -4 3 4 76.94 32.35
 4 -3 -3 259.27 47.44
 4 3 -3 240.3 41.46
 -4 3 3 226.72 46.5
 -4 3 3 153.51 60.43
 4 -3 -3 139.38 60.28
 4 3 -3 168.8 65.51
 -4 -3 3 127.69 60.18
 4 -3 -3 82.05 47.14
 -4 3 3 129.26 49.85
 4 3 -3 210.05 42.57
 -4 3 3 294.16 40.9
 -4 -3 2 8.7 31.24
 4 -3 -2 10.16 28.2
 4 3 -2 -15.34 32.21
 -4 3 2 9.97 27.36
 -4 -3 2 30.14 8.54
 4 3 -2 18.46 7.85
 -4 3 2 15.89 12
 4 -3 -2 44.96 14.78
 -4 3 2 23.16 17.47
 4 -3 -2 50.76 18.22
 4 -3 -1 99.75 22.64
 -4 3 1 29.51 16.53
 -4 3 1 26.59 15.54
 4 -3 -1 36.37 16.17
 -4 -3 1 59.48 10.47
 4 3 -1 46.04 9.41
 4 3 -1 8.45 5.95
 -4 3 1 29.44 33.54
 -4 -3 1 34.06 37.51
 4 -3 -1 65.13 38.72
 4 3 -1 22.69 36.49
 -4 -3 0 39.23 11.32
 4 -3 0 21.52 16.53
 -4 -3 0 64.73 36.32
 -4 3 0 37.5 33.7
 4 3 0 77.41 40.88
 4 -3 0 66.62 38.64
 -4 3 0 5.6 15.21
 4 -3 0 31.7 20.99
 -4 3 0 11.5 18.56
 4 3 0 29.57 10.28
 -4 -3 -1 110.77 19.15
 4 3 1 84.47 17.83
 -4 3 -1 41.72 23.67
 4 -3 1 78.17 27.51
 -4 -3 -1 28.22 36.6
 -4 3 -1 47.99 39.23
 4 3 1 36.34 38.16
 4 -3 1 74 39.92
 -4 -3 -2 140.16 25.52
 4 3 2 162.19 27.14
 4 -3 2 28.07 28.46
 -4 3 -2 37.27 28.84
 -4 -3 -2 169.7 52.41
 -4 3 -2 125.87 45.66
 4 3 2 147.94 50.87
 4 -3 2 129.33 46.44
 -4 -3 -3 2.02 25.19
 -4 3 -3 3.65 22.48
 4 3 3 21.43 27.09
 4 -3 3 1.77 24.03
 -4 3 -3 10.65 23.91
 4 -3 3 50.26 28.46
 4 -3 4 47.04 32.62
 -4 -3 -4 11.62 27.8
 -4 3 -4 5.58 23.8
 4 3 4 17.76 29.28
 4 -3 4 21.58 28.04
 -4 3 -4 25.51 28.29
 4 -3 5 9.06 29.59
 -4 -3 -5 -4.35 26.81
 4 3 5 2.31 26.63
 -4 3 -5 13.13 25.68
 -4 3 -5 24.5 30.19
 4 -3 5 20.15 30.78
 4 3 6 -15.4 33.49
 -4 3 -6 4.96 31.01
 -4 -3 -6 10.03 29.89
 4 -3 6 20.33 36.25
 -4 3 -6 1.43 32.33
 4 -3 6 16.48 35.11
 4 -3 7 -10.18 35.97
 -4 3 -7 -16.69 36.85
 4 3 7 10.76 27.79
 -4 3 -8 37.49 43.5
 4 3 8 67.81 35.35
 4 -4 -10 -61.27 52.51
 4 -4 -9 223.12 61.31
 4 -4 -8 40.64 37.81
 4 -4 -8 19.47 29.08
 4 4 -8 5.33 29.67
 -4 -4 8 18.05 29.77
 -4 4 8 2.56 25.6
 4 4 -7 -6.85 11.72
 4 -4 -7 101.15 43.12
 -4 -4 7 36.16 11.06
 4 -4 -7 38.3 33.11
 -4 -4 7 20.75 33.08
 -4 4 7 -9.33 28
 4 4 -7 -5.25 33
 -4 4 6 -4.64 30.89
 4 -4 -6 16.32 28.91
 -4 -4 6 17.69 27.72
 4 4 -6 35.46 39.88
 4 4 -6 14.3 7.57
 4 -4 -6 43.75 31.59
 -4 4 6 81.61 28.21
 -4 -4 6 56.46 12.52
 -4 4 5 13.37 28.3
 4 -4 -5 -17.65 35.3
 -4 -4 5 16.86 31.32
 4 4 -5 14.24 33.38
 -4 -4 5 68.33 14.83
 4 4 -5 50.2 12.56
 4 -4 -5 58.98 25.54
 -4 4 5 41.5 21.27
 4 -4 -4 19.9 29.24
 -4 -4 4 51.38 37.28
 4 4 -4 14.89 30.39
 -4 4 4 16.51 29.57
 4 -4 -4 51.09 18.82
 -4 4 4 25.15 16.34
 -4 4 4 -3 25.01
 4 -4 -4 7.97 23.68
 4 -4 -3 25.5 14.4
 -4 4 3 10.44 12.72
 -4 -4 3 3.11 11.48
 4 4 -3 4.65 6.94
 4 -4 -3 14.09 18.67
 -4 4 3 15.69 20.22
 -4 4 3 7.48 24.66
 -4 -4 3 16.67 28.88
 4 -4 -3 17.2 27.16
 4 4 -3 -21.35 31.69
 -4 -4 2 0.18 5.43
 4 4 -2 6.22 5.29
 -4 4 2 12.12 16.01
 4 -4 -2 12.19 15.36
 4 4 -2 13.91 14.96
 -4 -4 2 6.6 28.33
 4 -4 -2 22.05 29.25
 4 4 -2 17.75 32.74
 -4 4 2 -9.84 27.42
 -4 4 2 3.21 11.15
 4 -4 -2 11.64 13.09
 -4 4 1 124.93 27.91
 -4 4 1 34.12 18.88
 4 -4 -1 17.48 16.79
 4 4 -1 71.24 12.08
 -4 4 1 60.16 39.23
 -4 -4 1 45.98 36.37
 4 -4 -1 29.02 38.68
 4 4 -1 32.16 35.65
 4 4 -1 41.27 12.2
 -4 -4 1 45.15 12.67
 -4 -4 0 114.67 43.64
 -4 4 0 85.11 36.99
 4 4 0 82.48 40.37
 4 -4 0 67.68 39.29
 -4 4 0 36.25 19.2
 4 -4 0 17.57 17.54
 -4 -4 0 37.5 11.71
 4 4 0 30.52 11.13
 -4 4 0 18.75 16.99
 -4 4 -1 134.13 30.6
 -4 -4 -1 109.08 17.71
 4 4 1 110.44 28.81
 -4 -4 -1 26.35 35.07
 -4 4 -1 57.25 36.45
 4 4 1 136.28 48.68
 4 -4 1 23.07 30.27
 4 4 1 27.46 13.7
 -4 -4 -2 108.75 17.85
 4 4 2 24.72 13.33
 4 -4 2 34.79 25.21
 -4 4 -2 46.48 25.98
 -4 -4 -2 62.78 38.46
 -4 4 -2 71.61 37.82
 4 4 2 62.01 38.54
 4 -4 2 105.56 40.75
 4 4 2 55.97 26.99
 4 4 3 45.64 26.84
 -4 -4 -3 28.6 30.37
 4 4 3 17.72 28.7
 -4 4 -3 23.48 28.19
 4 -4 3 34.95 30.34
 4 4 3 39.63 15.31
 -4 -4 -3 69.92 17.77
 -4 4 -3 44.8 26.7
 4 -4 3 82.7 30.97
 -4 4 -4 25.6 30.24
 4 -4 4 41.99 33.76
 4 -4 4 48.51 34.09
 -4 -4 -4 74.32 38.54
 4 4 4 103.63 40.6
 -4 4 -4 20.26 29.5
 4 4 4 132.39 37.88
 -4 -4 -4 67.97 32.42
 -4 4 -5 6.46 30.12
 4 -4 5 62.05 35.22
 4 -4 5 2.27 29.3
 -4 -4 -5 24.14 34.87
 4 4 5 2.33 32.93
 -4 4 -5 11.06 30.19
 4 4 5 118 34.86
 -4 -4 -5 97.59 37.17
 -4 4 -6 -4.32 32.19
 4 -4 6 4.44 29.77
 -4 -4 -6 2.53 32.77
 -4 4 -6 -2.46 34.5
 4 -4 6 2.52 31.73
 4 4 6 15.52 30.55
 4 4 6 105.1 34.21
 4 4 7 76.41 34.28
 -4 -4 -7 41.48 29.65
 -4 4 -7 -21.5 36.42
 4 -4 7 -20.8 39.44
 4 4 8 32.07 30.11
 -4 -4 -8 35.83 28.32
 4 -4 8 34.81 39.76
 -4 4 -8 17.12 34.96
 4 -5 -10 126.82 51.07
 4 -5 -9 54.16 42.55
 -4 -5 9 -17.18 14.41
 4 5 -8 5.38 31.03
 -4 -5 8 20.8 26.69
 -4 5 8 17.98 30.77
 4 -5 -8 43.43 35.85
 4 -5 -8 31.96 41.57
 -4 5 8 89.1 36.47
 -4 -5 8 49.71 14.51
 -4 -5 7 -5.23 34.52
 -4 5 7 23.1 31.77
 4 -5 -7 -4.74 30.05
 4 5 -7 31.8 34.94
 -4 -5 7 36.62 13.48
 -4 5 7 84.36 32.67
 4 -5 -7 52.49 36.64
 -4 -5 6 203.09 33.94
 4 5 -6 198.48 33.41
 -4 5 6 91.09 50.1
 4 -5 -6 57.68 48.26
 -4 -5 6 145.61 58.77
 4 5 -6 86.95 53.88
 -4 5 6 180.53 48.55
 4 -5 -6 195.42 51.04
 4 -5 -5 16.8 25.48
 -4 5 5 33.76 27.91
 4 5 -5 19.15 10.43
 -4 5 5 13.22 25.93
 4 -5 -5 28.36 33.31
 -4 -5 5 21.9 28.52
 4 5 -5 19.18 29.07
 4 -5 -5 27.48 22.07
 -4 5 5 28.38 18.28
 4 -5 -4 46.21 34.52
 -4 -5 4 6.63 27.88
 4 5 -4 6.45 31.33
 -4 5 4 8.23 27.3
 4 -5 -4 6.23 23.09
 -4 5 4 -17.56 28.72
 -4 5 4 39.61 18.04
 4 -5 -4 24.04 18.24
 -4 5 3 6.12 20.11
 4 -5 -3 -0.84 19.18
 -4 -5 3 -8.71 27.63
 -4 5 3 -3.69 24.39
 -4 -5 3 6.33 25.62
 4 -5 -3 7.55 26.83
 4 5 -3 34.57 33.26
 -4 -5 3 32.94 17.29
 4 5 -3 21 10.57
 4 -5 -3 14.97 15.4
 -4 5 3 16.01 14.15
 -4 -5 2 23.6 9.45
 4 5 -2 6.79 7.85
 4 -5 -2 28.07 15.3
 -4 5 2 47.35 15.98
 -4 -5 2 -7.72 21
 -4 -5 2 31.18 30.76
 4 -5 -2 23.73 31.21
 4 5 -2 18.15 30.92
 -4 5 2 1.94 28.56
 -4 5 2 8.89 16.69
 4 -5 -2 32.83 19.79
 4 5 -1 146.86 20.08
 -4 5 1 69.58 39.39
 -4 -5 1 118.67 50.43
 4 -5 -1 67.48 41.56
 4 5 -1 81.37 47.52
 -4 -5 1 3.36 21.29
 -4 5 1 44.2 24.73
 4 -5 -1 56.91 25.28
 4 5 -1 62.61 22.4
 4 -5 -1 168.19 31.01
 -4 5 1 163.25 31.41
 4 5 -1 119.22 21.47
 4 5 0 36.86 14.02
 4 -5 0 54.95 24.75
 -4 5 0 35.27 21.58
 4 5 0 47.7 20.18
 -4 -5 0 2.12 30.09
 -4 5 0 7.3 27.92
 4 5 0 22.96 33.88
 4 -5 0 40.07 32.63
 4 -5 0 8.24 19.91
 -4 5 0 17.79 19.4
 -4 -5 -1 110.73 19.17
 4 5 1 65.12 16.31
 -4 -5 -1 68.88 42.29
 -4 5 -1 54.22 37.75
 4 5 1 74.41 40.32
 4 -5 1 87.31 39.09
 -4 5 -1 105.13 29.09
 4 -5 1 84.21 28.53
 4 -5 1 91.29 29.99
 -4 5 -1 20.62 24.4
 -4 -5 -1 57.31 22.77
 4 5 1 45.12 22.27
 -4 5 -2 19.72 21.83
 4 -5 2 51.65 25.42
 4 5 2 12.35 19.03
 -4 -5 -2 29.32 19.54
 -4 -5 -2 44.23 11.89
 4 5 2 31.35 30.15
 -4 5 -2 20.3 27.89
 4 -5 2 27.06 27.84
 -4 -5 -2 25.39 30.52
 4 5 2 21.23 9.63
 -4 5 -3 54.06 28.03
 4 -5 3 19.36 23.84
 -4 -5 -3 10.32 28.54
 4 5 3 36.6 32.03
 -4 5 -3 8.93 25.35
 4 -5 3 17.28 26.2
 4 5 3 25.14 11.14
 -4 -5 -3 9.92 9.83
 4 5 3 13.21 19.57
 -4 -5 -3 23.12 21.79
 -4 5 -4 3.65 25.64
 4 -5 4 9.6 29.13
 -4 -5 -4 49.99 32.11
 4 5 4 3.96 29.41
 -4 -5 -4 54.58 16.84
 4 5 4 43.71 16.71
 4 5 4 34.38 25.46
 -4 -5 -4 38.05 25.69
 -4 5 -4 8.06 26.58
 4 -5 4 34.54 30.02
 4 5 5 91 35.4
 -4 -5 -5 13.11 24.49
 4 -5 5 84.23 37.83
 -4 5 -5 102.78 39.4
 -4 -5 -5 55.35 35.38
 4 -5 5 15.73 32.01
 4 5 5 -23.51 36.39
 -4 5 -5 35.08 34.74
 4 -5 6 30 39.95
 -4 5 -6 3.01 28.73
 4 -5 6 -1.51 26.42
 4 5 6 -5.81 22.18
 -4 -5 -6 79.77 30.9
 -4 5 -6 -9.76 28.6
 4 5 6 2.61 30.01
 -4 -5 -6 -22.94 33.27
 -4 -5 -7 66.75 30.81
 4 5 7 -9.03 24.48
 4 -5 7 13.61 29.17
 -4 5 -7 -6.62 32.03
 -4 -5 -8 17.97 25.24
 4 5 8 -9.92 22.67
 -4 5 -8 -1.86 28.56
 4 -5 8 42.8 38.79
 4 -6 -10 127.55 42.84
 -4 6 10 -67.13 63.08
 -4 6 9 2.03 30.92
 4 -6 -9 22.72 39.18
 -4 -6 9 -13.85 12.63
 -4 6 8 43.3 32.38
 -4 -6 8 28.83 31.27
 4 6 -8 67.78 37.77
 4 -6 -8 -7.39 27.46
 4 6 -8 -9.31 14.55
 -4 -6 8 80.51 16.06
 4 -6 -8 119.56 49.03
 -4 -6 7 15.84 29.28
 4 6 -7 26.74 32.36
 4 -6 -7 45.33 35.02
 -4 6 7 -6.68 27.68
 4 6 -7 34.25 10.66
 -4 6 7 20.18 29.81
 4 -6 -7 9.39 29.46
 -4 6 6 16.41 25.25
 4 -6 -6 26.9 31.92
 4 -6 -6 8.46 25.36
 -4 -6 6 13.79 10.03
 4 6 -6 14.97 9.57
 -4 6 6 -2.25 28.64
 4 -6 -6 -15.93 33.98
 -4 -6 6 -2.58 30.78
 4 6 -6 5.16 31.78
 -4 6 5 -2.18 24.54
 4 -6 -5 2.17 26.6
 -4 -6 5 63.49 38.81
 4 6 -5 43.46 35.78
 4 6 -5 22.99 20.64
 4 -6 -5 59.42 23.35
 -4 6 5 41.03 19.74
 -4 6 5 31.01 28.38
 4 -6 -5 36.07 27.74
 4 6 -5 47.69 12.87
 -4 -6 5 55.84 13.97
 -4 6 4 66.88 31.07
 4 -6 -4 51.94 28.85
 4 6 -4 49.21 22.56
 4 -6 -4 67.47 36.48
 -4 -6 4 87.17 41.56
 4 6 -4 124.34 45.57
 -4 6 4 87.42 42.45
 -4 6 4 30.72 19.6
 4 -6 -4 57.28 22.75
 4 6 -4 100.59 20.65
 -4 6 3 70.47 37.54
 4 -6 -3 103.01 42.13
 -4 -6 3 136.53 46.31
 4 6 -3 109.27 46.65
 -4 6 3 64.37 29.16
 4 6 -3 58.4 21.51
 4 -6 -3 63.95 26.13
 4 -6 -2 128.1 31.29
 -4 6 2 96.03 30.61
 4 6 -2 84.77 23.83
 -4 6 2 166.64 29.58
 4 -6 -2 -2.82 18.29
 4 6 -2 122.12 22.65
 -4 -6 2 132.98 51.99
 4 -6 -2 159.96 49.36
 4 6 -2 192.87 57.39
 -4 6 2 174.33 51.52
 4 -6 -1 104.99 27.28
 -4 6 1 159.14 29.58
 -4 6 1 88.82 42.97
 -4 -6 1 181.33 55.87
 4 -6 -1 96.73 42.31
 4 6 -1 188.23 56.52
 -4 6 1 58.72 24.89
 4 6 -1 25.58 15.26
 -4 -6 1 -19.53 19.84
 4 -6 -1 57.08 13.81
 -4 6 1 135.17 17.49
 4 6 -1 133.02 21.7
 4 -6 0 183.13 33.01
 -4 6 0 176.6 30.65
 -4 -6 0 22.05 13.05
 4 6 0 74.63 21.81
 -4 6 0 35.65 21.82
 4 -6 0 60.35 23.22
 -4 6 0 45.58 12.92
 -4 -6 0 115.38 15.89
 4 6 0 50.97 12.72
 -4 6 0 225.13 51.44
 4 6 0 289.32 62.9
 4 -6 0 231.51 54.34
 -4 6 -1 21.76 18.58
 4 -6 1 60.99 23.45
 -4 6 -1 31.15 21.63
 4 -6 1 6.87 19.61
 -4 -6 -1 21.49 16.81
 -4 -6 -1 22.06 9.83
 4 6 1 28.91 10.69
 -4 -6 -1 65.18 38.68
 -4 6 -1 11.47 26.9
 4 6 1 -4.43 31.07
 4 -6 1 5.53 25.65
 4 6 1 36.19 23.3
 4 6 2 22.09 18.71
 -4 6 -2 1.91 20.61
 4 -6 2 12.85 21.7
 4 -6 2 69.83 30.44
 4 6 2 38.04 32.88
 -4 6 -2 38.29 28.39
 4 -6 2 1.78 22.36
 -4 -6 -2 -2.16 27.85
 -4 -6 -2 14.49 8.98
 4 6 2 4.56 7.04
 -4 -6 -2 49.72 22.11
 -4 -6 -3 75.5 15.97
 -4 -6 -3 79.42 26.98
 -4 -6 -3 44.38 32.98
 4 6 3 86.29 37.55
 -4 6 -3 36.38 29.59
 4 -6 3 -1.69 25.13
 4 6 3 33.46 12.91
 -4 6 -3 28.58 29.68
 4 -6 3 50.15 29.49
 4 6 3 45.65 24.22
 4 6 4 76.97 28.17
 4 -6 4 7.42 26.05
 4 6 4 27.72 13.03
 -4 6 -4 20.16 27.12
 4 -6 4 1.97 26.76
 -4 -6 -4 22.21 28.14
 4 6 4 6 22.65
 -4 -6 -4 56.59 15.37
 -4 -6 -4 37.01 23.73
 -4 6 -4 -12 26.49
 -4 -6 -5 9.43 24.07
 -4 -6 -5 19.38 27.35
 4 -6 5 11.27 31.04
 4 6 5 6.93 24.67
 -4 6 -5 -13.04 30.66
 -4 6 -5 37.54 31.32
 4 -6 5 29.39 30.02
 4 6 5 -1.07 22.51
 -4 -6 -5 11.6 11.83
 4 6 5 9.72 11.1
 -4 -6 -6 2.34 22.66
 4 6 6 2.38 21.67
 4 -6 6 -6.33 25.78
 -4 6 -6 15.5 28.02
 4 -6 6 22.63 32.38
 4 6 6 -26.28 34.32
 -4 6 -6 -14.64 31.42
 -4 -6 -6 -10.14 33.09
 -4 6 -7 -1.72 25.4
 4 -6 7 31.08 32.53
 4 6 7 1.32 20.87
 -4 -6 -7 -3.89 22.05
 4 -6 8 19.23 29.87
 -4 6 -8 -13.1 31
 -4 -7 9 42.6 14.42
 4 -7 -9 -2.14 36.19
 -4 7 9 123.66 38.1
 -4 -7 8 9.01 10.19
 4 -7 -8 20.03 34.09
 -4 7 8 -12.06 32.9
 -4 7 7 -6.66 21.77
 4 -7 -7 11.49 30.92
 -4 -7 7 2.68 28.65
 4 7 -7 10.81 28.33
 -4 -7 7 7.58 8.43
 4 -7 -7 4.42 27.49
 -4 7 7 13.56 26.84
 4 -7 -6 -9.68 30.85
 -4 7 6 20.07 28.47
 -4 7 6 -3 27.83
 4 -7 -6 8.95 24.3
 -4 7 6 -13.19 27.84
 4 7 -6 22.58 11.15
 4 -7 -6 -15.76 29.57
 -4 -7 6 -5.21 26.77
 4 7 -6 10.42 29.61
 -4 7 5 12.94 26.76
 4 -7 -5 6.43 27.43
 -4 -7 5 -9.87 27.59
 4 7 -5 26.83 32.47
 4 -7 -5 52.34 24.33
 -4 7 5 13.08 18.17
 -4 -7 5 48.82 12.63
 4 7 -5 15.06 9.86
 -4 7 5 9.69 24.15
 4 -7 -5 30.94 25.08
 4 -7 -4 39.19 31.79
 -4 -7 4 36.16 33.96
 4 7 -4 17.34 27.48
 -4 7 4 34.13 31.33
 4 -7 -4 25.81 23.3
 -4 7 4 23.03 24.35
 -4 7 4 45.55 19.7
 4 -7 -4 43.07 20.8
 -4 -7 4 71.61 17.66
 -4 7 3 30.28 23.34
 4 -7 -3 20.52 20.46
 4 -7 -3 19.87 17.51
 -4 7 3 5.85 13.95
 -4 7 3 1.78 24.28
 4 -7 -3 -12.71 24.72
 -4 -7 3 -4.32 28.6
 4 7 -3 -13.26 35.05
 4 7 -3 8.84 11.43
 -4 -7 2 43.57 11.29
 4 7 -2 42.43 10.06
 4 -7 -2 60.44 18.96
 -4 7 2 22.77 15.82
 4 -7 -2 7.99 16.93
 -4 7 2 32.23 20.39
 -4 7 2 24.28 6.96
 -4 -7 2 36.49 34.26
 4 -7 -2 48.1 35.01
 4 7 -2 16.26 34.89
 -4 7 2 30.23 30.76
 4 7 -1 21.54 9.4
 -4 -7 1 25.08 10.36
 -4 7 1 11.44 18.12
 4 -7 -1 27.2 18.81
 4 -7 -1 23.07 17
 -4 7 1 9.7 15.31
 -4 -7 1 23.83 35.17
 4 -7 -1 17.52 29.51
 -4 7 1 2 29.03
 4 7 -1 -7.14 31.94
 -4 -7 0 10.82 9.56
 4 7 0 26.98 9.96
 -4 -7 0 39.1 31.99
 4 -7 0 33.19 21.27
 -4 7 0 28.04 18.88
 -4 7 0 28.41 11.27
 -4 7 0 -0.83 16.63
 4 -7 0 5.86 16.46
 -4 7 0 7.11 23.89
 4 7 0 2.14 29.71
 4 -7 0 18.56 30.52
 4 7 0 34.34 18.27
 -4 7 -1 23.91 21.58
 4 -7 1 -8.52 20.21
 -4 -7 -1 6.37 7.77
 4 7 1 18.26 8.65
 4 -7 1 36.22 20.65
 -4 7 -1 2.8 16.29
 4 7 1 -22.09 25.98
 -4 -7 -1 -2.27 30.16
 -4 7 -1 22.64 27.01
 4 7 1 -8.96 28.07
 4 -7 1 41.84 32.23
 4 -7 1 5.45 8.41
 -4 7 -1 0.95 8.53
 4 7 1 20.54 19.44
 -4 -7 -1 61.6 17.56
 4 -7 2 24.2 26.35
 -4 7 -2 23.98 21.92
 4 7 2 51.27 33.63
 -4 7 -2 18.01 26.56
 4 -7 2 26.4 25.98
 -4 -7 -2 21.82 30.52
 4 7 2 39.39 21.48
 -4 -7 -2 54.44 19.23
 -4 7 -2 33.51 13.08
 -4 -7 -2 66.98 15.15
 4 7 2 29.54 11.14
 -4 7 -2 10.12 21.14
 4 -7 2 11.66 22.44
 -4 -7 -3 6.41 26.51
 4 7 3 31.13 28.77
 -4 7 -3 8.56 23.24
 4 -7 3 -11.68 24.05
 -4 -7 -3 28.75 21.64
 4 7 3 33.04 23.46
 -4 7 -3 25.26 12.38
 -4 -7 -3 32.44 11.09
 4 7 3 19.95 9.87
 4 -7 3 33.43 29.83
 -4 7 -3 24.81 25.69
 -4 -7 -4 6.43 9.17
 4 7 4 8.75 9.04
 -4 -7 -4 31.86 24.74
 4 7 4 23.69 27.03
 -4 7 -4 3.63 25.62
 4 -7 4 5.84 26.15
 -4 -7 -4 4.08 20.85
 4 7 4 8.08 25.29
 4 -7 4 21.86 26.42
 -4 7 -4 14.43 25.72
 -4 -7 -5 6.6 21.18
 4 7 5 13.67 23.8
 -4 7 -5 22.82 27.72
 4 -7 5 11.66 28.85
 4 -7 5 -24.56 35.13
 -4 7 -5 30.56 30.53
 4 7 5 18.65 30.12
 4 7 5 27.22 13.36
 -4 -7 -5 23.11 11.96
 -4 -7 -6 15.17 11.48
 4 7 6 7.68 10.85
 -4 -7 -6 30.44 24.2
 4 7 6 7.58 23.38
 -4 7 -6 6.39 26.76
 4 -7 6 4.89 26.82
 4 7 7 -1.38 21.11
 4 -7 7 -5.39 28.27
 -4 7 -7 17.69 30.12
 -4 -7 -7 6.67 24.18
 -4 -7 -7 32.73 16.55
 4 -8 -9 39.51 38.8
 -4 8 9 44.97 29.52
 -4 -8 9 10.47 8.54
 4 8 -9 -14.21 14.99
 -4 8 8 76.76 41.93
 4 -8 -8 33.98 40.24
 -4 -8 8 37.5 15.62
 4 8 -8 46.55 13.25
 -4 -8 7 13.5 31.87
 4 8 -7 32.73 34.79
 4 -8 -7 22.75 33.72
 -4 8 7 88.75 38.49
 4 -8 -7 18.72 30.32
 -4 8 7 63.89 32.66
 4 -8 -7 133.11 41.84
 -4 -8 7 73.79 17.29
 4 8 -7 56.35 16.22
 4 -8 -6 -8.87 25.9
 -4 8 6 -7.12 21.15
 -4 8 6 -8.78 26.19
 4 -8 -6 8.91 27.87
 -4 -8 6 -2.63 28.05
 4 8 -6 -10.52 30.82
 -4 8 6 3.17 26.51
 4 -8 -6 22.12 24.34
 -4 -8 6 15.22 9.98
 4 8 -6 19.29 10.92
 4 -8 -5 -1.35 24.5
 -4 8 5 -1.44 24.05
 4 8 -5 35.81 12
 -4 -8 5 37.18 12.2
 4 -8 -5 42.41 23.19
 -4 8 5 60.79 22.41
 -4 8 5 10.65 28.52
 4 -8 -5 2.12 24.77
 -4 -8 5 4.99 30.97
 4 8 -5 2.46 26.07
 -4 8 4 22.88 25.63
 4 -8 -4 23.74 24.5
 4 8 -4 69.93 18.28
 -4 -8 4 68.53 36.14
 4 8 -4 85.45 41.01
 -4 8 4 9.91 27.1
 4 -8 -4 21.28 29.95
 -4 -8 4 42.92 15.48
 4 -8 -4 35.7 20.31
 -4 8 4 48 20.23
 -4 8 3 132 32.71
 4 -8 -3 145.1 34.44
 -4 8 3 125.27 38.35
 4 -8 -3 84.57 34.67
 -4 8 3 84.43 41.97
 4 -8 -3 59.09 39.56
 -4 -8 3 89.48 45.36
 4 8 -3 120.74 49.42
 4 8 -3 173.63 31.56
 -4 -8 2 143.05 57.57
 4 -8 -2 96.75 47.56
 4 8 -2 124.57 54.01
 -4 8 2 81.98 45.55
 4 8 -2 167.91 31.23
 -4 8 2 98.36 37.99
 4 -8 -2 93.45 36.71
 -4 8 2 174.19 37.7
 4 -8 -1 1.06 12.61
 4 8 -1 50.59 38.5
 -4 -8 1 21.82 32.92
 4 -8 -1 11.52 26.92
 -4 8 1 -1.97 25.93
 4 -8 -1 30.8 18.97
 -4 8 1 10.8 18.79
 4 8 -1 17.34 9.17
 -4 -8 1 38.1 10.48
 -4 8 1 43.04 18.5
 4 -8 -1 24.31 16.89
 -4 -8 0 21.29 10.42
 4 8 0 19.24 10.49
 4 -8 0 67.61 23.55
 -4 8 0 58.62 24.17
 -4 8 0 119.67 19.25
 -4 8 0 38.48 21.2
 4 -8 0 42.41 21.61
 -4 -8 0 94.5 40.53
 4 -8 0 -8.1 8.93
 -4 8 0 49.05 30.34
 4 8 0 134.02 47.47
 4 -8 0 67.28 36.18
 -4 -8 -1 -13.79 30.47
 4 8 1 15.95 28.96
 -4 8 -1 39.09 29.53
 4 -8 1 5.38 24.13
 4 8 1 31.73 22.75
 -4 -8 -1 8.39 7.91
 4 8 1 4.07 7.05
 4 -8 1 15.23 9.35
 -4 8 -1 10.88 10.74
 4 -8 1 34.15 21.12
 -4 8 -1 27.38 19.88
 4 -8 1 -2.06 20.11
 4 8 2 12.95 28.32
 -4 8 -2 21.34 27.34
 4 -8 2 34.31 28
 -4 -8 -2 19.85 30.05
 4 8 2 37.11 25.86
 -4 -8 -2 103.11 25.23
 -4 8 -2 35.76 15.66
 -4 -8 -2 69.49 16.22
 4 8 2 69.18 16.52
 4 -8 2 50.43 16.65
 4 -8 2 72.93 29.21
 -4 8 -2 12.84 21.47
 4 -8 2 105.91 32.68
 -4 8 -2 60.26 28.37
 -4 -8 -3 125.09 48.74
 4 8 3 138.38 48.23
 -4 8 -3 74.5 38.78
 4 -8 3 59.36 35.37
 4 8 3 110.18 37.22
 -4 -8 -3 148.28 36.24
 4 -8 3 76.7 43.64
 4 -8 3 98.51 25.82
 -4 8 -3 100.61 26.15
 -4 8 -3 96.64 38.99
 4 -8 3 66.26 37.04
 -4 -8 -3 154.53 27.13
 4 8 3 184.93 27.92
 4 -8 4 10.4 11.14
 -4 8 -4 27.25 13.75
 4 8 4 37.59 28.01
 -4 -8 -4 20.37 20.48
 4 8 4 31.42 11.37
 -4 -8 -4 52.91 13.9
 4 -8 4 19.63 26.38
 -4 8 -4 21.27 26.86
 -4 8 -4 37.7 30.02
 4 -8 4 7.91 25.41
 -4 -8 -4 20.86 25.19
 4 8 4 4.08 26.19
 -4 -8 -5 15.33 27.4
 4 8 5 -7.05 25.61
 4 -8 5 24.7 33.52
 -4 8 -5 4.32 23.56
 4 -8 5 27.21 28.32
 -4 -8 -5 28.65 23.98
 4 8 5 3.73 21.87
 -4 -8 -5 13.5 10.13
 4 8 5 5.03 8.96
 -4 8 -5 13.78 11.26
 -4 8 -5 -19.07 28.57
 4 8 6 13.43 11.19
 -4 8 -6 -6.55 24.94
 4 -8 6 -1.68 25.61
 -4 -8 -6 10.56 11.04
 -4 8 -6 12.76 11.9
 -4 -8 -6 -9.08 21.89
 4 8 6 2.69 23.1
 4 -8 7 -11.08 30.09
 -4 8 -7 25.27 29.92
 -4 -8 -7 10.29 12.59
 4 8 7 14.31 12.06
 -4 -8 -7 -17.02 26.39
 4 8 7 7.34 23.27
 4 -9 -8 5.59 30.69
 -4 9 8 11.92 29.23
 -4 -9 8 11.5 10.58
 4 9 -8 14.55 7.02
 4 -9 -8 5.73 24.3
 4 9 -7 26.18 11.86
 -4 -9 7 27.39 11.84
 4 9 -7 16.56 45.13
 4 -9 -7 7.7 30.31
 -4 9 7 23.17 28.35
 -4 9 7 -7.16 26.9
 4 -9 -7 -7.11 24.97
 -4 9 6 25.13 29.08
 4 -9 -6 6.63 24.63
 -4 -9 6 13.05 10.83
 4 9 -6 45.47 12.87
 4 9 -6 12.08 39.79
 -4 9 6 10.86 25.62
 4 -9 -6 2.33 22.3
 -4 9 6 10.18 19.29
 4 -9 -6 11 24.11
 -4 -9 6 23.92 31.27
 4 9 -6 10.57 28.32
 4 9 -5 41.39 12.65
 -4 -9 5 11.52 9.52
 -4 9 5 19.24 26.11
 4 -9 -5 18.03 23.75
 -4 9 5 2.1 26.04
 4 -9 -5 -6.28 26.72
 -4 -9 5 42.81 33.89
 4 9 -5 -2.49 26.69
 4 -9 -5 28.91 20.11
 -4 9 5 12.67 16.69
 4 -9 -4 46.67 20.39
 -4 9 4 39.9 18.96
 4 -9 -4 -3.6 20.75
 -4 -9 4 54.12 16.32
 -4 9 4 11.68 20.68
 4 9 -4 -0.86 29.2
 -4 -9 4 2.31 25.53
 4 9 -4 15.5 30.43
 -4 9 4 -7.86 26.39
 4 -9 -4 24.83 28.25
 4 9 -4 62.66 16.89
 4 -9 -3 26.09 17.63
 -4 9 3 21.43 15.13
 -4 9 3 13.99 19.61
 4 -9 -3 11.59 19.07
 4 9 -3 18.23 28.53
 -4 9 3 6.94 21.29
 4 -9 -3 3.53 22.34
 -4 -9 3 33.11 28.61
 4 9 -3 24.87 28.46
 -4 -9 3 53.72 23.15
 4 9 -3 29.08 16.57
 -4 9 2 35.29 22.72
 4 -9 -2 43.86 22.42
 -4 -9 2 -2.33 26.9
 4 -9 -2 16.83 29
 4 9 -2 28.53 33.9
 -4 9 2 25.38 28.19
 4 9 -2 72.73 15.38
 4 -9 -2 49.85 21.32
 -4 9 2 24.95 18.4
 -4 9 1 -3.07 13.07
 4 -9 -1 18.19 15.57
 4 -9 -1 -4.67 17.64
 -4 9 1 17.38 18.45
 4 9 -1 26.81 31.06
 -4 -9 1 26.97 31.25
 4 -9 -1 37.84 31.49
 -4 9 1 -13.62 28.55
 -4 -9 1 24.2 8.98
 4 9 -1 14.26 7.58
 -4 9 1 27.81 5.9
 -4 9 0 15 18.4
 4 -9 0 23.75 19.33
 4 -9 0 36.1 20.99
 -4 9 0 10.56 18.18
 -4 -9 0 17.78 30.7
 -4 9 0 33.46 10.22
 -4 9 0 3.45 22.71
 4 9 0 24.05 32.37
 4 -9 0 40.54 29.58
 -4 -9 0 10.72 7.34
 4 9 0 13.98 7.63
 -4 -9 -1 23.36 32.27
 -4 9 -1 16.53 26.05
 4 -9 1 29.72 30.56
 4 -9 1 1.04 19.74
 -4 9 -1 -1.01 16.26
 -4 -9 -1 3.53 7.39
 4 9 1 6.06 7.45
 -4 9 -1 5.36 19.16
 4 -9 1 14.25 20.02
 4 -9 2 16.13 12.29
 -4 9 -2 38.26 16.13
 4 9 2 18.74 27.86
 -4 9 -2 2.31 18.03
 4 -9 2 44.07 23.74
 4 -9 2 26.27 23.45
 -4 9 -2 21.48 24.42
 4 9 2 2.18 25.45
 -4 9 -2 33.36 28.63
 4 -9 2 6.77 22.49
 -4 -9 -2 6.69 25.99
 -4 -9 -2 42.93 12.19
 4 9 2 33.61 11.95
 -4 9 -3 38.39 15.36
 4 9 3 51.78 13.92
 4 -9 3 32.56 15.32
 4 9 3 57.07 30.34
 4 -9 3 34.22 26.33
 -4 9 -3 28.26 24.56
 -4 9 -3 11.73 23.33
 4 -9 3 -3.99 23.25
 -4 -9 -3 -4.36 29.85
 4 9 3 21.18 28.68
 -4 9 -3 15.06 25.18
 4 -9 3 16.37 23.61
 -4 -9 -3 44.87 14.62
 4 -9 4 1.04 11.57
 -4 -9 -4 31.64 23.31
 4 9 4 41.46 27.75
 -4 -9 -4 23.04 11.41
 -4 9 -4 -14.74 24.27
 4 -9 4 -15.65 26.09
 -4 -9 -4 25.26 25.29
 4 9 4 -8.2 23.82
 -4 9 -4 -1.47 26.16
 4 -9 4 1.51 24.6
 4 -9 5 2.19 10.33
 -4 9 -5 31 14.35
 4 9 5 10.62 25.17
 -4 -9 -5 2.6 19.41
 4 9 5 27.49 11.88
 -4 -9 -5 33.49 11.84
 -4 9 -5 4.75 24.76
 4 -9 5 -1.55 25.65
 4 -9 6 8.92 11.1
 -4 9 -6 12.72 11.6
 -4 9 -6 18.55 26.71
 4 -9 6 10.43 27.02
 4 9 6 1.46 22.3
 -4 -9 -6 1.4 22.56
 4 9 6 8.99 8.43
 -4 -9 -6 -0.59 7.44
 4 -10 -8 29.86 32.68
 -4 10 8 35.94 31.6
 -4 -10 8 84.75 20.69
 4 10 -8 73.54 19.08
 4 -10 -8 85.12 44.47
 -4 10 8 105.68 41.2
 -4 10 7 33.8 33.27
 4 -10 -7 33.69 31.64
 -4 -10 7 62.81 18.5
 4 -10 -7 56.81 37.51
 -4 10 7 50.96 33.34
 4 10 -6 20.07 10.64
 -4 -10 6 55.61 15.64
 4 -10 -6 59.64 31.88
 -4 10 6 31.57 31.69
 4 -10 -6 38.24 25.78
 -4 10 6 53.29 25.78
 -4 10 5 10.39 27
 4 -10 -5 33.11 30.43
 -4 -10 5 63.59 38.11
 4 10 -5 9.96 24.52
 4 -10 -5 23.43 19.56
 -4 10 5 6.57 15.39
 -4 -10 5 45.82 13.5
 4 10 -5 27.01 12.67
 4 -10 -5 1.46 21.41
 -4 10 5 3 24.26
 -4 10 4 30.83 25.61
 4 10 -4 80.19 19.54
 4 -10 -4 40.5 21.35
 -4 10 4 53.86 21.09
 -4 -10 4 51.35 33.94
 4 10 -4 20.15 28.75
 -4 10 4 48.47 30.55
 4 -10 -4 16.97 26.14
 4 -10 -4 -14.81 22.15
 4 -10 -3 4.54 15.39
 -4 10 3 15.58 15.36
 -4 -10 3 34.84 16.41
 4 10 -3 58.97 19.9
 -4 10 3 6.73 19
 4 -10 -3 18.17 19.37
 -4 10 3 5.13 24.58
 4 -10 -3 -1.74 22.94
 4 10 -3 41.58 35.3
 4 10 -2 48.36 13.49
 -4 -10 2 84.48 16.58
 -4 -10 2 23.61 30.48
 4 -10 -2 57.15 32.25
 4 10 -2 36.07 33.56
 -4 10 2 33.95 28.54
 -4 10 2 22.75 22.12
 4 -10 -2 20.68 21.77
 4 -10 -2 35.89 20.79
 -4 10 2 60.51 21.07
 4 10 -1 10.09 26.52
 4 -10 -1 109.44 26.87
 -4 -10 1 81.19 16.31
 4 10 -1 88.35 16.44
 -4 -10 1 49.61 38.3
 4 10 -1 44.37 37.7
 4 -10 -1 48.48 32.95
 -4 10 1 30.67 30.55
 4 -10 -1 23.3 21.63
 -4 10 1 38.74 24.11
 -4 10 1 56.77 21.84
 4 10 0 -40.63 37.8
 4 -10 0 21.73 19.34
 -4 10 0 39.58 21.19
 -4 -10 0 17.99 28.39
 -4 -10 0 17.05 8.61
 4 10 0 16.03 8.58
 -4 10 0 42.56 29.45
 4 10 0 6.63 28.35
 4 -10 0 3.63 25.02
 4 -10 0 49.34 24.7
 -4 10 0 16.21 20.09
 -4 10 -1 -2 9.82
 -4 -10 -1 19.13 9.77
 4 10 1 23.21 9.23
 4 10 1 25.11 28.17
 4 -10 1 -4.52 19.59
 -4 10 -1 -9.78 17.94
 -4 -10 -1 -7.09 27.24
 4 10 1 13.98 27.34
 -4 10 -1 -3.62 21.65
 4 -10 1 29.32 25.5
 -4 10 -1 20.63 20.63
 4 -10 1 23.69 21.78
 -4 -10 -2 -21.94 44.08
 4 10 2 127.11 34.74
 -4 10 -2 36.38 25.77
 4 -10 2 49.35 27.37
 -4 10 -2 122.33 23.95
 4 -10 2 118.09 22.64
 4 -10 2 36.16 22.71
 -4 10 -2 14.05 20.05
 4 10 2 21.84 10.58
 -4 -10 -2 52.29 13.63
 4 10 2 -2.21 28.25
 -4 10 -2 10.31 26.11
 4 -10 2 5.02 22.4
 -4 -10 -2 61.62 36.33
 -4 10 -3 17.53 26.29
 4 -10 3 23.98 27.2
 4 -10 3 122.04 37.25
 -4 10 -3 24.91 26.05
 4 10 3 43.58 15.76
 4 10 3 18.68 35.04
 4 -10 3 60.54 18.75
 -4 -10 -3 29.01 31.98
 4 10 3 43.42 34.89
 -4 10 -3 44.06 29.14
 4 -10 3 17.79 25.74
 4 -10 4 112.03 27.13
 -4 10 -4 93.57 26.81
 4 -10 4 130.46 45.64
 4 -10 4 101.39 41.02
 -4 10 -4 51.06 34.82
 -4 -10 -4 131.68 33.31
 4 10 4 49.49 35.65
 -4 -10 -4 146.18 26.82
 4 10 4 118.33 25.27
 -4 -10 -5 26.02 25.48
 4 10 5 5.63 23.75
 4 -10 5 36.51 27.99
 -4 10 -5 -6.77 24.18
 4 10 5 6.75 8.39
 -4 -10 -5 11.6 8.86
 -4 10 -5 4.16 10.66
 4 -10 5 2.95 11.25
 4 -10 6 6.21 10.24
 -4 10 -6 4.47 10.16
 -4 -10 -6 6 21.18
 4 10 6 -4.59 23.8
 -4 10 -6 29.48 25.59
 -4 -10 -6 23.39 10.32
 4 10 6 -2.44 6.3
 4 -10 6 15.94 25.56
 -4 -11 7 8.68 8.85
 4 11 -7 1.58 8.71
 -4 11 7 3.9 25.09
 4 -11 -7 1.95 22
 -4 11 7 7.32 26.66
 4 -11 -7 1.62 28.05
 -4 11 6 30.27 30.9
 4 -11 -6 31.64 25.28
 4 11 -6 11.16 9.61
 -4 -11 6 25.25 12.2
 4 -11 -6 24.19 22.34
 -4 11 6 25.52 20.79
 -4 11 5 -6.16 21.54
 4 -11 -5 18.51 22.59
 -4 -11 5 14.45 10.66
 4 11 -5 8.97 10.9
 4 -11 -5 32.52 19.79
 -4 11 5 10.49 14.72
 4 -11 -4 25.42 19.56
 -4 11 4 39.59 21.58
 -4 11 4 2.75 22.31
 4 -11 -4 -1.31 20.65
 -4 -11 4 47.17 33.74
 4 11 -4 9.05 25.33
 -4 11 4 17.35 27.94
 4 -11 -4 128.42 47.11
 -4 -11 4 25.67 15.48
 4 11 -4 44.53 17.11
 -4 11 3 30.44 23.64
 4 -11 -3 25.29 22.98
 -4 11 3 25.29 26.21
 4 -11 -3 133.97 44.18
 -4 -11 3 34.26 31.54
 4 11 -3 51.38 36.69
 -4 -11 3 73.86 22.63
 4 11 -3 152.33 37.43
 4 -11 -3 27.48 20.69
 -4 11 3 30.11 20.36
 -4 11 2 1.13 18.54
 4 -11 -2 46.85 23.96
 -4 -11 2 40.58 31.92
 4 -11 -2 147.16 46.44
 4 11 -2 48.64 37.68
 -4 11 2 10.57 25.78
 -4 -11 2 33.33 13.44
 4 11 -2 36.07 12.79
 4 -11 -2 56.32 22.1
 -4 11 2 69.28 22.71
 4 11 -1 43.92 37.62
 -4 11 1 69.88 35.36
 4 -11 -1 145.14 45.47
 -4 -11 1 40.14 36.2
 4 -11 -1 37.3 24.45
 -4 11 1 28.21 22.61
 -4 -11 1 73.94 17.24
 4 11 -1 70.14 16.6
 -4 11 1 90.48 25.71
 4 -11 -1 62.7 24.49
 4 -11 0 86.96 26.52
 4 11 0 62.36 13.47
 -4 -11 0 70.1 14.04
 -4 11 0 80.88 25.97
 4 -11 0 45.07 25.25
 -4 11 0 34.92 23.74
 -4 11 0 15.1 25.76
 4 11 0 26.84 31.37
 4 -11 0 130.68 44.13
 -4 -11 0 72.76 36.85
 -4 11 0 2 9.47
 -4 -11 -1 -7.16 29.89
 4 11 1 4.71 21.81
 -4 11 -1 41.08 30.65
 -4 -11 -1 0.38 7.46
 4 11 1 9.88 8.87
 4 -11 1 6.01 19.99
 -4 11 -1 11.94 19.69
 -4 11 -1 18.33 21.01
 4 -11 1 12.6 19.47
 -4 11 -1 9.75 9.4
 -4 11 -2 6.93 11.46
 4 11 2 43.02 33.7
 4 11 2 -4.51 22.91
 -4 11 -2 5.09 23.46
 4 -11 2 102.46 37.85
 -4 -11 -2 2.31 22.29
 -4 11 -2 38.68 25.67
 4 -11 2 30.26 26.44
 4 -11 2 60.16 14.85
 4 -11 2 5.87 18.22
 -4 11 -2 5.84 16.85
 -4 -11 -2 16.97 10.41
 4 11 2 14.18 9.52
 4 -11 3 0.72 15
 -4 -11 -3 -0.44 7.19
 4 11 3 11.56 8.28
 -4 11 -3 19.87 23.14
 4 -11 3 -5.85 22.31
 4 -11 3 12.83 17.25
 -4 11 -3 -2.86 21.37
 -4 -11 -3 -52.39 49.36
 -4 11 -4 28.71 17.49
 4 -11 4 14.46 12.73
 4 11 4 3.93 6.87
 -4 -11 -4 26.02 11.47
 -4 11 -4 20.56 24.9
 4 -11 4 24.4 27.94
 4 -11 4 28.8 24.1
 -4 11 -4 23.15 24.08
 -4 -11 -4 17.93 27.08
 4 11 4 30.98 34.86
 4 -11 5 -3.07 11.24
 -4 11 -5 0.69 10.96
 -4 11 -5 -1.76 23
 4 -11 5 -16.02 25.42
 4 11 5 -13.21 25.17
 -4 -11 -5 16.98 9.44
 4 11 5 11 8.15
 4 -12 -6 3.52 17.94
 -4 12 6 7.59 15.9
 4 12 -6 2.94 8.86
 -4 -12 6 32.5 13.45
 4 -12 -6 1.73 20.32
 -4 12 6 16.25 22.94
 -4 -12 5 3.97 9.4
 4 12 -5 -2.12 9.92
 -4 12 5 3.29 21.16
 4 -12 -5 -7.87 20.27
 4 -12 -5 10.84 17.55
 -4 12 5 1.82 14.45
 4 12 -4 26.93 15.46
 -4 -12 4 59.91 17.94
 4 -12 -4 29.64 19.35
 -4 12 4 53.72 21.96
 -4 12 4 26.64 23.12
 4 -12 -4 -4.09 17.96
 4 -12 -3 1.72 16.52
 -4 12 3 21.92 17.22
 4 -12 -3 22.86 20.35
 -4 12 3 36.42 23.53
 -4 -12 3 41.14 17.76
 4 12 -3 103.14 32.52
 -4 -12 2 84.49 39.68
 4 12 -2 17.21 30.28
 4 -12 -2 40.76 19.9
 -4 12 2 39.74 20.06
 -4 12 2 25.38 22.07
 4 -12 -2 50.39 25.38
 4 12 -2 36.39 13.2
 4 -12 -1 34.1 22.51
 -4 12 1 22.98 22.2
 4 12 -1 29.61 32.65
 -4 12 1 22.33 38.55
 -4 -12 1 43.13 33.08
 -4 -12 1 44.31 12.34
 4 12 -1 22.51 10.56
 -4 12 1 48.49 19.54
 4 -12 -1 44.71 20.26
 4 -12 0 11.58 16.89
 4 12 0 42.96 31.54
 4 -12 0 12.41 18.19
 -4 12 0 2.5 19.27
 -4 -12 0 48.28 32.84
 -4 12 0 31.62 19.42
 4 12 0 14.73 7.66
 -4 -12 0 4.24 6.58
 -4 -12 -1 32.75 11.82
 4 12 1 25.09 10.8
 -4 12 -1 14.38 22.21
 4 -12 1 18.65 21.06
 4 -12 1 84.98 32.15
 -4 12 -1 48.05 27.54
 -4 12 -1 45.78 11.94
 -4 12 -2 59.17 29.16
 4 -12 2 11.49 21.76
 -4 12 -2 26.79 13.23
 -4 -12 -2 41.25 12.96
 4 12 2 27.86 11.72
 4 -12 2 52.32 25.61
 -4 12 -2 17.03 18.04
 -4 12 -3 -1.4 17.43
 4 -12 3 13.05 18.45
 4 -12 3 43.45 13.48
 -4 12 -3 32.11 26.88
 4 -12 3 22.91 25.38
 4 12 3 116.31 41.58
 -4 12 -3 19.54 12.85
 -4 -12 -3 35.44 12.49
 4 12 3 22.33 10.81
 4 12 4 53.33 35.53
 -4 12 -4 16.35 16.11
 4 12 4 10.27 9.71
 -4 -12 -4 25.78 11.15
 -4 12 -4 4.92 23.29
 4 -12 4 -11.8 26.34
 4 -12 4 20.27 24.39
 -4 12 -4 9.7 19.16
 -4 13 5 5.1 21.57
 -4 -13 5 6.51 10.62
 4 13 -5 -0.56 10.45
 4 -13 -5 -2.02 16.32
 -4 13 5 3.87 14.74
 4 -13 -5 4.8 19.36
 -4 -13 4 55.09 17.36
 4 -13 -4 36.16 20.32
 -4 13 4 73.98 23.83
 -4 13 4 -5.92 19.77
 4 -13 -4 14 20.41
 4 13 -4 34.79 16.27
 4 -13 -3 41.02 19.86
 -4 13 3 18.77 16.78
 4 -13 -3 19.85 17.99
 -4 13 3 5.47 18.33
 -4 -13 3 30.58 14.92
 4 13 -3 68.07 30.03
 4 -13 -2 9.7 15.12
 -4 13 2 -1.76 12.83
 -4 13 2 10.6 19.13
 4 -13 -2 8.06 17.3
 -4 -13 2 0.64 11.68
 4 13 -2 7.13 7.84
 -4 13 1 11.84 14.64
 4 -13 -1 0.91 14.63
 4 -13 -1 10.04 18.17
 -4 13 1 1.29 16.45
 -4 -13 1 9.74 8
 4 13 -1 15.62 8.47
 4 -13 0 6.97 15.42
 -4 13 0 34.54 18.15
 4 -13 0 3.97 17.36
 -4 13 0 1.33 19.29
 -4 -13 0 15.53 7.92
 4 13 0 6.69 7.02
 -4 -13 -1 3.84 6.25
 4 13 1 22.71 9.09
 -4 13 -1 2.16 10.6
 -4 13 -1 1.38 18.01
 4 -13 1 -15.62 21.42
 4 -13 1 13.68 17.4
 -4 13 -1 34.78 22.38
 -4 -13 -2 53.3 14.74
 4 13 2 47.03 13.71
 -4 13 -2 37 26.43
 4 -13 2 16.76 23.01
 4 -13 2 61.36 28.6
 -4 13 -2 56.55 26.26
 4 -13 2 -19.76 17
 -4 13 -2 44.27 13.85
 -4 -13 -3 8.49 8.43
 4 13 3 4.29 7.99
 4 -13 3 59.74 16.06
 -4 13 -3 32.01 13.68
 4 -13 3 1.6 20.51
 -4 13 -3 16.01 24.34
 4 -13 3 22.4 21.68
 -4 13 -3 25.35 18.39
 -4 14 4 36.72 24.55
 4 -14 -4 28.44 23.38
 4 -14 -3 44.3 21.67
 -4 14 3 42.49 20.28
 4 -14 -3 30.08 22.64
 -4 14 3 8.71 21
 -4 -14 3 74.78 20.54
 4 14 -3 127.05 38.42
 -4 14 2 13.91 15.31
 4 -14 -2 30.76 19.62
 -4 14 2 18.3 20.54
 4 -14 -2 32.69 22.5
 -4 -14 2 50.45 17.46
 4 14 -2 24.72 11.69
 -4 14 1 18.27 15.54
 4 -14 -1 14.25 17.07
 -4 -14 1 21.9 9.9
 4 14 -1 9.88 7.64
 4 -14 -1 9.34 18.27
 -4 14 1 16.47 19.02
 -4 -14 0 50.83 13.3
 4 14 0 36.14 11.91
 4 -14 0 28.14 21.56
 -4 14 0 19.53 20.5
 -4 14 0 33.31 18.87
 4 -14 0 26.6 18.46
 -4 -14 -1 41.17 11.48
 4 14 1 42.19 12.04
 4 -14 1 21.96 18.29
 -4 14 -1 32.69 20.76
 4 -14 1 19.38 22.65
 -4 14 -1 20.46 23.33
 -4 14 -1 -20.21 15.34
 -4 14 -2 -13.97 19.73
 4 -14 2 1.6 18.16
 5 0 -5 35.56 30.79
 -5 0 5 -8 31.81
 -5 0 4 -12.25 25.62
 5 0 -4 -9.98 26.08
 -5 0 3 -12.71 28.74
 5 0 -3 5.21 28.92
 -5 0 2 95.68 47.94
 5 0 -2 49.06 43.8
 5 0 -1 75.54 43.7
 -5 0 1 109.3 49.69
 -5 0 0 60.91 39.02
 5 0 0 76.39 43.2
 -5 0 -1 23.58 30.69
 5 0 1 -2.58 29.21
 5 0 2 2.47 25.77
 -5 0 -2 -2.52 28
 5 -1 -5 33.62 31.84
 5 1 -5 -2.56 24.96
 -5 1 5 16.09 29.77
 -5 -1 5 -2.69 26.86
 -5 1 4 2.43 19.75
 -5 -1 4 19.79 26.91
 5 -1 -4 -4.94 22.8
 5 1 -4 2.52 25.11
 -5 1 3 2.52 26.83
 -5 -1 3 12.84 27.94
 5 -1 -3 -18.06 28.63
 5 1 -3 -7.9 29.77
 -5 1 2 39.46 36.72
 -5 -1 2 -8.05 29.31
 5 -1 -2 13.49 32.24
 5 1 -2 38.55 37.96
 5 1 -1 23.68 30.3
 5 -1 -1 -2.58 26.91
 -5 1 1 -10.82 32.23
 -5 -1 1 24.84 32.34
 -5 -1 0 12.31 28.91
 -5 1 0 2.41 26.32
 5 1 0 20.58 28.6
 5 -1 0 20.16 29.09
 -5 -1 -1 18.52 29.66
 -5 1 -1 49.03 37.49
 5 1 1 36.52 33.38
 5 -1 1 12.71 33
 5 1 2 24.94 27.72
 5 -1 2 2.45 25.59
 -5 -1 -2 7.65 25.47
 -5 1 -2 12.5 26.71
 -5 -2 5 32.61 31.29
 5 -2 -5 -2.56 23.66
 5 2 -5 -12.94 29.8
 -5 2 5 -13.28 29.48
 -5 2 4 -16.82 31.78
 -5 -2 4 12.49 24.9
 5 -2 -4 7.34 25.51
 5 2 -4 -2.54 26.53
 -5 2 3 29.89 31.71
 -5 -2 3 25.93 30.5
 5 -2 -3 35.76 32.03
 5 2 -3 -7.98 31.27
 -5 2 2 49.46 38.7
 -5 -2 2 138.32 53.53
 5 -2 -2 53.4 40.02
 5 2 -2 108.46 49.93
 5 2 -1 29.24 34.76
 -5 2 1 13.38 28.01
 -5 -2 1 8.37 29.79
 5 -2 -1 10.21 25.53
 -5 -2 0 47.23 31.99
 -5 2 0 21.48 27.96
 5 2 0 31.17 32.95
 5 -2 0 37.42 33.01
 5 -2 0 14.39 27.83
 -5 -2 0 -11.09 9.48
 -5 -2 -1 37.4 36.02
 -5 2 -1 15.33 29.13
 5 2 1 34.25 35.07
 5 -2 1 5.03 28.7
 -5 -2 -1 24.19 10.48
 5 2 2 32.72 35.26
 5 -2 2 28.73 34.16
 -5 -2 -2 -5.15 29.73
 -5 2 -2 19.82 32.61
 -5 -3 5 -10.97 28.61
 5 3 -5 7.83 25.4
 -5 3 4 11.89 25.87
 -5 -3 4 -5.04 25.14
 5 -3 -4 9.69 24.7
 5 3 -4 5.2 23.98
 -5 3 3 -22.19 32.65
 -5 -3 3 -2.62 32.26
 5 -3 -3 -7.58 29.14
 5 3 -3 5.37 28.66
 -5 3 2 -7.73 29.66
 -5 -3 2 5.48 29.2
 5 -3 -2 18.49 26.96
 5 3 -2 8.43 29.94
 5 -3 -1 13.44 23.04
 5 3 -1 -8.05 31.5
 -5 3 1 18.54 28.86
 -5 -3 1 2.82 26.05
 5 -3 -1 27.77 28.59
 -5 -3 0 17.99 29.07
 -5 3 0 30.71 29.54
 5 3 0 5.06 30.63
 5 -3 0 2.47 27.92
 5 -3 0 -32.56 26.27
 -5 -3 0 -9.91 7.83
 -5 -3 -1 -10.79 25.72
 -5 3 -1 -5.06 27.65
 5 -3 1 -9.96 26.14
 5 3 1 -0.38 12.61
 5 3 2 5.08 27.3
 5 -3 2 -4.74 25.5
 -5 -3 -2 23.37 28.45
 -5 3 -2 -9.69 24.39
 -5 -3 -3 75.98 22.64
 -5 4 4 30.61 29.96
 -5 -4 4 28.25 29.13
 5 -4 -4 -2.4 22.85
 5 4 -4 15.74 26.26
 -5 4 3 -2.41 25.18
 -5 -4 3 -2.64 28.18
 5 -4 -3 -2.5 29.3
 5 4 -3 -2.71 27.03
 -5 4 2 25.49 31.37
 -5 -4 2 19.37 32.97
 5 -4 -2 -5.23 32.67
 5 4 -2 -2.84 27.61
 5 -4 -2 -0.63 21.57
 5 -4 -2 9.49 18.31
 5 4 -1 18.98 31.76
 -5 4 1 34.07 34.67
 -5 -4 1 22.76 29.67
 5 -4 -1 -12.49 35.21
 5 -4 -1 -28.19 24.01
 -5 -4 0 20.77 32.59
 -5 4 0 25.72 29.92
 5 4 0 35.74 34.39
 5 -4 0 -9.77 27.35
 5 -4 0 -12.13 20.02
 -5 -4 -1 23.98 10.36
 5 -4 1 92.98 24.28
 -5 -4 -1 -2.72 27.62
 -5 4 -1 37.55 33.52
 5 4 1 24.17 32.4
 5 -4 1 34.52 34.73
 5 4 2 48.66 13.19
 -5 -4 -2 16.39 10.72
 -5 -4 -3 50.3 14.75
 5 4 3 8.77 9.51
 -5 -4 -4 108.88 28.75
 5 -5 -6 -20.49 34.93
 5 -5 -3 -37.19 30.72
 5 -5 -3 8.13 16.9
 -5 5 3 38.22 29.9
 -5 -5 3 40.05 32.39
 5 -5 -3 17.33 29.55
 5 5 -3 19.16 30.42
 -5 5 2 -2.52 25.73
 -5 -5 2 13.97 31.57
 5 -5 -2 5.17 28.13
 5 5 -2 60.16 35.79
 -5 -5 2 -5.36 7.72
 5 5 -1 5.48 28.81
 -5 5 1 25.92 31.61
 -5 -5 1 66.07 42.99
 5 -5 -1 22.24 29.19
 5 -5 -1 -26.67 21
 -5 -5 1 23.82 8.46
 5 5 0 -6.3 12.41
 -5 -5 0 15.73 27.25
 -5 5 0 50.89 33.41
 5 5 0 7.73 25
 5 -5 0 -9.67 31.11
 5 -5 1 61.78 20.31
 -5 -5 -1 20.07 8.81
 5 5 1 5.64 7.11
 -5 -5 -1 -2.75 24.71
 -5 5 -1 2.48 25.34
 5 5 1 10.84 34.42
 5 -5 1 -12.2 28.14
 5 5 2 54.14 13.56
 -5 -5 -2 45.14 13.83
 5 5 3 3.21 8.58
 -5 -5 -3 34.11 11.96
 -5 -5 -4 45.3 15.26
 5 5 4 11.83 12.8
 5 5 4 12.23 37.04
 5 -5 4 15.06 43.16
 5 -6 -6 171.81 51.03
 5 -6 -5 80.33 35.69
 5 -6 -4 6.88 17.17
 5 -6 -4 26.06 26.17
 -5 6 2 24.69 30.55
 -5 -6 2 5.64 23.19
 5 -6 -2 28.14 31.64
 5 6 -2 43.39 34.61
 5 6 -1 24.89 34.74
 -5 6 1 23.08 32.4
 -5 -6 1 69.61 42.39
 5 -6 -1 31.78 32.79
 -5 -6 1 49.24 12.77
 -5 -6 0 82.04 45.91
 5 6 0 49.46 38.72
 -5 6 0 -29.02 28.75
 5 -6 1 -40.79 35.04
 -5 -6 -1 41.56 13.28
 5 6 1 62.99 13.68
 5 -6 1 72.69 25.94
 -5 6 -1 -13.66 24.6
 -5 -6 -2 18.34 9.1
 5 6 2 21.25 8.88
 5 -6 2 2.41 22.09
 -5 -6 -3 25.77 11.48
 5 6 3 53.13 14.35
 5 6 4 13.96 10.88
 -5 -6 -4 11.34 9.01
 5 -7 -6 66.4 25.15
 5 -7 -5 110.55 33.69
 -5 7 5 -36.4 49.08
 -5 -7 4 6.05 18.08
 5 -7 -4 99.21 31.33
 -5 -7 3 -11.81 12.12
 5 -7 -3 82.98 27.25
 -5 -7 2 20.7 7.85
 5 -7 -2 79.91 18.88
 5 -7 -2 52.02 23.52
 5 -7 -1 33.46 14.36
 -5 7 1 -32.96 27.91
 5 -7 -1 16.14 19.85
 -5 -7 1 27.72 8.61
 5 7 -1 -11 10.4
 5 -7 0 -6.87 16.5
 -5 7 0 -18.71 20.74
 5 -7 0 -24.92 24.83
 -5 -7 -1 27.67 11.14
 5 7 1 30.13 11.18
 -5 7 -1 73.79 23.58
 5 -7 1 3.04 16.98
 -5 -7 -2 6.21 7.78
 5 7 2 34.41 10.35
 5 -7 2 11.22 18.16
 5 7 3 -3.71 6.7
 -5 -7 -3 0.45 6.86
 5 -8 -5 17.56 22.93
 5 -8 -4 39.19 18.17
 -5 8 3 -46.07 35.63
 -5 -8 3 -1.78 9.43
 -5 8 2 -21.4 31.96
 5 -8 -2 54.85 20.1
 -5 8 2 -18.83 21.86
 5 -8 -2 34.54 13.96
 5 8 -2 -1.72 9.62
 -5 -8 2 27.94 7.54
 -5 -8 1 12.93 7.35
 5 8 -1 0.34 7.6
 -5 8 1 -12.74 19.31
 5 -8 -1 6.63 14.13
 5 8 0 40.14 12.34
 5 -8 0 111.74 30.25
 -5 -8 0 41.7 13.99
 5 -8 0 74.7 26.68
 -5 8 0 72.87 24.08
 5 -8 1 117.6 35.12
 5 8 1 73.66 19.72
 -5 -8 -1 77.27 19.69
 -5 8 -1 88.66 27.3
 5 -8 1 70.51 28.89
 5 -8 2 21.41 23.06
 -5 8 -2 -2.68 18.03
 5 8 2 25.77 11.54
 -5 -8 -2 22.74 11.83
 5 -8 2 83.12 32.42
 5 -8 3 -4.22 22.53
 -5 -8 -3 39.41 12.13
 5 8 3 8.92 8.54
 5 -8 3 87.89 35.95
 5 -9 -4 13.31 19.97
 -5 9 4 31.36 29.35
 5 -9 -4 43.89 18.81
 -5 9 3 -33.92 28.75
 5 -9 -3 -6.57 16.3
 -5 9 3 -15.48 21.11
 5 -9 -2 13.87 16.8
 5 -9 -2 19.15 14.49
 -5 -9 2 17.03 7.79
 5 -9 -1 38.38 17.49
 5 -9 -1 13.79 14.91
 -5 -9 1 3.85 6.54
 5 9 -1 29.53 8.81
 5 -9 0 35.98 20.4
 -5 9 0 18.1 11.88
 5 -9 0 40.07 16.56
 -5 -9 0 7.9 8.23
 5 9 0 19.93 8.66
 5 -9 1 -2.23 17.48
 -5 9 -1 19.33 17.31
 -5 -9 -1 -3.16 6.98
 5 9 1 1.2 6.2
 -5 9 -1 -48.93 37.61
 5 -9 1 36.5 15.15
 5 -9 2 9.76 16.17
 -5 9 -2 16.34 21.16
 -5 9 -2 -40.88 40.78
 -5 -9 -2 -1.81 7.03
 5 9 2 4.75 7.65
 -5 10 3 92.77 32.54
 5 -10 -3 10.46 19.6
 -5 10 2 49.01 16.9
 5 -10 -2 -7.26 13.43
 -5 -10 2 20.1 8.36
 5 10 -2 0.34 5.98
 -5 10 2 45.24 25.94
 5 -10 -2 14.9 17.4
 5 10 -1 35.86 9.55
 5 -10 -1 26.85 17.96
 5 -10 -1 13.08 17.82
 -5 10 1 26.96 24.32
 -5 10 1 16.46 15.24
 -5 -10 1 26.71 9.36
 5 -10 0 84.52 26.27
 -5 10 0 64.88 26.16
 5 10 0 43.83 13.72
 -5 -10 0 50.2 13.8
 5 -10 0 44.95 23.78
 -5 10 0 -8.02 26.14

_iucr_refine_fcf_details
;
data_m4_513_4_5_5
_computing_structure_refinement   'olex2.refine 1.5-ac7-014 (Bourhis et al., 2015)'
_shelx_refln_list_code            4
loop_
  _space_group_symop_id
  _space_group_symop_operation_xyz
  1  x,y,z
  2  -x,y+1/2,-z
  3  -x,-y,-z
  4  x,-y-1/2,z

_space_group_crystal_system       monoclinic
_space_group_IT_number            11
_space_group_name_H-M_alt         'P 1 21/m 1'
_space_group_name_Hall            '-P 2yb'
_symmetry_space_group_name_H-M    'P 1 21/m 1'
_symmetry_space_group_name_Hall   '-P 2yb'
_symmetry_Int_Tables_number       11
_cell_length_a                    3.7180(6)
_cell_length_b                    12.9099(13)
_cell_length_c                    8.7866(19)
_cell_angle_alpha                 90
_cell_angle_beta                  96.149(17)
_cell_angle_gamma                 90
_cell_volume                      419.32(12)
loop_
  _refln_index_h
  _refln_index_k
  _refln_index_l
  _refln_F_squared_calc
  _refln_F_squared_meas
  _refln_F_squared_sigma
  _refln_F_squared_weight
  _refln_observed_status
-5 0 1 1.831 3.064 1.101 14.707 o
-5 0 2 2.576 2.392 1.085 14.156 o
-5 0 4 0.065 -0.373 0.613 78.078 o
-5 0 5 0.025 0.474 0.742 49.850 o
-5 1 1 0.017 0.284 0.506 103.924 o
-5 1 2 0.086 0.631 0.562 74.319 o
-5 1 4 0.083 0.145 0.389 162.828 o
-5 1 5 0.017 0.329 0.469 116.127 o
-5 2 1 0.803 0.489 0.486 62.492 o
-5 2 2 3.042 2.761 0.742 17.751 o
-5 2 3 2.043 0.698 0.526 34.881 o
-5 2 4 0.075 0.037 0.450 136.172 o
-5 2 5 0.001 0.012 0.470 136.952 o
-5 3 1 0.654 0.375 0.407 83.108 o
-5 3 2 0.053 0.217 0.484 112.121 o
-5 3 3 0.103 -0.214 0.512 106.667 o
-5 3 4 0.214 0.181 0.418 123.997 o
-5 3 5 0.053 -0.034 0.637 72.998 o
-5 4 1 0.405 0.167 0.452 95.268 o
-5 4 2 0.172 0.237 0.348 161.378 o
-5 4 3 0.148 -0.086 0.458 124.936 o
-5 4 4 0.237 0.558 0.446 95.032 o
-5 5 1 0.547 0.562 0.314 102.800 o
-5 5 2 0.014 0.193 0.277 297.392 o
-5 5 3 0.887 0.452 0.356 77.142 o
-5 5 6 0.079 -0.687 1.172 21.944 o
-5 6 1 0.674 1.408 0.346 67.106 o
-5 6 2 0.253 0.786 0.486 78.272 o
-5 6 4 1.738 0.486 0.482 42.279 o
-5 6 5 1.984 2.695 1.197 13.339 o
-5 7 1 0.169 0.388 0.368 137.998 o
-5 7 2 0.165 1.484 0.530 61.275 o
-5 7 3 0.360 0.593 1.590 11.376 o
-5 7 4 0.118 1.386 1.562 11.585 o
-5 7 5 0.023 1.808 2.465 4.849 o
-5 7 6 0.569 2.227 0.844 27.149 o
-5 8 1 0.000 0.139 0.161 723.680 o
-5 8 2 0.000 0.581 0.398 134.463 o
-5 8 4 0.421 1.315 0.610 48.346 o
-5 8 5 0.593 0.589 0.769 37.955 o
-5 9 1 0.138 0.619 0.243 184.740 o
-5 9 2 0.400 0.566 0.213 146.689 o
-5 9 4 0.046 0.994 0.416 101.025 o
-5 10 1 0.311 0.880 0.180 143.995 o
-5 10 2 0.065 0.482 0.269 211.414 o
-5 10 3 0.004 1.389 1.381 14.732 o
-4 0 1 1.849 2.002 0.265 38.531 o
-4 0 2 0.093 1.019 0.213 162.026 o
-4 0 3 0.000 -0.358 0.707 61.157 o
-4 0 4 5.610 3.335 0.641 12.321 o
-4 0 6 0.452 1.140 0.870 30.420 o
-4 0 7 2.695 2.716 1.056 14.026 o
-4 0 8 0.105 0.045 0.649 67.643 o
-4 0 9 0.082 1.179 0.821 36.638 o
-4 1 1 1.245 1.556 0.151 58.251 o
-4 1 2 0.052 0.874 0.131 229.456 o
-4 1 3 0.139 0.838 0.251 156.250 o
-4 1 4 0.201 0.982 0.359 103.870 o
-4 1 5 0.011 0.626 0.319 171.388 o
-4 1 6 0.724 1.802 0.646 37.448 o
-4 1 7 0.936 0.209 0.302 89.315 o
-4 1 8 0.014 0.685 0.519 86.290 o
-4 1 9 0.003 0.099 0.476 127.939 o
-4 2 1 0.763 1.323 0.225 76.748 o
-4 2 2 0.224 0.784 0.239 149.774 o
-4 2 3 2.035 0.612 0.248 47.226 o
-4 2 4 2.962 1.049 0.468 27.306 o
-4 2 5 5.766 6.856 0.898 8.623 o
-4 2 6 3.932 1.231 0.777 16.871 o
-4 2 7 1.974 0.997 0.482 35.822 o
-4 2 8 0.210 0.620 0.463 90.382 o
-4 2 9 0.765 0.416 0.508 62.115 o
-4 3 1 1.266 1.384 0.200 58.237 o
-4 3 2 0.375 0.785 0.166 144.715 o
-4 3 3 5.720 7.084 0.620 9.711 o
-4 3 4 2.624 1.835 0.476 26.742 o
-4 3 5 0.011 0.686 0.272 193.889 o
-4 3 6 1.435 1.403 0.363 46.035 o
-4 3 7 0.143 1.457 0.409 81.135 o
-4 3 8 0.106 0.008 0.322 236.409 o
-4 3 9 0.533 0.550 0.780 38.077 o
-4 4 1 1.130 1.814 0.254 53.603 o
-4 4 2 0.142 0.233 0.106 424.167 o
-4 4 3 0.167 0.316 0.150 307.200 o
-4 4 4 1.524 0.784 0.283 55.177 o
-4 4 5 0.868 1.401 0.305 64.025 o
-4 4 6 0.668 1.116 0.275 81.939 o
-4 4 7 0.666 0.665 0.387 78.211 o
-4 4 8 0.213 0.528 0.445 98.063 o
-4 4 10 0.084 -1.761 1.761 9.780 o
-4 5 1 3.217 3.531 0.456 19.768 o
-4 5 2 0.541 0.639 0.153 132.965 o
-4 5 3 0.160 0.430 0.183 249.541 o
-4 5 4 0.264 0.548 0.287 145.227 o
-4 5 5 0.571 0.762 0.227 108.967 o
-4 5 6 3.736 5.521 0.628 13.845 o
-4 5 7 0.451 1.063 0.321 90.040 o
-4 5 8 0.227 1.272 0.330 96.753 o
-4 5 10 0.302 4.254 1.713 8.617 o
-4 6 1 4.116 3.269 0.501 16.737 o
-4 6 2 7.553 3.855 0.491 9.914 o
-4 6 3 3.986 2.681 0.401 19.056 o
-4 6 4 2.158 2.360 0.289 32.443 o
-4 6 5 0.799 1.305 0.212 76.524 o
-4 6 6 0.770 0.325 0.197 116.235 o
-4 6 7 0.666 0.773 0.271 93.374 o
-4 6 8 1.948 1.468 0.501 32.903 o
-4 6 10 0.324 1.637 3.265 2.792 o
-4 7 1 0.228 0.589 0.171 198.953 o
-4 7 2 0.714 1.125 0.144 92.466 o
-4 7 3 0.167 0.271 0.209 264.964 o
-4 7 4 0.652 1.376 0.267 76.955 o
-4 7 5 0.064 0.784 0.195 208.844 o
-4 7 6 0.107 0.163 0.248 288.332 o
-4 7 7 0.258 0.207 0.224 224.917 o
-4 7 8 0.000 0.235 0.314 242.063 o
-4 7 9 0.000 1.714 1.062 22.906 o
-4 8 1 1.012 0.751 0.160 84.022 o
-4 8 2 6.308 4.437 0.488 11.167 o
-4 8 3 5.331 4.109 0.419 13.393 o
-4 8 4 0.230 1.441 0.243 106.222 o
-4 8 5 0.437 0.780 0.229 121.779 o
-4 8 6 0.067 0.215 0.193 391.578 o
-4 8 7 2.201 1.908 0.359 32.646 o
-4 8 8 0.865 1.533 0.320 60.793 o
-4 8 9 0.002 0.389 0.427 133.609 o
-4 9 1 0.150 0.603 0.129 247.017 o
-4 9 2 1.540 1.321 0.250 50.023 o
-4 9 3 0.365 0.729 0.207 140.730 o
-4 9 4 0.009 0.917 0.235 183.983 o
-4 9 5 0.023 0.607 0.188 271.224 o
-4 9 6 0.178 0.600 0.200 199.430 o
-4 9 7 0.063 0.539 0.237 226.772 o
-4 9 8 0.000 0.388 0.184 383.481 o
-4 10 1 1.796 2.082 0.277 38.376 o
-4 10 2 1.732 1.611 0.226 44.310 o
-4 10 3 0.749 0.659 0.214 99.724 o
-4 10 4 1.374 1.316 0.272 52.885 o
-4 10 5 0.361 0.755 0.203 140.259 o
-4 10 6 1.016 1.353 0.251 63.840 o
-4 10 7 1.989 1.676 0.418 34.273 o
-4 10 8 2.587 2.364 0.372 27.307 o
-4 11 1 1.710 2.199 0.265 39.046 o
-4 11 2 0.587 1.413 0.276 78.292 o
-4 11 3 1.371 1.799 0.392 42.409 o
-4 11 4 0.683 0.958 0.266 86.847 o
-4 11 5 0.017 0.431 0.199 324.073 o
-4 11 6 0.587 0.743 0.214 110.464 o
-4 11 7 0.006 0.151 0.187 565.588 o
-4 12 1 0.981 1.178 0.204 71.727 o
-4 12 2 2.041 1.328 0.265 40.558 o
-4 12 3 0.969 1.090 0.336 63.304 o
-4 12 4 0.208 1.077 0.257 124.908 o
-4 12 5 0.004 0.056 0.181 754.596 o
-4 12 6 0.171 0.355 0.195 253.863 o
-4 13 1 0.084 0.309 0.157 377.910 o
-4 13 2 0.001 0.179 0.167 620.749 o
-4 13 3 0.873 0.932 0.252 78.532 o
-4 13 4 0.831 1.159 0.307 69.728 o
-4 13 5 0.003 0.095 0.190 638.910 o
-4 14 1 0.463 0.500 0.166 154.356 o
-4 14 2 0.490 0.936 0.227 108.312 o
-4 14 3 1.096 1.701 0.444 44.994 o
-4 14 4 0.678 1.089 0.568 49.344 o
-3 0 1 11.857 9.093 0.840 4.768 o
-3 0 2 43.265 51.055 4.900 0.419 o
-3 0 3 18.361 29.709 3.856 1.009 o
-3 0 4 2.353 2.305 0.302 30.662 o
-3 0 5 0.680 0.329 0.756 39.468 o
-3 0 7 0.560 0.526 0.322 101.582 o
-3 0 8 6.892 6.850 0.651 8.545 o
-3 0 9 0.126 0.502 0.239 208.562 o
-3 0 10 0.029 0.327 0.282 244.835 o
-3 0 12 0.226 1.699 1.262 16.495 o
-3 1 1 0.300 1.456 0.202 105.927 o
-3 1 2 0.519 1.763 0.259 74.842 o
-3 1 3 6.571 5.626 0.625 9.559 o
-3 1 4 1.557 3.504 0.434 29.420 o
-3 1 5 0.203 1.807 0.460 63.791 o
-3 1 6 5.965 4.826 0.578 10.990 o
-3 1 7 1.549 1.919 0.287 42.851 o
-3 1 8 0.980 1.766 0.273 57.147 o
-3 1 9 1.265 1.296 0.265 56.235 o
-3 1 10 0.020 0.544 0.242 239.609 o
-3 1 11 0.046 0.205 0.205 395.715 o
-3 1 12 0.037 1.263 0.548 66.438 o
-3 2 1 4.605 6.629 0.537 11.862 o
-3 2 2 23.869 26.503 1.835 1.415 o
-3 2 3 27.913 34.485 2.557 0.978 o
-3 2 4 0.235 1.024 0.491 72.739 o
-3 2 5 0.313 1.186 0.202 118.225 o
-3 2 6 3.706 4.691 0.535 15.623 o
-3 2 7 17.350 18.614 1.965 2.034 o
-3 2 8 6.174 4.503 0.566 10.979 o
-3 2 9 2.517 2.068 0.387 28.622 o
-3 2 10 0.208 0.691 0.237 162.710 o
-3 2 11 0.722 1.224 0.338 69.607 o
-3 2 12 0.383 1.307 0.423 71.195 o
-3 3 1 18.151 19.289 1.628 2.106 o
-3 3 2 0.569 1.475 0.273 77.990 o
-3 3 3 0.782 1.601 0.144 74.856 o
-3 3 4 1.391 1.794 0.308 45.858 o
-3 3 5 0.330 1.030 0.286 107.447 o
-3 3 6 3.812 5.163 0.436 15.520 o
-3 3 7 3.722 3.314 0.471 18.182 o
-3 3 8 0.007 0.471 0.224 284.527 o
-3 3 9 0.477 1.071 0.307 90.288 o
-3 3 10 1.018 1.316 0.347 57.387 o
-3 3 11 0.198 0.682 0.289 144.304 o
-3 3 12 0.189 0.272 0.264 209.059 o
-3 4 1 4.654 4.608 0.365 14.576 o
-3 4 2 2.149 1.420 0.231 39.239 o
-3 4 3 0.848 1.068 0.226 78.800 o
-3 4 4 5.913 6.597 0.655 9.632 o
-3 4 5 1.271 1.453 0.221 56.180 o
-3 4 6 2.086 2.345 0.327 32.421 o
-3 4 7 3.015 3.540 0.513 19.818 o
-3 4 8 0.615 0.760 0.241 102.602 o
-3 4 9 0.506 1.053 0.268 95.282 o
-3 4 10 0.005 0.125 0.273 338.164 o
-3 4 11 0.089 0.029 0.287 285.814 o
-3 4 12 0.007 -0.194 0.316 301.520 o
-3 5 1 3.130 3.616 0.350 21.121 o
-3 5 2 0.083 1.353 0.185 141.542 o
-3 5 3 17.514 16.432 1.144 2.564 o
-3 5 4 15.859 14.709 1.234 2.859 o
-3 5 5 2.258 2.412 0.425 28.439 o
-3 5 6 0.010 0.724 0.338 151.203 o
-3 5 7 1.221 2.081 0.337 45.040 o
-3 5 8 0.023 0.210 0.214 403.987 o
-3 5 9 0.641 0.993 0.299 83.795 o
-3 5 10 0.000 0.201 0.242 370.588 o
-3 5 11 0.200 0.102 0.347 170.353 o
-3 6 1 7.285 6.856 0.399 8.830 o
-3 6 2 2.709 3.531 0.281 24.167 o
-3 6 3 1.412 2.801 0.403 34.904 o
-3 6 4 10.273 9.761 0.846 5.221 o
-3 6 5 11.087 7.919 0.673 5.513 o
-3 6 6 3.867 2.073 0.393 20.808 o
-3 6 7 0.027 0.259 0.227 345.096 o
-3 6 8 0.781 0.724 0.264 88.257 o
-3 6 9 1.009 0.746 0.283 73.386 o
-3 6 10 3.049 1.948 0.501 23.431 o
-3 6 11 1.487 0.997 0.493 41.551 o
-3 7 1 5.244 5.419 0.333 12.677 o
-3 7 2 6.441 6.796 0.467 9.577 o
-3 7 3 0.713 0.645 0.237 99.924 o
-3 7 4 0.034 0.443 0.184 324.368 o
-3 7 5 1.260 1.380 0.288 54.041 o
-3 7 6 5.722 4.704 0.579 11.420 o
-3 7 7 0.161 0.544 0.217 204.038 o
-3 7 8 0.107 1.000 0.280 136.968 o
-3 7 9 0.693 0.878 0.308 82.907 o
-3 7 10 0.012 0.657 0.293 183.699 o
-3 7 11 0.002 0.178 0.266 332.444 o
-3 8 1 2.254 1.990 0.197 35.040 o
-3 8 2 0.033 0.495 0.122 377.458 o
-3 8 3 2.628 3.622 0.487 21.638 o
-3 8 4 0.271 0.568 0.126 206.824 o
-3 8 5 7.084 5.619 0.470 9.508 o
-3 8 6 2.277 1.588 0.216 36.792 o
-3 8 7 0.286 0.540 0.158 194.323 o
-3 8 8 0.593 0.491 0.241 117.965 o
-3 8 9 0.012 0.226 0.219 394.889 o
-3 8 10 0.321 0.923 0.356 97.237 o
-3 8 11 1.349 1.645 0.428 42.212 o
-3 9 1 1.793 2.748 0.296 34.027 o
-3 9 2 5.961 5.018 0.376 11.662 o
-3 9 3 2.395 1.643 0.275 33.964 o
-3 9 4 0.034 0.490 0.120 381.038 o
-3 9 5 0.340 0.959 0.149 139.882 o
-3 9 6 1.178 1.254 0.213 62.331 o
-3 9 7 0.103 0.559 0.187 243.628 o
-3 9 8 0.097 0.566 0.247 202.698 o
-3 9 9 0.000 0.201 0.236 384.343 o
-3 9 10 0.817 1.537 0.543 44.710 o
-3 10 1 1.301 1.313 0.176 59.302 o
-3 10 2 1.138 1.889 0.233 53.447 o
-3 10 3 0.724 2.141 0.377 52.272 o
-3 10 4 11.838 9.101 0.681 4.961 o
-3 10 5 9.997 9.646 0.867 5.323 o
-3 10 6 5.949 2.549 0.347 14.071 o
-3 10 7 0.713 0.891 0.153 100.575 o
-3 10 8 0.910 0.879 0.205 82.476 o
-3 10 9 2.114 2.597 0.474 27.693 o
-3 10 10 1.766 1.540 0.376 39.221 o
-3 11 1 0.062 0.555 0.138 308.087 o
-3 11 2 0.327 1.050 0.150 134.705 o
-3 11 3 0.011 2.082 0.328 84.564 o
-3 11 4 0.789 1.310 0.151 81.425 o
-3 11 5 0.004 0.646 0.133 322.189 o
-3 11 6 0.040 -0.050 0.269 374.622 o
-3 11 7 0.492 0.314 0.204 155.556 o
-3 11 8 0.132 0.243 0.232 268.625 o
-3 11 9 0.785 0.953 0.315 75.302 o
-3 12 1 3.672 3.778 0.354 18.621 o
-3 12 2 2.551 2.348 0.230 29.930 o
-3 12 3 1.369 1.597 0.246 50.895 o
-3 12 4 1.282 1.395 0.227 56.398 o
-3 12 5 0.623 0.451 0.135 137.928 o
-3 12 6 0.324 0.417 0.131 212.889 o
-3 12 7 0.082 0.312 0.164 368.190 o
-3 12 8 0.129 0.287 0.213 278.084 o
-3 12 9 0.012 0.266 0.204 402.613 o
-3 13 1 4.781 3.774 0.346 15.372 o
-3 13 2 0.501 0.847 0.155 124.135 o
-3 13 3 0.035 1.350 0.230 137.312 o
-3 13 4 0.195 0.630 0.130 221.356 o
-3 13 5 0.040 0.312 0.134 476.328 o
-3 13 6 2.245 2.337 0.317 31.185 o
-3 13 7 0.328 0.521 0.238 155.285 o
-3 13 8 0.006 0.452 0.230 284.092 o
-3 14 1 1.067 1.722 0.179 60.057 o
-3 14 2 3.356 2.962 0.301 22.075 o
-3 14 3 4.399 2.832 0.248 18.449 o
-3 14 4 0.427 0.750 0.176 136.972 o
-3 14 5 0.639 1.043 0.258 87.928 o
-3 14 6 0.336 0.655 0.220 147.825 o
-3 14 7 1.105 0.555 0.227 78.749 o
-3 15 1 0.323 0.748 0.148 162.221 o
-3 15 2 0.023 0.377 0.133 453.394 o
-3 15 3 2.472 2.138 0.300 30.396 o
-3 15 4 2.047 0.868 0.302 42.796 o
-3 15 5 0.249 0.208 0.175 267.712 o
-3 15 6 0.090 0.292 0.205 312.938 o
-3 16 1 0.470 0.602 0.158 145.868 o
-3 16 2 0.909 1.228 0.177 75.701 o
-3 16 3 0.484 1.158 0.264 93.720 o
-3 16 4 0.470 0.902 0.218 113.647 o
-3 16 5 0.083 0.327 0.223 283.579 o
-3 17 1 0.002 0.415 0.156 415.618 o
-3 17 2 0.103 0.223 0.143 431.344 o
-3 17 3 0.775 0.165 0.348 93.553 o
-2 0 2 2.172 3.776 1.040 14.239 o
-2 0 3 1.493 2.043 0.630 29.694 o
-2 0 4 28.946 36.177 7.644 0.360 o
-2 0 5 40.212 36.567 3.145 0.646 o
-2 0 6 7.599 6.415 0.987 7.085 o
-2 0 7 20.047 20.788 1.604 1.896 o
-2 0 8 0.178 0.349 0.298 177.051 o
-2 0 9 0.149 0.961 0.605 59.140 o
-2 0 10 3.542 1.524 0.925 15.344 o
-2 0 11 1.054 1.317 0.638 36.892 o
-2 0 12 0.330 0.780 0.568 61.699 o
-2 0 13 0.014 0.212 0.571 86.363 o
-2 1 1 7.806 11.504 1.145 5.307 o
-2 1 3 2.237 2.849 0.514 25.169 o
-2 1 4 1.298 1.573 0.259 52.240 o
-2 1 5 0.557 4.056 0.829 22.837 o
-2 1 6 0.591 0.837 0.302 91.449 o
-2 1 7 17.375 14.565 0.968 2.798 o
-2 1 8 3.953 3.553 0.476 17.032 o
-2 1 9 0.352 0.561 0.227 151.052 o
-2 1 10 0.020 0.332 0.257 278.213 o
-2 1 11 0.450 0.965 0.306 96.088 o
-2 1 12 0.138 0.601 0.406 113.564 o
-2 1 13 0.039 0.054 0.400 173.856 o
-2 2 1 10.796 9.614 0.648 5.307 o
-2 2 2 3.111 6.755 0.487 14.925 o
-2 2 3 4.690 4.711 0.524 13.477 o
-2 2 4 2.235 3.635 0.415 24.758 o
-2 2 5 42.714 42.195 2.305 0.631 o
-2 2 6 22.147 17.320 1.109 2.035 o
-2 2 7 13.753 19.317 2.450 2.000 o
-2 2 8 0.006 1.126 0.373 111.376 o
-2 2 9 2.377 2.082 0.341 30.640 o
-2 2 10 3.097 2.126 0.426 23.973 o
-2 2 11 4.891 3.285 0.523 14.568 o
-2 2 12 0.368 0.852 0.381 91.035 o
-2 2 13 0.093 0.552 0.523 84.662 o
-2 3 1 10.508 12.844 0.881 4.544 o
-2 3 2 8.518 8.287 0.799 6.486 o
-2 3 3 66.323 75.765 4.402 0.257 o
-2 3 4 43.935 57.407 5.549 0.362 o
-2 3 5 4.122 3.266 0.827 13.514 o
-2 3 6 1.149 3.142 0.748 24.506 o
-2 3 7 0.427 2.640 0.988 21.714 o
-2 3 8 0.593 1.415 0.384 65.955 o
-2 3 9 3.843 3.452 0.496 17.328 o
-2 3 10 0.098 0.303 0.236 266.504 o
-2 3 11 0.016 0.739 0.399 122.048 o
-2 3 12 0.147 0.473 0.265 190.104 o
-2 3 13 0.026 0.229 0.230 354.864 o
-2 4 1 20.784 27.999 2.405 1.370 o
-2 4 2 5.754 10.078 1.249 6.244 o
-2 4 3 1.069 1.922 0.450 43.288 o
-2 4 4 32.713 31.888 3.587 0.751 o
-2 4 5 8.341 5.502 0.923 7.107 o
-2 4 6 8.161 6.792 0.652 7.535 o
-2 4 7 6.142 5.757 0.638 9.917 o
-2 4 8 0.392 1.439 0.717 39.007 o
-2 4 9 0.780 1.405 0.393 59.126 o
-2 4 10 0.071 0.534 0.327 163.440 o
-2 4 11 0.212 1.597 0.339 85.309 o
-2 4 12 0.000 0.202 0.265 324.254 o
-2 4 13 0.076 0.204 0.246 297.521 o
-2 5 1 62.323 70.999 3.964 0.291 o
-2 5 2 26.706 29.980 2.286 1.130 o
-2 5 3 4.832 6.835 0.519 11.439 o
-2 5 4 0.145 0.846 0.201 174.146 o
-2 5 5 3.039 4.202 0.675 16.587 o
-2 5 6 23.942 23.165 2.387 1.343 o
-2 5 7 3.966 3.800 0.485 16.551 o
-2 5 8 0.163 0.492 0.372 129.938 o
-2 5 9 1.414 1.547 0.468 40.008 o
-2 5 10 1.164 0.824 0.378 57.728 o
-2 5 11 0.227 0.810 0.330 117.634 o
-2 5 12 0.555 0.522 0.319 102.715 o
-2 6 1 9.782 11.841 0.752 5.138 o
-2 6 2 40.360 31.128 1.767 0.807 o
-2 6 3 20.523 27.019 1.826 1.581 o
-2 6 4 7.226 7.353 0.726 7.833 o
-2 6 5 0.062 0.771 0.306 152.968 o
-2 6 6 0.176 0.961 0.433 88.867 o
-2 6 7 0.211 1.106 0.299 112.212 o
-2 6 8 10.246 9.479 0.867 5.256 o
-2 6 9 3.009 2.392 0.455 23.271 o
-2 6 10 2.110 1.212 0.414 35.606 o
-2 6 11 0.605 0.669 0.377 83.115 o
-2 6 12 1.345 1.797 0.447 40.212 o
-2 7 1 0.011 0.676 0.241 217.619 o
-2 7 2 7.187 10.035 0.665 7.056 o
-2 7 3 4.086 5.186 0.352 15.310 o
-2 7 4 12.865 14.899 0.828 3.683 o
-2 7 5 6.704 7.204 0.596 8.725 o
-2 7 6 1.506 1.623 0.277 46.572 o
-2 7 7 0.734 0.544 0.353 83.254 o
-2 7 8 0.024 0.053 0.390 186.401 o
-2 7 9 0.349 0.461 0.309 130.700 o
-2 7 10 0.760 0.870 0.345 74.770 o
-2 7 11 0.052 0.732 0.363 132.287 o
-2 7 12 0.139 0.685 0.461 93.436 o
-2 8 1 10.279 10.340 0.616 5.411 o
-2 8 2 43.753 32.912 1.445 0.740 o
-2 8 3 59.781 60.101 3.224 0.350 o
-2 8 4 1.296 2.869 0.554 30.621 o
-2 8 5 0.091 1.724 0.345 87.785 o
-2 8 6 0.007 0.601 0.204 267.257 o
-2 8 7 7.502 6.176 0.911 7.481 o
-2 8 8 2.902 2.369 0.401 24.791 o
-2 8 9 0.365 0.726 0.278 121.668 o
-2 8 10 0.429 0.583 0.290 119.253 o
-2 8 11 0.084 0.365 0.335 174.610 o
-2 8 12 0.078 0.571 0.406 121.714 o
-2 9 1 0.813 1.972 0.220 62.156 o
-2 9 2 9.775 8.561 0.647 6.020 o
-2 9 3 4.107 4.530 0.290 16.464 o
-2 9 4 0.405 1.871 0.265 77.131 o
-2 9 5 3.445 3.473 0.393 19.677 o
-2 9 6 1.271 2.034 0.443 39.789 o
-2 9 7 0.180 1.100 0.314 111.755 o
-2 9 8 0.484 1.289 0.428 67.016 o
-2 9 9 0.364 0.556 0.375 104.044 o
-2 9 10 2.557 1.200 0.513 28.525 o
-2 9 11 0.000 0.520 0.301 201.123 o
-2 10 1 0.391 0.893 0.152 136.411 o
-2 10 2 5.016 5.686 0.376 12.688 o
-2 10 3 1.665 2.385 0.270 38.278 o
-2 10 4 16.824 18.105 1.344 2.444 o
-2 10 5 0.279 1.111 0.319 101.257 o
-2 10 6 3.286 2.860 0.295 22.725 o
-2 10 7 6.040 6.055 0.752 9.383 o
-2 10 8 9.299 6.054 0.482 7.330 o
-2 10 9 3.533 2.733 0.545 18.985 o
-2 10 10 0.229 0.810 0.331 117.092 o
-2 10 11 0.245 1.311 0.420 77.757 o
-2 11 1 10.592 10.264 0.670 5.231 o
-2 11 2 4.383 5.134 0.475 13.978 o
-2 11 3 5.884 5.194 0.419 11.496 o
-2 11 4 2.749 3.045 0.354 24.420 o
-2 11 5 0.005 0.646 0.163 293.418 o
-2 11 6 4.019 3.808 0.439 16.777 o
-2 11 7 1.794 0.925 0.318 45.988 o
-2 11 8 0.543 0.752 0.224 112.669 o
-2 11 9 0.050 0.469 0.236 248.749 o
-2 11 10 0.365 0.819 0.246 124.313 o
-2 12 1 12.425 9.654 0.602 4.729 o
-2 12 2 13.883 11.304 0.652 4.000 o
-2 12 3 7.211 7.994 0.452 8.265 o
-2 12 4 1.514 2.031 0.231 44.322 o
-2 12 5 0.062 0.804 0.168 220.771 o
-2 12 6 0.192 0.191 0.146 341.953 o
-2 12 7 1.238 1.473 0.222 56.742 o
-2 12 8 0.012 0.335 0.241 304.256 o
-2 12 9 0.089 0.301 0.407 137.559 o
-2 12 10 0.063 0.483 0.203 269.699 o
-2 13 1 0.159 0.624 0.155 224.908 o
-2 13 2 0.434 0.857 0.191 125.572 o
-2 13 3 4.443 4.490 0.430 14.835 o
-2 13 4 6.101 5.748 0.460 10.648 o
-2 13 5 0.424 0.918 0.201 121.050 o
-2 13 6 0.066 0.573 0.144 293.611 o
-2 13 7 0.550 0.662 0.170 127.106 o
-2 13 8 0.347 0.560 0.159 174.966 o
-2 13 9 1.837 1.228 0.219 46.091 o
-2 14 1 1.266 1.751 0.268 50.565 o
-2 14 2 1.242 1.601 0.283 52.046 o
-2 14 3 2.667 2.082 0.241 29.934 o
-2 14 4 0.272 0.582 0.126 203.917 o
-2 14 5 3.151 2.780 0.309 23.487 o
-2 14 6 1.384 1.162 0.195 58.250 o
-2 14 7 0.648 0.710 0.154 115.094 o
-2 14 8 0.801 0.762 0.190 94.749 o
-2 14 9 0.337 0.417 0.148 201.378 o
-2 15 1 1.746 1.749 0.214 43.253 o
-2 15 2 0.742 1.515 0.211 74.337 o
-2 15 3 1.628 2.109 0.284 40.303 o
-2 15 4 0.358 0.594 0.136 174.947 o
-2 15 5 0.362 1.006 0.167 129.887 o
-2 15 6 1.005 1.052 0.168 75.895 o
-2 15 7 0.402 0.707 0.156 148.942 o
-2 15 8 0.022 0.640 0.321 165.955 o
-2 16 1 0.984 1.411 0.279 61.980 o
-2 16 2 0.125 1.043 0.195 159.055 o
-2 16 3 0.051 0.441 0.150 352.665 o
-2 16 4 3.413 2.925 0.264 22.222 o
-2 16 5 5.211 4.020 0.441 13.608 o
-2 16 6 2.924 2.415 0.325 25.665 o
-2 16 7 0.012 0.640 0.145 306.592 o
-2 17 1 0.032 0.172 0.132 678.103 o
-2 17 2 0.605 0.774 0.162 115.370 o
-2 17 3 2.067 1.599 0.240 38.911 o
-2 17 4 1.590 1.352 0.215 49.923 o
-2 17 5 0.631 0.809 0.175 109.017 o
-2 17 6 0.017 0.171 0.119 800.012 o
-2 18 1 1.445 1.440 0.193 53.017 o
-2 18 2 0.276 0.733 0.161 170.526 o
-2 18 3 0.207 0.714 0.161 190.803 o
-2 18 4 0.779 0.662 0.142 105.907 o
-1 0 2 216.177 244.595 42.704 0.011 o
-1 0 3 147.296 150.719 17.559 0.043 o
-1 0 4 38.245 28.332 2.463 0.818 o
-1 0 6 2.851 2.643 0.781 17.891 o
-1 0 7 6.916 5.500 1.090 7.459 o
-1 0 8 41.776 43.679 5.361 0.426 o
-1 0 9 1.978 2.103 0.845 20.553 o
-1 0 10 0.503 0.787 1.045 23.343 o
-1 0 11 0.268 0.825 0.669 50.068 o
-1 0 12 0.307 0.390 0.651 56.264 o
-1 0 13 0.526 1.452 0.768 34.205 o
-1 1 1 63.192 57.617 3.515 0.330 o
-1 1 2 3.568 2.139 0.359 22.420 o
-1 1 3 21.550 20.730 1.131 1.933 o
-1 1 4 17.916 17.847 1.530 2.245 o
-1 1 5 6.548 7.128 0.750 8.401 o
-1 1 6 4.530 4.253 0.532 14.229 o
-1 1 7 12.498 7.068 0.841 4.897 o
-1 1 8 10.307 8.747 1.411 4.415 o
-1 1 9 3.193 3.322 0.646 17.807 o
-1 1 10 1.871 3.143 0.698 22.219 o
-1 1 11 0.323 2.208 0.690 37.054 o
-1 1 12 0.000 0.238 0.541 95.086 o
-1 1 13 0.000 0.461 0.437 124.577 o
-1 2 1 2.206 4.744 0.585 19.601 o
-1 2 2 53.227 74.704 3.993 0.325 o
-1 2 3 119.143 135.342 7.567 0.089 o
-1 2 4 2.409 5.029 1.560 8.134 o
-1 2 5 0.171 1.411 0.509 65.040 o
-1 2 6 0.679 1.225 0.408 63.640 o
-1 2 7 33.885 24.394 2.805 0.916 o
-1 2 8 6.733 6.232 0.695 8.834 o
-1 2 9 6.168 8.430 0.885 7.716 o
-1 2 10 0.076 0.701 0.481 91.883 o
-1 2 11 0.755 0.904 0.480 58.462 o
-1 2 12 0.153 0.170 0.433 125.203 o
-1 2 13 1.014 1.203 0.487 48.241 o
-1 3 1 113.563 155.070 6.358 0.090 o
-1 3 2 31.664 38.132 1.758 0.932 o
-1 3 3 25.638 20.411 1.213 1.629 o
-1 3 4 4.360 3.317 0.628 14.883 o
-1 3 5 0.654 1.829 0.829 28.529 o
-1 3 6 22.816 26.275 4.120 0.889 o
-1 3 7 18.658 15.810 1.718 2.174 o
-1 3 8 1.564 1.296 0.387 43.586 o
-1 3 9 0.120 0.758 0.317 139.324 o
-1 3 10 1.093 1.156 0.347 57.587 o
-1 3 11 0.704 0.526 0.387 79.927 o
-1 3 12 1.249 2.007 0.551 35.305 o
-1 3 13 0.186 0.474 0.570 71.845 o
-1 4 1 67.200 80.672 4.063 0.251 o
-1 4 2 50.102 57.042 2.353 0.458 o
-1 4 3 16.861 17.061 1.051 2.654 o
-1 4 4 86.134 85.540 7.307 0.154 o
-1 4 5 13.705 10.958 0.903 3.891 o
-1 4 6 16.503 17.245 2.668 1.759 o
-1 4 7 15.956 18.718 2.852 1.651 o
-1 4 8 1.677 3.009 1.042 16.075 o
-1 4 9 1.215 1.784 0.603 34.409 o
-1 4 11 0.468 0.954 0.341 88.905 o
-1 4 12 0.034 0.167 0.263 316.006 o
-1 4 13 0.016 0.545 0.473 104.647 o
-1 5 1 5.607 6.475 0.652 10.060 o
-1 5 2 0.787 1.780 0.309 60.235 o
-1 5 3 85.950 79.855 4.268 0.194 o
-1 5 4 91.481 79.963 4.050 0.183 o
-1 5 5 18.981 15.221 1.368 2.352 o
-1 5 6 0.644 1.062 0.613 46.268 o
-1 5 7 6.785 5.860 0.829 8.455 o
-1 5 8 0.296 1.118 0.505 66.430 o
-1 5 9 3.289 3.873 0.596 17.296 o
-1 5 10 0.514 0.865 0.404 78.263 o
-1 5 11 0.105 0.497 0.291 181.514 o
-1 5 12 0.021 0.276 0.289 252.921 o
-1 5 13 0.000 0.285 0.262 298.668 o
-1 6 1 14.433 16.588 0.726 3.243 o
-1 6 2 0.817 1.430 0.251 69.795 o
-1 6 3 3.342 3.689 0.314 20.393 o
-1 6 4 4.885 4.965 0.386 13.587 o
-1 6 5 10.808 11.043 0.941 4.662 o
-1 6 6 4.963 4.047 0.567 13.319 o
-1 6 7 1.380 1.598 0.593 34.151 o
-1 6 8 2.032 2.814 0.569 25.233 o
-1 6 9 0.958 1.400 0.478 48.102 o
-1 6 10 5.354 7.410 0.988 8.337 o
-1 6 11 3.192 3.779 0.611 17.546 o
-1 6 12 1.771 1.772 0.443 35.229 o
-1 6 13 0.440 0.908 0.356 89.392 o
-1 7 1 48.863 46.251 1.847 0.544 o
-1 7 2 43.377 46.917 2.180 0.595 o
-1 7 3 0.024 0.698 0.411 118.734 o
-1 7 5 7.517 8.251 0.853 6.959 o
-1 7 6 13.202 10.695 0.790 4.158 o
-1 7 7 1.774 1.708 0.579 30.594 o
-1 7 8 0.001 0.882 0.345 136.419 o
-1 7 9 0.129 1.537 0.473 69.593 o
-1 7 10 0.123 0.494 0.395 125.631 o
-1 7 11 0.176 0.783 0.429 95.835 o
-1 7 12 0.201 0.415 0.331 147.942 o
-1 8 1 52.890 54.964 2.600 0.434 o
-1 8 2 3.758 4.208 0.315 17.885 o
-1 8 3 19.783 21.120 1.612 1.900 o
-1 8 4 0.280 1.213 0.259 109.256 o
-1 8 5 41.865 38.489 2.447 0.662 o
-1 8 6 16.180 15.133 1.338 2.715 o
-1 8 7 3.739 3.778 0.492 17.179 o
-1 8 8 1.059 1.044 0.350 59.993 o
-1 8 9 0.002 1.031 0.547 72.257 o
-1 8 10 0.441 0.831 0.606 53.365 o
-1 8 11 3.452 3.526 0.799 14.927 o
-1 8 12 0.027 0.287 0.438 131.672 o
-1 9 1 3.913 3.851 0.382 17.479 o
-1 9 2 16.779 14.723 0.859 2.932 o
-1 9 3 11.388 11.702 0.733 4.608 o
-1 9 4 0.411 1.415 0.252 91.442 o
-1 9 5 6.840 6.139 0.509 9.378 o
-1 9 6 2.437 3.014 0.449 24.808 o
-1 9 7 2.579 1.833 0.545 25.465 o
-1 9 8 1.658 1.347 0.306 45.136 o
-1 9 9 0.518 0.669 0.303 103.139 o
-1 9 10 2.261 1.480 0.431 32.140 o
-1 9 11 0.009 1.410 0.429 86.198 o
-1 9 12 0.001 0.264 0.332 215.982 o
-1 10 1 0.589 0.770 0.259 101.374 o
-1 10 2 7.442 9.105 0.557 7.429 o
-1 10 3 15.250 16.379 0.867 3.043 o
-1 10 4 35.823 35.984 2.016 0.832 o
-1 10 5 16.396 16.729 1.397 2.548 o
-1 10 6 15.806 15.201 1.164 2.875 o
-1 10 7 1.370 1.626 0.309 47.811 o
-1 10 8 0.521 1.375 0.256 85.213 o
-1 10 9 0.875 0.797 0.306 75.873 o
-1 10 10 1.643 1.653 0.443 37.435 o
-1 10 11 0.072 0.658 0.355 138.329 o
-1 11 1 1.615 1.452 0.256 46.928 o
-1 11 2 0.967 2.278 0.272 51.130 o
-1 11 3 1.055 1.833 0.327 51.347 o
-1 11 4 2.987 2.779 0.292 24.598 o
-1 11 5 3.104 2.741 0.374 23.054 o
-1 11 6 0.312 1.152 0.238 113.304 o
-1 11 7 0.015 0.805 0.278 173.353 o
-1 11 8 1.045 1.186 0.291 62.766 o
-1 11 9 3.495 3.201 0.370 20.248 o
-1 11 10 2.779 2.272 0.461 24.748 o
-1 11 11 0.012 0.338 0.291 240.108 o
-1 12 1 29.453 27.032 1.152 1.264 o
-1 12 2 13.249 12.468 1.022 3.711 o
-1 12 3 5.720 6.587 0.544 10.295 o
-1 12 4 4.171 3.845 0.294 17.270 o
-1 12 5 3.157 3.186 0.324 22.267 o
-1 12 6 1.414 1.721 0.348 44.346 o
-1 12 7 1.329 1.967 0.254 47.568 o
-1 12 8 0.082 0.650 0.188 231.778 o
-1 12 9 0.398 0.854 0.206 127.095 o
-1 12 10 0.755 0.722 0.223 95.705 o
-1 13 1 14.521 12.757 0.736 3.613 o
-1 13 2 1.407 2.816 0.252 39.337 o
-1 13 3 0.147 1.039 0.237 142.021 o
-1 13 4 0.560 1.349 0.174 92.687 o
-1 13 5 0.068 0.594 0.202 240.190 o
-1 13 6 6.600 6.445 0.656 8.995 o
-1 13 7 2.114 1.871 0.257 36.200 o
-1 13 8 0.544 0.264 0.182 157.212 o
-1 13 9 0.070 0.122 0.144 590.148 o
-1 13 10 0.081 0.366 0.186 315.372 o
-1 14 1 0.434 0.683 0.191 137.580 o
-1 14 2 4.345 4.004 0.325 16.343 o
-1 14 3 7.764 6.516 0.422 8.491 o
-1 14 4 0.007 0.744 0.216 224.056 o
-1 14 5 0.384 1.031 0.171 124.712 o
-1 14 6 0.084 0.551 0.144 289.434 o
-1 14 7 0.513 0.742 0.222 116.916 o
-1 14 8 2.413 2.337 0.286 30.303 o
-1 14 9 0.781 0.890 0.194 91.280 o
-1 15 1 0.380 0.728 0.226 133.436 o
-1 15 2 0.000 0.866 0.168 233.358 o
-1 15 3 7.840 6.059 0.372 8.731 o
-1 15 4 6.983 5.463 0.398 9.905 o
-1 15 5 0.787 1.013 0.167 89.308 o
-1 15 6 0.000 0.700 0.179 265.815 o
-1 15 7 0.155 0.458 0.146 272.486 o
-1 15 8 0.111 0.177 0.143 452.076 o
-1 15 9 0.253 0.241 0.140 282.996 o
-1 16 1 0.745 0.431 0.244 105.217 o
-1 16 2 4.289 4.225 0.567 14.528 o
-1 16 3 5.573 5.174 0.375 12.170 o
-1 16 4 6.481 4.955 0.396 10.879 o
-1 16 5 1.356 1.303 0.185 57.425 o
-1 16 6 1.081 1.250 0.205 66.236 o
-1 16 7 0.741 1.155 0.192 85.456 o
-1 16 8 2.729 2.440 0.291 27.371 o
-1 17 1 0.065 0.109 0.225 388.021 o
-1 17 2 1.359 2.002 0.272 45.985 o
-1 17 3 2.225 2.110 0.215 34.394 o
-1 17 4 1.677 1.369 0.259 46.417 o
-1 17 5 0.811 0.879 0.192 89.812 o
-1 17 6 0.000 0.415 0.141 445.049 o
-1 17 7 0.503 0.796 0.170 124.704 o
-1 18 1 1.035 1.348 0.195 66.728 o
-1 18 2 3.773 3.249 0.355 19.205 o
-1 18 3 2.630 2.212 0.265 29.356 o
-1 18 4 0.203 0.344 0.126 291.534 o
-1 18 5 0.246 0.420 0.127 246.262 o
-1 19 1 0.007 0.321 0.178 430.958 o
-1 19 2 0.580 0.492 0.155 137.583 o
-1 19 3 0.058 0.428 0.132 375.310 o
-1 19 4 0.000 0.297 0.122 613.211 o
0 0 2 57.074 35.954 4.219 0.411 o
0 0 4 42.799 67.728 23.486 0.050 o
0 0 10 5.974 7.139 1.400 6.332 o
0 0 11 2.981 3.064 0.957 14.455 o
0 0 12 1.071 0.768 0.678 37.481 o
0 0 13 0.009 0.810 0.662 56.886 o
0 1 1 46.914 29.184 2.068 0.681 o
0 1 2 21.136 14.736 2.595 1.605 o
0 1 3 0.101 0.362 0.573 77.335 o
0 1 4 4.368 6.410 1.285 7.995 o
0 1 5 0.006 0.599 0.725 51.125 o
0 1 6 0.989 1.027 0.721 34.444 o
0 1 7 31.312 38.466 8.557 0.297 o
0 1 8 15.306 24.947 3.242 1.366 o
0 1 9 0.067 2.303 1.148 18.919 o
0 1 10 0.490 2.629 1.031 20.259 o
0 1 11 0.244 0.922 0.504 72.253 o
0 1 12 0.306 0.945 0.616 53.960 o
0 1 13 0.061 0.353 0.444 120.489 o
0 2 1 62.920 88.812 7.092 0.197 o
0 2 2 35.002 27.489 2.642 0.877 o
0 2 3 0.714 1.281 0.694 37.685 o
0 2 4 12.802 15.804 1.503 3.033 o
0 2 5 55.957 45.650 3.846 0.401 o
0 2 6 25.062 18.032 2.443 1.389 o
0 2 7 13.471 12.530 1.889 2.806 o
0 2 8 3.426 4.245 1.162 10.672 o
0 2 9 0.251 1.803 0.776 34.675 o
0 2 10 0.924 1.512 0.785 29.661 o
0 2 11 3.681 5.039 1.211 9.598 o
0 2 12 0.208 0.474 0.561 72.688 o
0 2 13 0.080 0.269 0.511 97.961 o
0 3 1 65.605 106.657 5.307 0.198 o
0 3 2 64.412 59.017 3.353 0.324 o
0 3 3 78.465 74.736 5.478 0.204 o
0 3 4 94.026 75.631 5.269 0.171 o
0 3 5 6.622 7.059 0.942 7.683 o
0 3 6 0.033 0.165 0.306 253.480 o
0 3 7 2.362 1.990 0.421 29.361 o
0 3 8 0.290 0.721 0.458 83.697 o
0 3 9 4.589 6.404 3.122 2.547 o
0 3 10 1.326 2.379 0.864 22.144 o
0 3 11 0.455 1.014 0.928 27.951 o
0 3 12 0.009 1.173 0.737 44.611 o
0 3 13 0.015 0.287 0.610 74.591 o
0 4 1 112.649 166.011 7.267 0.084 o
0 4 2 68.217 60.231 3.601 0.297 o
0 4 3 23.486 27.384 1.696 1.445 o
0 4 5 35.247 34.778 5.411 0.502 o
0 4 6 28.445 24.553 3.541 0.910 o
0 4 7 17.180 19.214 1.799 2.111 o
0 4 8 1.065 1.993 0.558 37.120 o
0 4 9 1.289 2.671 0.694 26.703 o
0 4 10 0.366 0.490 0.384 104.333 o
0 4 11 0.093 0.471 0.480 99.280 o
0 4 12 0.117 0.594 0.686 53.672 o
0 4 13 0.004 0.286 0.832 41.975 o
0 5 1 150.467 194.235 7.774 0.056 o
0 5 2 79.825 113.593 5.142 0.163 o
0 5 3 19.638 17.729 1.111 2.258 o
0 5 4 2.468 3.604 0.366 24.263 o
0 5 6 20.004 19.178 2.422 1.620 o
0 5 7 4.902 5.722 0.746 10.953 o
0 5 8 0.032 0.665 0.338 152.345 o
0 5 9 0.282 0.526 0.307 136.478 o
0 5 10 1.003 2.598 0.769 26.199 o
0 5 11 0.620 0.383 0.276 112.831 o
0 5 12 1.576 1.789 0.416 38.513 o
0 5 13 0.503 0.688 0.416 81.147 o
0 6 0 47.316 51.846 2.772 0.493 o
0 6 1 1.856 3.522 0.532 25.050 o
0 6 2 31.018 25.857 1.250 1.211 o
0 6 3 14.700 7.802 0.807 4.129 o
0 6 4 1.374 1.811 0.514 36.642 o
0 6 5 6.286 6.630 0.582 9.480 o
0 6 6 3.078 5.093 0.708 15.000 o
0 6 7 0.801 2.373 0.970 21.314 o
0 6 8 11.987 9.231 0.921 4.600 o
0 6 9 3.391 3.983 0.903 13.420 o
0 6 10 1.937 1.720 0.409 34.884 o
0 6 11 0.326 0.576 0.312 125.466 o
0 6 12 0.613 0.858 0.346 82.307 o
0 6 13 0.614 1.052 0.404 69.603 o
0 7 1 0.710 2.175 0.258 59.979 o
0 7 2 0.970 2.235 0.313 49.574 o
0 7 3 3.870 4.967 0.377 16.013 o
0 7 4 17.790 17.131 1.014 2.545 o
0 7 5 17.835 17.511 1.171 2.446 o
0 7 6 0.313 0.577 0.284 136.523 o
0 7 7 1.427 3.606 0.610 25.443 o
0 7 8 0.070 0.692 0.412 113.725 o
0 7 9 1.554 3.698 0.739 21.475 o
0 7 10 1.545 1.708 0.550 33.825 o
0 7 11 0.155 0.201 0.277 222.680 o
0 7 12 0.006 0.483 0.271 231.542 o
0 8 0 4.293 6.667 0.858 10.451 o
0 8 1 30.250 37.015 2.018 0.956 o
0 8 2 91.473 72.628 3.139 0.200 o
0 8 3 145.661 180.579 8.206 0.060 o
0 8 4 0.078 3.592 0.469 44.750 o
0 8 5 3.584 3.834 0.402 18.427 o
0 8 6 0.417 0.552 0.207 146.767 o
0 8 7 10.638 8.583 0.825 5.343 o
0 8 8 6.102 4.446 0.738 10.277 o
0 8 9 2.944 2.884 0.554 20.840 o
0 8 10 0.004 0.087 0.412 169.009 o
0 8 11 0.285 1.233 0.491 66.754 o
0 8 12 0.134 0.512 0.292 172.074 o
0 9 1 0.217 1.608 0.245 99.861 o
0 9 2 2.246 3.906 0.326 25.236 o
0 9 3 12.848 19.611 1.015 3.091 o
0 9 4 0.100 1.587 0.351 90.473 o
0 9 5 14.563 16.147 1.013 3.095 o
0 9 6 0.714 1.928 0.441 50.350 o
0 9 7 1.231 1.133 0.309 56.772 o
0 9 8 0.904 1.988 0.550 39.603 o
0 9 9 1.031 1.908 0.477 42.494 o
0 9 10 2.625 2.168 0.514 24.886 o
0 9 11 0.072 1.175 0.403 95.612 o
0 9 12 0.035 0.265 0.292 244.764 o
0 10 0 14.506 22.019 1.388 2.463 o
0 10 1 4.888 8.766 0.668 9.516 o
0 10 2 4.640 4.527 0.482 14.030 o
0 10 3 2.084 2.534 0.327 31.544 o
0 10 4 39.726 40.665 1.966 0.712 o
0 10 5 0.154 1.408 0.301 103.085 o
0 10 6 0.484 0.909 0.202 114.612 o
0 10 7 2.384 2.044 0.297 31.644 o
0 10 8 6.038 6.970 0.906 8.309 o
0 10 9 1.640 1.857 0.318 40.868 o
0 10 10 0.008 0.290 0.480 114.722 o
0 10 11 0.962 2.102 0.485 41.585 o
0 11 1 8.266 9.354 0.581 6.749 o
0 11 2 1.797 3.446 0.306 30.465 o
0 11 3 8.399 10.415 0.850 5.888 o
0 11 4 7.049 10.411 0.690 6.970 o
0 11 5 0.257 1.093 0.212 128.805 o
0 11 6 4.841 4.663 0.416 13.843 o
0 11 7 5.853 6.108 0.770 9.471 o
0 11 8 2.201 2.627 0.378 29.075 o
0 11 9 0.541 0.379 0.199 142.747 o
0 11 10 0.199 0.481 0.263 176.567 o
0 11 11 0.025 0.074 0.345 229.258 o
0 12 0 6.422 5.465 0.644 9.741 o
0 12 1 31.319 41.186 3.238 0.740 o
0 12 2 27.039 28.310 1.267 1.328 o
0 12 3 15.294 9.673 0.539 3.914 o
0 12 4 4.505 5.537 0.494 13.212 o
0 12 5 0.989 1.672 0.218 61.412 o
0 12 6 0.859 1.393 0.282 66.420 o
0 12 7 4.070 3.731 0.492 16.295 o
0 12 8 0.640 0.616 0.240 106.958 o
0 12 9 1.246 1.387 0.297 53.809 o
0 12 10 0.511 0.787 0.238 111.610 o
0 13 1 1.140 1.009 0.183 69.898 o
0 13 2 7.207 7.407 0.484 8.461 o
0 13 3 2.807 2.496 0.236 27.327 o
0 13 4 7.703 6.714 0.448 8.405 o
0 13 5 0.983 3.414 0.379 37.124 o
0 13 6 0.457 0.551 0.163 151.592 o
0 13 7 0.647 0.691 0.176 113.182 o
0 13 8 0.117 0.504 0.225 221.814 o
0 13 9 2.476 2.032 0.314 30.558 o
0 13 10 0.535 0.660 0.227 117.999 o
0 14 0 8.955 12.009 0.747 5.448 o
0 14 1 1.258 1.978 0.197 50.960 o
0 14 2 0.418 1.016 0.147 125.043 o
0 14 3 1.008 0.921 0.188 77.614 o
0 14 4 0.702 0.588 0.146 116.987 o
0 14 5 1.479 2.878 0.359 35.109 o
0 14 6 0.959 1.007 0.184 78.167 o
0 14 7 0.122 0.676 0.190 210.612 o
0 14 8 0.432 0.455 0.228 145.932 o
0 14 9 0.065 0.495 0.189 279.339 o
0 15 1 2.646 2.897 0.284 26.465 o
0 15 2 2.487 3.379 0.404 24.233 o
0 15 3 2.912 2.744 0.239 25.749 o
0 15 4 0.192 0.644 0.146 213.016 o
0 15 5 0.041 0.454 0.168 333.920 o
0 15 6 0.832 1.692 0.232 65.589 o
0 15 7 0.505 0.520 0.167 145.033 o
0 15 8 0.090 0.358 0.193 303.872 o
0 15 9 0.066 0.384 0.139 380.796 o
0 16 0 16.773 21.938 3.130 1.413 o
0 16 1 3.915 3.473 0.305 18.672 o
0 16 2 0.512 0.945 0.158 116.649 o
0 16 3 0.509 1.216 0.164 102.874 o
0 16 4 8.668 4.828 0.375 8.525 o
0 16 5 10.252 8.303 0.713 5.748 o
0 16 6 6.670 4.544 0.438 10.766 o
0 16 7 0.534 0.665 0.163 130.367 o
0 16 8 0.286 0.417 0.176 205.719 o
0 17 1 0.477 0.600 0.180 139.785 o
0 17 2 1.413 1.657 0.199 51.013 o
0 17 3 1.941 1.991 0.221 38.414 o
0 17 4 1.225 1.463 0.201 58.238 o
0 17 5 0.189 0.298 0.139 308.463 o
0 17 6 0.113 0.177 0.134 467.404 o
0 17 7 0.266 0.439 0.145 224.512 o
0 18 0 0.061 0.823 0.366 123.887 o
0 18 1 2.826 2.138 0.266 28.101 o
0 18 2 0.133 0.455 0.144 287.941 o
0 18 3 0.204 0.250 0.119 332.113 o
0 18 4 0.021 0.447 0.137 399.768 o
0 18 5 0.519 0.482 0.173 144.429 o
0 18 6 1.059 0.726 0.173 81.158 o
0 19 1 1.920 2.050 0.243 37.803 o
0 19 2 0.015 0.319 0.136 514.375 o
0 19 3 0.161 0.576 0.137 243.938 o
0 19 4 0.670 0.872 0.160 104.382 o
0 20 0 9.054 5.768 0.583 7.417 o
0 20 1 3.779 3.100 0.302 19.910 o
1 0 0 242.169 264.883 27.907 0.017 o
1 0 2 155.468 175.266 20.205 0.035 o
1 0 7 0.725 0.238 1.383 14.430 o
1 0 8 41.347 54.209 9.519 0.220 o
1 0 10 1.746 3.073 1.030 16.055 o
1 0 11 0.001 0.555 0.766 46.853 o
1 0 12 0.166 0.059 0.702 56.608 o
1 0 13 0.247 0.415 0.716 49.186 o
1 1 0 2.507 4.207 0.476 21.038 o
1 1 1 172.453 183.872 11.121 0.046 o
1 1 2 12.513 8.185 1.123 4.330 o
1 1 3 1.650 3.454 0.992 16.483 o
1 1 4 7.082 9.209 1.447 5.292 o
1 1 5 1.511 2.610 0.890 20.290 o
1 1 6 0.006 1.025 0.776 42.087 o
1 1 7 3.873 1.569 0.828 15.864 o
1 1 8 6.638 2.207 0.920 9.942 o
1 1 9 0.194 3.413 0.974 21.528 o
1 1 10 1.497 1.249 0.754 27.883 o
1 1 11 0.059 1.328 1.206 18.764 o
1 1 12 0.005 1.414 0.664 49.955 o
1 1 13 0.009 0.427 0.721 53.350 o
1 2 0 162.155 150.094 5.882 0.064 o
1 2 1 0.116 0.653 0.224 197.177 o
1 2 2 25.962 24.088 1.501 1.445 o
1 2 3 92.842 71.284 4.792 0.183 o
1 2 5 0.000 -0.086 0.635 75.775 o
1 2 6 1.010 1.131 0.747 32.377 o
1 2 7 6.998 10.192 1.624 4.714 o
1 2 8 0.884 1.221 0.729 34.062 o
1 2 9 2.161 2.864 0.907 17.425 o
1 2 10 0.002 1.439 0.759 40.795 o
1 2 11 0.024 -0.060 0.664 68.314 o
1 2 12 0.010 0.358 0.641 66.964 o
1 2 13 0.291 0.563 0.678 51.205 o
1 3 0 13.190 14.702 1.078 3.436 o
1 3 1 40.478 37.772 1.706 0.741 o
1 3 2 30.509 28.522 1.638 1.130 o
1 3 3 6.677 6.225 0.582 9.278 o
1 3 4 8.594 6.032 0.730 7.304 o
1 3 5 18.764 13.609 1.854 2.190 o
1 3 6 7.868 5.502 1.124 6.745 o
1 3 7 8.281 8.686 1.635 4.539 o
1 3 8 2.019 1.567 0.777 23.240 o
1 3 9 0.096 0.882 1.035 25.471 o
1 3 10 0.525 0.947 0.733 39.244 o
1 3 11 0.186 0.096 0.662 61.937 o
1 3 12 1.029 1.999 0.843 25.155 o
1 4 0 6.966 13.707 0.829 5.827 o
1 4 1 76.326 86.083 4.690 0.206 o
1 4 2 69.564 68.501 5.796 0.230 o
1 4 3 39.560 36.414 1.991 0.753 o
1 4 4 96.266 76.238 5.028 0.168 o
1 4 5 21.891 15.440 1.263 2.093 o
1 4 6 16.474 14.751 1.246 2.759 o
1 4 7 13.630 11.189 1.411 3.376 o
1 4 8 2.094 2.246 0.840 19.971 o
1 4 9 1.343 1.634 0.762 27.306 o
1 4 10 0.296 0.100 0.571 74.785 o
1 4 11 0.028 1.308 1.703 9.968 o
1 4 12 0.208 0.421 0.663 56.644 o
1 5 0 0.052 1.197 0.327 116.500 o
1 5 1 2.539 4.088 0.515 20.602 o
1 5 2 25.478 27.369 1.786 1.330 o
1 5 3 19.084 15.838 1.146 2.409 o
1 5 4 45.792 41.925 3.065 0.547 o
1 5 5 5.536 4.888 0.825 10.223 o
1 5 6 0.166 0.570 0.352 132.567 o
1 5 7 9.564 10.415 1.262 4.656 o
1 5 8 2.071 2.386 0.448 29.438 o
1 5 9 2.144 1.675 0.515 29.828 o
1 5 10 0.952 1.512 0.510 44.932 o
1 5 11 0.522 0.514 0.667 48.317 o
1 5 12 0.029 0.780 0.705 51.203 o
1 6 0 146.803 157.863 6.267 0.069 o
1 6 1 8.797 12.818 0.931 5.070 o
1 6 2 0.555 1.075 0.188 102.137 o
1 6 3 15.618 15.525 0.919 3.024 o
1 6 4 0.709 1.450 0.680 37.615 o
1 6 5 0.768 1.538 0.372 59.349 o
1 6 6 1.922 1.638 0.525 31.521 o
1 6 7 0.455 0.560 0.326 108.270 o
1 6 8 1.007 1.377 0.363 55.704 o
1 6 9 0.136 0.683 0.367 122.954 o
1 6 10 1.474 1.913 0.472 36.685 o
1 6 11 1.165 0.999 0.358 56.943 o
1 6 12 0.566 2.377 0.612 37.858 o
1 7 0 2.818 3.225 0.328 23.873 o
1 7 1 38.383 34.838 2.258 0.769 o
1 7 2 14.094 15.125 0.994 3.283 o
1 7 3 0.302 0.297 0.520 81.059 o
1 7 4 4.023 4.473 0.439 15.845 o
1 7 6 1.125 2.004 0.340 47.392 o
1 7 7 0.778 1.973 0.874 25.500 o
1 7 8 0.006 2.031 0.574 53.100 o
1 7 9 0.018 0.798 0.296 163.887 o
1 7 10 0.016 0.333 0.284 246.576 o
1 7 11 0.213 0.190 0.274 206.364 o
1 7 12 0.200 0.462 0.277 170.722 o
1 8 0 67.168 74.850 4.928 0.245 o
1 8 1 82.808 86.369 5.309 0.182 o
1 8 2 13.146 12.498 0.695 4.006 o
1 8 3 14.592 14.101 1.049 3.247 o
1 8 4 0.573 0.975 0.212 101.589 o
1 8 5 38.042 32.083 1.963 0.831 o
1 8 6 23.292 32.966 6.001 0.543 o
1 8 7 6.708 6.887 0.607 8.836 o
1 8 8 0.055 1.169 0.726 44.917 o
1 8 9 0.059 0.399 0.288 212.470 o
1 8 10 0.624 1.214 0.371 70.049 o
1 8 11 2.938 3.185 0.525 20.667 o
1 8 12 0.058 0.582 0.303 174.948 o
1 9 0 2.317 2.664 0.272 29.958 o
1 9 1 0.007 0.586 0.260 220.758 o
1 9 2 0.347 0.866 0.195 135.852 o
1 9 3 10.325 8.030 0.652 5.871 o
1 9 4 3.573 5.112 0.409 16.416 o
1 9 5 6.721 7.503 0.827 7.848 o
1 9 6 0.086 0.405 0.184 299.914 o
1 9 7 1.690 2.744 0.370 33.266 o
1 9 8 0.745 0.380 0.211 113.391 o
1 9 9 0.475 0.550 0.329 106.059 o
1 9 10 0.635 1.004 0.346 77.385 o
1 9 11 0.005 0.671 0.324 164.421 o
1 10 0 14.647 13.637 0.909 3.380 o
1 10 1 2.427 2.812 0.286 28.285 o
1 10 2 1.667 3.088 0.405 30.954 o
1 10 3 10.726 10.434 0.813 4.966 o
1 10 4 20.873 22.429 2.114 1.599 o
1 10 5 7.255 4.932 0.513 9.571 o
1 10 6 7.246 7.183 0.606 8.222 o
1 10 7 0.365 1.881 0.405 63.498 o
1 10 8 0.052 0.620 0.250 206.246 o
1 10 9 0.081 0.766 0.255 174.309 o
1 10 10 0.132 1.235 0.425 84.891 o
1 10 11 0.000 0.106 0.280 335.611 o
1 11 0 0.601 0.983 0.193 101.431 o
1 11 1 6.684 6.748 0.452 9.378 o
1 11 2 13.052 11.533 1.118 3.769 o
1 11 3 3.378 3.738 0.390 19.457 o
1 11 4 0.719 1.186 0.346 69.668 o
1 11 5 6.162 4.564 0.424 11.532 o
1 11 6 0.282 0.891 0.435 84.090 o
1 11 7 0.000 0.317 0.169 464.658 o
1 11 8 0.182 0.227 0.185 293.793 o
1 11 9 1.820 2.040 0.339 36.597 o
1 11 10 1.160 1.000 0.315 60.296 o
1 12 0 14.474 11.943 0.815 3.662 o
1 12 1 29.199 28.860 1.453 1.198 o
1 12 2 11.790 11.121 0.990 4.289 o
1 12 3 3.822 4.999 0.355 16.238 o
1 12 4 3.371 2.960 0.364 21.357 o
1 12 5 4.110 4.429 0.660 13.934 o
1 12 6 3.109 2.394 0.290 25.043 o
1 12 7 3.021 3.560 0.581 18.855 o
1 12 8 0.177 0.287 0.199 265.163 o
1 12 9 0.987 1.629 0.285 58.201 o
1 12 10 1.074 0.909 0.278 67.748 o
1 13 0 1.469 1.384 0.180 53.586 o
1 13 1 5.928 5.286 0.456 11.226 o
1 13 2 0.220 1.196 0.186 132.524 o
1 13 3 0.025 0.547 0.173 303.881 o
1 13 4 1.706 1.958 0.223 41.979 o
1 13 5 1.265 1.747 0.293 49.434 o
1 13 6 2.266 2.060 0.383 30.763 o
1 13 7 1.520 1.724 0.328 43.369 o
1 13 8 0.386 0.298 0.171 195.314 o
1 13 9 0.063 0.180 0.158 502.301 o
1 14 0 1.494 2.770 0.250 38.499 o
1 14 1 0.127 1.601 0.324 93.173 o
1 14 2 1.481 1.267 0.166 55.222 o
1 14 3 4.024 2.793 0.303 19.547 o
1 14 4 0.212 0.946 0.274 127.999 o
1 14 5 0.018 0.243 0.208 401.750 o
1 14 6 0.007 0.190 0.138 708.056 o
1 14 7 0.002 0.243 0.150 593.916 o
1 14 8 0.838 0.974 0.221 82.311 o
1 14 9 0.322 0.745 0.259 131.158 o
1 15 0 0.005 0.182 0.142 717.003 o
1 15 1 0.582 1.022 0.145 107.127 o
1 15 2 0.195 0.690 0.135 208.554 o
1 15 3 2.474 2.135 0.211 31.823 o
1 15 4 3.045 2.605 0.292 24.770 o
1 15 5 0.027 0.268 0.143 524.241 o
1 15 6 0.060 0.387 0.171 343.248 o
1 15 7 0.411 0.881 0.229 119.117 o
1 15 8 0.002 0.460 0.160 381.368 o
1 16 0 1.370 2.300 0.375 39.444 o
1 16 1 0.350 1.726 0.216 89.743 o
1 16 2 5.319 4.967 0.339 12.935 o
1 16 3 10.050 6.862 0.542 6.492 o
1 16 4 10.836 9.584 0.815 5.081 o
1 16 5 2.357 1.674 0.225 35.176 o
1 16 6 0.797 1.255 0.205 78.447 o
1 16 7 0.592 0.658 0.168 122.419 o
1 17 0 0.038 0.314 0.156 435.796 o
1 17 1 0.636 0.602 0.144 124.275 o
1 17 2 0.866 1.196 0.187 77.901 o
1 17 3 0.497 0.737 0.171 128.984 o
1 17 4 0.192 0.382 0.141 276.113 o
1 17 5 0.000 0.434 0.136 439.512 o
1 17 6 0.088 0.421 0.167 310.198 o
1 18 0 2.640 2.124 0.259 29.716 o
1 18 1 0.389 1.023 0.173 124.195 o
1 18 2 2.063 1.477 0.193 40.912 o
1 18 3 1.158 1.078 0.171 68.472 o
1 18 4 0.073 0.750 0.262 174.734 o
1 18 5 0.286 0.577 0.162 187.657 o
1 19 0 0.090 0.407 0.149 334.529 o
1 19 1 0.418 0.359 0.137 189.926 o
1 19 2 0.377 0.294 0.139 212.348 o
1 19 3 0.002 0.282 0.118 644.681 o
2 0 1 45.794 41.828 3.290 0.534 o
2 0 2 4.981 3.909 1.056 9.944 o
2 0 3 3.227 2.317 1.088 13.032 o
2 0 4 3.489 8.598 4.089 1.610 o
2 0 5 16.200 8.856 2.004 2.591 o
2 0 12 0.642 0.832 1.232 17.222 o
2 1 0 9.658 6.506 0.636 6.671 o
2 1 1 65.870 60.648 4.053 0.296 o
2 1 2 3.120 2.897 0.543 20.253 o
2 1 3 2.988 2.267 0.648 20.343 o
2 1 4 1.886 1.309 0.848 22.484 o
2 1 5 2.425 1.091 0.968 18.044 o
2 1 6 0.453 1.044 1.892 8.009 o
2 1 7 4.345 11.490 2.697 2.954 o
2 1 8 3.756 8.467 2.290 4.041 o
2 1 11 0.006 0.416 0.691 57.803 o
2 1 12 0.063 0.068 0.665 65.692 o
2 2 0 3.947 4.689 0.505 15.266 o
2 2 1 45.945 41.486 2.375 0.587 o
2 2 3 0.145 1.547 0.524 61.662 o
2 2 4 3.222 2.063 0.781 17.650 o
2 2 5 11.599 9.160 1.256 4.257 o
2 2 6 8.286 8.993 3.579 1.804 o
2 2 7 2.508 5.629 1.214 10.476 o
2 2 8 1.517 0.986 0.934 22.294 o
2 2 9 0.138 1.735 0.824 33.153 o
2 2 10 0.056 0.835 0.746 45.660 o
2 2 11 0.682 1.221 1.145 18.787 o
2 2 12 0.059 0.900 0.698 50.243 o
2 3 0 0.175 2.233 0.371 67.703 o
2 3 1 33.356 32.323 2.334 0.898 o
2 3 2 30.582 29.729 2.053 1.048 o
2 3 3 0.393 1.629 0.449 61.815 o
2 3 4 14.495 9.937 0.901 3.824 o
2 3 5 0.148 0.570 0.480 91.661 o
2 3 6 0.001 0.506 0.552 83.709 o
2 3 7 2.573 3.213 0.899 16.021 o
2 3 8 0.148 1.179 0.704 45.487 o
2 3 9 0.399 0.674 0.665 49.441 o
2 3 10 0.631 1.231 0.711 37.828 o
2 3 11 0.178 0.685 0.698 49.933 o
2 3 12 0.008 0.432 0.592 75.612 o
2 4 1 34.832 32.734 2.071 0.887 o
2 4 2 24.301 22.254 1.241 1.649 o
2 4 3 13.128 10.034 0.795 4.268 o
2 4 4 38.787 28.424 1.873 0.864 o
2 4 5 13.908 9.419 0.955 3.984 o
2 4 6 8.663 6.311 1.330 5.551 o
2 4 7 5.403 4.091 1.356 7.704 o
2 4 8 0.633 0.908 0.615 47.645 o
2 4 9 0.542 1.192 0.697 40.160 o
2 4 10 0.354 0.728 0.623 54.551 o
2 4 11 0.033 0.138 0.581 84.542 o
2 5 0 7.268 5.716 0.602 8.876 o
2 5 1 39.239 38.688 2.379 0.708 o
2 5 2 15.600 12.520 0.783 3.381 o
2 5 3 1.242 2.348 0.265 45.217 o
2 5 4 6.010 5.037 0.509 11.075 o
2 5 5 8.243 8.084 0.838 6.610 o
2 5 6 0.183 1.180 0.545 63.352 o
2 5 7 0.521 1.211 0.619 46.567 o
2 5 8 0.000 1.011 0.550 72.250 o
2 5 9 0.021 0.090 0.543 98.539 o
2 5 10 0.383 0.652 0.635 53.307 o
2 5 11 0.088 0.146 0.575 83.027 o
2 6 0 17.994 16.609 1.068 2.528 o
2 6 1 1.080 1.663 0.234 57.951 o
2 6 2 2.986 5.065 0.685 15.500 o
2 6 3 4.215 5.150 0.384 14.863 o
2 6 4 1.464 0.881 0.249 57.339 o
2 6 5 1.289 1.757 0.260 50.310 o
2 6 6 1.046 1.355 0.342 56.503 o
2 6 7 0.131 0.504 0.260 192.939 o
2 6 8 3.407 4.381 0.673 15.433 o
2 6 9 1.334 1.613 0.689 30.347 o
2 6 10 0.350 0.155 0.681 54.003 o
2 6 11 0.006 0.703 0.582 72.092 o
2 7 0 0.058 1.299 0.185 150.340 o
2 7 1 0.250 1.233 0.284 105.779 o
2 7 2 4.889 4.347 0.396 14.180 o
2 7 3 0.314 1.283 0.373 82.801 o
2 7 4 0.591 1.665 0.237 75.785 o
2 7 5 3.313 3.441 0.457 19.558 o
2 7 6 0.453 0.724 0.218 125.850 o
2 7 7 1.247 1.438 0.319 51.918 o
2 7 8 0.467 1.182 0.546 55.232 o
2 7 9 0.532 0.930 0.317 89.642 o
2 7 10 0.412 0.524 0.356 106.236 o
2 7 11 0.113 0.200 0.346 179.687 o
2 8 0 1.990 3.894 0.330 26.862 o
2 8 1 5.080 6.817 0.670 10.414 o
2 8 2 27.119 24.662 2.126 1.245 o
2 8 3 51.844 41.718 3.041 0.486 o
2 8 4 2.381 2.253 0.402 28.637 o
2 8 5 2.645 3.248 0.350 24.489 o
2 8 6 0.443 0.890 0.302 100.360 o
2 8 7 2.549 3.403 0.437 23.316 o
2 8 8 2.736 2.288 0.644 21.409 o
2 8 9 2.249 1.576 0.498 29.892 o
2 8 10 0.236 0.359 0.282 171.561 o
2 8 11 0.151 0.387 0.252 210.823 o
2 9 0 2.053 2.986 0.323 29.927 o
2 9 1 1.152 2.254 0.350 44.167 o
2 9 2 2.322 3.097 0.300 27.799 o
2 9 3 5.417 4.966 0.440 12.351 o
2 9 4 1.158 1.590 0.241 56.447 o
2 9 5 4.826 4.988 0.514 13.013 o
2 9 6 0.018 0.823 0.217 204.911 o
2 9 7 0.102 1.014 0.272 139.353 o
2 9 8 0.006 0.085 0.192 632.388 o
2 9 9 0.184 0.449 0.281 174.166 o
2 9 10 0.264 0.432 0.261 167.656 o
2 10 0 1.161 3.222 0.295 38.735 o
2 10 1 1.126 3.190 0.259 40.491 o
2 10 2 3.104 3.361 0.314 22.193 o
2 10 3 5.511 4.823 0.489 12.088 o
2 10 4 18.212 11.733 0.853 2.944 o
2 10 5 0.002 0.881 0.328 143.674 o
2 10 6 0.220 0.934 0.359 104.274 o
2 10 7 0.072 0.427 0.293 199.671 o
2 10 8 1.014 1.099 0.296 64.989 o
2 10 9 0.283 0.456 0.239 170.909 o
2 10 10 0.010 0.106 0.245 407.358 o
2 11 0 4.439 5.003 0.382 14.526 o
2 11 1 0.357 0.647 0.162 162.031 o
2 11 2 0.012 0.633 0.149 306.261 o
2 11 3 1.784 2.871 0.411 30.729 o
2 11 4 3.638 3.610 0.344 19.135 o
2 11 5 0.027 0.117 0.149 723.138 o
2 11 6 0.465 0.534 0.179 147.608 o
2 11 7 1.743 2.187 0.306 37.592 o
2 11 8 0.542 0.719 0.235 112.383 o
2 11 9 0.096 0.196 0.202 353.999 o
2 12 0 1.910 2.442 0.292 34.489 o
2 12 1 8.233 7.913 0.521 7.357 o
2 12 2 8.285 7.616 0.456 7.543 o
2 12 3 4.851 4.650 0.443 13.691 o
2 12 4 2.187 1.937 0.246 35.213 o
2 12 5 0.790 0.824 0.251 86.217 o
2 12 6 0.880 1.092 0.274 72.203 o
2 12 7 2.204 2.833 0.340 29.006 o
2 12 8 0.889 1.086 0.289 70.537 o
2 12 9 1.006 0.822 0.232 76.481 o
2 13 0 0.231 0.777 0.161 175.925 o
2 13 1 1.505 1.304 0.167 54.103 o
2 13 2 7.414 5.870 0.401 9.193 o
2 13 3 0.005 0.445 0.168 373.996 o
2 13 4 1.302 1.456 0.342 49.240 o
2 13 5 0.327 0.553 0.202 165.475 o
2 13 6 0.026 0.313 0.163 439.202 o
2 13 7 0.597 1.104 0.229 92.453 o
2 13 8 0.098 0.194 0.174 401.017 o
2 14 0 5.349 4.954 0.394 12.676 o
2 14 1 2.028 2.035 0.278 35.775 o
2 14 2 0.317 0.995 0.174 135.530 o
2 14 3 0.207 0.596 0.168 206.046 o
2 14 4 0.446 1.472 0.277 84.165 o
2 14 5 0.333 0.390 0.142 209.891 o
2 14 6 0.486 0.465 0.170 152.417 o
2 14 7 0.057 0.237 0.151 475.371 o
2 14 8 0.072 0.251 0.151 440.751 o
2 15 0 0.378 0.529 0.135 178.301 o
2 15 1 0.478 0.595 0.131 150.562 o
2 15 2 1.070 1.102 0.163 72.052 o
2 15 3 0.409 0.309 0.151 194.661 o
2 15 4 0.133 0.835 0.177 188.586 o
2 15 5 0.999 0.940 0.213 75.644 o
2 15 6 0.005 0.146 0.135 833.247 o
2 15 7 0.083 0.193 0.139 496.397 o
2 16 0 8.121 4.992 0.390 8.941 o
2 16 1 2.954 3.298 0.258 23.678 o
2 16 2 1.026 1.232 0.185 69.899 o
2 16 3 0.683 1.276 0.173 86.998 o
2 16 4 3.603 3.480 0.320 19.713 o
2 16 5 4.097 2.856 0.427 18.119 o
2 16 6 2.830 1.859 0.339 27.972 o
2 17 0 0.066 0.635 0.204 231.184 o
2 17 1 0.847 0.676 0.148 98.908 o
2 17 2 0.241 0.790 0.172 168.534 o
2 17 3 0.116 1.095 0.178 160.718 o
2 17 4 0.012 0.399 0.149 424.328 o
2 17 5 0.151 0.391 0.152 291.187 o
2 18 0 0.266 0.923 0.158 153.810 o
2 18 1 2.391 1.909 0.307 32.015 o
2 18 2 0.310 0.322 0.121 242.104 o
2 18 3 0.269 0.441 0.130 229.635 o
3 0 1 2.677 2.559 0.578 22.338 o
3 0 2 4.312 2.738 0.692 15.037 o
3 0 3 18.150 11.384 1.923 2.312 o
3 0 4 10.441 6.061 1.461 4.668 o
3 0 5 0.054 1.322 1.032 24.689 o
3 0 6 0.107 0.763 1.018 26.524 o
3 0 7 0.040 0.235 0.932 33.698 o
3 0 8 6.525 4.522 1.467 6.440 o
3 1 0 0.527 3.788 0.635 30.258 o
3 1 1 33.884 33.554 2.908 0.802 o
3 1 2 1.236 2.047 0.539 35.738 o
3 1 3 1.306 1.569 0.543 37.496 o
3 1 4 0.415 0.174 0.589 65.440 o
3 1 5 0.003 0.188 0.633 72.176 o
3 1 6 0.055 0.420 0.651 62.855 o
3 1 7 0.018 0.317 0.688 59.244 o
3 1 8 0.253 0.299 0.687 53.872 o
3 1 9 0.098 1.378 1.551 11.775 o
3 2 0 5.248 3.669 0.697 12.267 o
3 2 1 0.538 1.768 0.500 51.198 o
3 2 2 7.702 6.262 0.749 7.817 o
3 2 3 14.898 9.571 0.960 3.721 o
3 2 4 1.585 1.565 0.572 33.194 o
3 2 5 0.284 0.190 0.562 75.407 o
3 2 6 0.031 0.208 0.676 62.473 o
3 2 7 0.224 0.849 0.582 61.927 o
3 2 8 0.149 1.432 0.655 47.994 o
3 2 9 0.375 1.242 0.888 29.704 o
3 2 10 0.021 2.670 1.349 14.196 o
3 3 0 4.780 3.823 0.504 14.344 o
3 3 1 0.230 1.058 0.337 103.586 o
3 3 2 4.056 3.972 0.494 15.992 o
3 3 3 0.191 1.687 0.451 67.503 o
3 3 4 1.977 2.404 0.479 29.282 o
3 3 5 6.246 5.630 0.662 9.772 o
3 3 6 0.057 0.376 0.463 112.124 o
3 3 7 0.610 0.888 0.489 61.917 o
3 3 8 0.369 0.898 0.548 61.477 o
3 3 9 0.077 -0.151 0.576 87.396 o
3 3 10 0.181 0.340 0.695 53.896 o
3 4 0 1.218 3.331 0.729 24.177 o
3 4 1 6.651 5.850 0.596 9.458 o
3 4 2 8.090 7.776 0.778 6.942 o
3 4 3 6.761 7.698 0.805 7.815 o
3 4 4 10.823 10.478 1.097 4.528 o
3 4 5 3.352 4.239 0.743 14.975 o
3 4 6 1.601 0.920 0.454 42.583 o
3 4 7 1.574 1.899 0.489 34.970 o
3 4 8 0.428 1.113 0.481 65.255 o
3 4 9 0.292 0.913 0.549 63.566 o
3 4 10 0.124 -0.084 0.593 80.248 o
3 5 0 1.086 1.549 0.203 61.077 o
3 5 1 0.163 1.522 0.264 104.668 o
3 5 2 7.894 7.174 0.632 7.640 o
3 5 3 0.154 1.646 0.386 79.444 o
3 5 4 1.578 1.971 0.391 38.286 o
3 5 5 0.278 0.235 0.412 116.073 o
3 5 6 0.297 0.485 0.379 112.234 o
3 5 7 2.335 2.166 0.477 27.567 o
3 5 8 0.896 0.614 0.430 64.119 o
3 5 9 0.179 0.843 0.506 76.525 o
3 6 0 27.121 28.004 2.375 1.132 o
3 6 1 4.933 5.456 0.440 12.770 o
3 6 2 0.153 0.562 0.163 236.329 o
3 6 3 0.591 1.068 0.190 99.104 o
3 6 4 0.000 0.579 0.180 303.155 o
3 6 5 0.326 0.442 0.229 167.472 o
3 6 6 1.049 1.170 0.418 53.059 o
3 6 7 0.170 0.589 0.387 117.457 o
3 6 8 0.268 0.953 0.585 58.739 o
3 6 9 0.016 0.703 0.595 69.194 o
3 6 10 0.081 0.500 0.481 98.629 o
3 7 0 1.207 1.834 0.188 54.208 o
3 7 1 3.885 4.189 0.478 16.299 o
3 7 2 0.243 0.882 0.166 160.285 o
3 7 3 0.153 0.799 0.203 177.097 o
3 7 4 1.876 2.477 0.286 34.822 o
3 7 5 0.069 0.168 0.179 450.191 o
3 7 6 0.114 0.211 0.199 335.575 o
3 7 7 0.033 0.336 0.285 237.963 o
3 7 8 0.006 0.535 0.429 123.036 o
3 7 9 0.010 0.604 0.532 85.716 o
3 8 0 9.170 9.881 0.870 5.619 o
3 8 1 17.423 12.361 0.857 3.020 o
3 8 2 3.844 4.987 0.475 15.382 o
3 8 3 0.463 1.526 0.230 87.201 o
3 8 4 0.217 0.552 0.157 215.695 o
3 8 5 4.793 4.567 0.527 13.401 o
3 8 6 5.854 4.387 0.494 11.864 o
3 8 7 1.692 1.772 0.297 41.440 o
3 8 8 0.001 0.313 0.236 329.676 o
3 8 9 0.002 0.186 0.311 256.390 o
3 9 0 1.601 2.381 0.245 39.836 o
3 9 1 0.050 1.028 0.216 169.136 o
3 9 2 0.587 1.093 0.205 96.680 o
3 9 3 1.313 1.122 0.244 58.482 o
3 9 4 0.990 1.102 0.210 72.553 o
3 9 5 0.719 0.759 0.182 102.335 o
3 9 6 0.091 0.190 0.155 449.820 o
3 9 7 0.050 0.117 0.172 553.213 o
3 9 8 0.007 0.354 0.181 402.018 o
3 9 9 0.042 0.083 0.228 426.356 o
3 10 0 7.840 4.394 0.410 9.505 o
3 10 1 4.177 3.281 0.358 17.724 o
3 10 2 0.396 0.995 0.170 125.377 o
3 10 3 0.116 0.670 0.178 220.820 o
3 10 4 2.610 2.511 0.349 27.050 o
3 10 5 1.561 1.832 0.326 41.948 o
3 10 6 1.110 1.189 0.223 65.193 o
3 10 7 0.172 0.658 0.189 197.525 o
3 10 8 0.031 0.196 0.172 511.350 o
3 11 0 0.206 0.779 0.136 190.832 o
3 11 1 1.270 1.709 0.203 53.665 o
3 11 2 4.869 3.342 0.335 15.762 o
3 11 3 1.031 1.366 0.209 65.671 o
3 11 4 0.062 0.389 0.159 356.082 o
3 11 5 1.772 1.463 0.239 44.534 o
3 11 6 0.023 0.282 0.168 455.957 o
3 11 7 0.067 0.246 0.162 429.523 o
3 11 8 0.054 0.384 0.184 332.415 o
3 12 0 2.214 2.422 0.203 33.078 o
3 12 1 4.091 4.015 0.458 16.131 o
3 12 2 1.842 2.056 0.249 38.657 o
3 12 3 0.297 0.343 0.145 230.962 o
3 12 4 0.455 0.476 0.152 162.231 o
3 12 5 0.908 1.222 0.212 73.440 o
3 12 6 1.185 1.762 0.275 51.904 o
3 12 7 0.836 1.184 0.242 75.111 o
3 13 0 1.978 1.725 0.222 39.702 o
3 13 1 0.372 0.649 0.170 156.645 o
3 13 2 0.081 0.391 0.130 371.119 o
3 13 3 0.000 0.278 0.127 623.999 o
3 13 4 0.808 0.663 0.201 96.705 o
3 13 5 0.868 0.733 0.213 88.677 o
3 13 6 0.029 0.115 0.167 635.842 o
3 14 0 0.792 1.396 0.161 78.385 o
3 14 1 0.348 0.424 0.123 206.160 o
3 14 2 0.474 0.387 0.137 171.700 o
3 14 3 1.138 1.495 0.193 60.740 o
3 14 4 0.033 0.694 0.179 250.882 o
3 14 5 0.065 0.336 0.153 390.121 o
3 14 6 0.008 0.554 0.180 306.532 o
3 15 0 0.014 0.360 0.120 508.247 o
3 15 1 0.231 0.348 0.176 241.070 o
3 15 2 0.199 0.514 0.133 242.645 o
3 15 3 0.025 0.364 0.151 426.263 o
3 15 4 0.188 0.436 0.154 255.037 o
3 15 5 0.025 0.231 0.135 597.965 o
3 16 0 0.287 0.382 0.128 235.273 o
3 16 1 0.003 0.234 0.125 696.937 o
3 16 2 1.087 1.216 0.196 67.190 o
3 16 3 3.210 3.295 0.373 21.230 o
3 17 0 0.052 1.262 0.308 118.427 o
3 17 1 0.395 0.621 0.241 134.948 o
4 0 0 18.381 15.158 2.081 2.027 o
4 0 1 4.253 2.712 0.513 17.041 o
4 0 2 0.068 0.429 0.412 128.926 o
4 0 3 0.143 0.337 0.449 110.841 o
4 0 4 0.026 -0.170 0.548 99.554 o
4 0 5 0.983 0.548 0.744 35.547 o
4 0 6 1.873 0.890 0.901 21.944 o
4 0 7 0.586 1.252 0.954 25.357 o
4 1 0 1.157 1.464 0.227 58.972 o
4 1 1 3.947 3.730 0.455 16.965 o
4 1 2 0.451 1.558 0.501 55.610 o
4 1 3 0.021 0.463 0.357 163.578 o
4 1 4 0.070 1.481 0.463 74.686 o
4 1 6 0.017 0.021 0.521 109.671 o
4 2 0 2.997 3.657 0.732 16.729 o
4 2 1 7.455 6.638 0.643 8.173 o
4 2 2 2.303 2.219 0.508 26.872 o
4 2 3 0.029 0.159 0.336 220.864 o
4 2 4 0.026 -0.024 0.357 229.108 o
4 2 5 0.964 0.641 0.448 59.570 o
4 2 6 1.486 1.071 0.556 37.705 o
4 2 7 0.364 0.498 0.613 58.522 o
4 3 0 0.448 1.079 0.208 108.757 o
4 3 1 1.655 2.529 0.310 36.443 o
4 3 2 2.090 4.064 0.515 22.670 o
4 3 3 0.250 0.464 0.342 132.151 o
4 3 4 0.454 0.686 0.383 90.609 o
4 3 5 0.034 0.347 0.384 155.223 o
4 3 6 0.002 0.204 0.449 135.063 o
4 3 8 0.131 1.819 0.920 27.823 o
4 4 0 1.067 1.408 0.331 55.981 o
4 4 1 2.293 2.734 0.564 24.111 o
4 4 2 1.733 2.242 0.266 38.432 o
4 4 3 1.171 1.522 0.266 55.713 o
4 4 4 1.873 2.092 0.404 33.766 o
4 4 5 1.006 1.307 0.490 47.172 o
4 4 6 0.493 0.577 0.407 86.543 o
4 4 7 0.353 0.728 0.776 39.523 o
4 4 8 0.063 1.014 0.544 70.755 o
4 5 0 0.918 0.950 0.233 77.622 o
4 5 1 1.350 2.526 0.249 42.397 o
4 5 2 0.982 0.971 0.189 77.609 o
4 5 3 0.054 0.675 0.189 237.880 o
4 5 4 1.007 1.024 0.253 70.146 o
4 5 5 1.529 1.468 0.464 39.139 o
4 5 6 0.119 0.267 0.343 172.752 o
4 5 7 0.043 0.497 0.481 101.871 o
4 5 8 0.022 0.305 0.456 122.533 o
4 6 0 1.802 3.413 0.785 20.059 o
4 6 1 0.000 0.833 0.171 238.939 o
4 6 2 0.268 0.599 0.195 176.420 o
4 6 3 1.285 1.656 0.239 52.448 o
4 6 4 1.016 0.913 0.231 73.960 o
4 6 5 0.023 0.380 0.207 327.602 o
4 6 6 0.009 -0.037 0.326 281.482 o
4 6 7 0.010 0.159 0.405 164.726 o
4 6 8 0.409 0.113 0.722 48.391 o
4 7 0 0.129 0.653 0.151 233.393 o
4 7 1 0.079 0.423 0.158 326.668 o
4 7 2 1.217 1.158 0.177 64.467 o
4 7 3 0.274 0.739 0.173 166.796 o
4 7 4 0.000 0.380 0.175 405.941 o
4 7 5 0.298 0.569 0.226 161.097 o
4 7 6 0.096 0.400 0.224 254.142 o
4 7 7 0.214 0.398 0.336 144.849 o
4 8 0 0.155 1.621 0.321 91.090 o
4 8 1 0.073 0.427 0.127 364.679 o
4 8 2 1.789 1.784 0.241 41.561 o
4 8 3 3.639 4.088 0.323 18.431 o
4 8 4 0.742 0.871 0.171 97.192 o
4 8 5 0.263 0.332 0.164 238.084 o
4 8 6 0.028 0.202 0.193 452.911 o
4 8 7 0.069 0.233 0.245 293.879 o
4 9 0 0.167 0.651 0.135 225.703 o
4 9 1 0.020 0.264 0.148 531.649 o
4 9 2 0.694 0.822 0.168 103.501 o
4 9 3 0.471 0.996 0.188 113.847 o
4 9 4 0.118 0.300 0.201 294.798 o
4 9 5 0.387 0.544 0.177 161.944 o
4 9 6 0.019 0.232 0.144 583.273 o
4 10 0 0.175 0.624 0.166 213.590 o
4 10 1 0.000 0.365 0.149 467.935 o
4 10 2 0.591 1.724 0.358 63.329 o
4 10 3 2.192 1.358 0.256 38.464 o
4 10 4 2.725 3.696 0.348 22.875 o
4 10 5 0.089 0.295 0.150 389.815 o
4 10 6 0.101 0.260 0.136 419.423 o
4 11 0 0.968 1.732 0.316 55.298 o
4 11 1 0.041 0.300 0.141 470.437 o
4 11 2 0.008 0.736 0.214 226.378 o
4 11 3 0.012 0.095 0.176 681.622 o
4 11 4 0.275 0.624 0.155 186.633 o
4 11 5 0.004 0.108 0.154 819.946 o
4 12 0 0.115 0.509 0.171 262.128 o
4 12 1 0.340 1.202 0.242 107.205 o
4 12 2 0.682 1.070 0.205 90.705 o
4 12 3 0.425 0.953 0.236 112.198 o
4 12 4 0.291 0.513 0.191 183.619 o
4 13 0 0.001 0.375 0.151 455.170 o
4 13 1 0.195 0.295 0.173 276.139 o
4 13 2 1.169 1.249 0.244 60.923 o
4 13 3 0.138 0.668 0.173 215.153 o
4 14 0 1.112 1.174 0.221 65.517 o
4 14 1 0.970 0.851 0.201 80.321 o
5 0 0 0.269 2.290 0.971 23.710 o
5 0 1 0.289 0.341 0.710 49.838 o
5 0 2 0.000 0.003 0.636 75.415 o
5 1 0 0.005 0.456 0.472 109.879 o
5 1 1 0.956 0.948 0.554 46.571 o
5 1 2 0.020 0.390 0.442 124.340 o
5 2 0 0.011 0.458 0.271 235.512 o
5 2 1 0.093 0.763 0.293 153.819 o
5 2 2 0.747 0.606 0.549 55.065 o
5 3 1 0.001 -0.177 0.326 286.278 o
5 3 2 0.459 0.094 0.441 97.174 o
5 3 3 0.083 2.549 0.759 33.672 o
5 4 0 0.219 0.294 0.409 120.403 o
5 4 1 0.354 1.216 0.308 93.616 o
5 4 2 0.391 1.091 0.541 58.947 o
5 4 3 0.420 0.883 0.697 44.133 o
5 4 4 0.415 3.652 0.964 20.511 o
5 5 0 0.400 0.243 0.315 137.053 o
5 5 1 0.002 0.450 0.231 285.459 o
5 5 2 0.714 1.682 0.325 62.874 o
5 5 3 0.186 0.541 0.518 81.068 o
5 5 4 0.024 0.791 0.311 156.007 o
5 6 0 1.615 0.837 1.072 18.470 o
5 6 1 0.737 1.283 0.649 40.359 o
5 6 2 0.134 0.566 0.205 217.227 o
5 6 3 0.009 1.320 0.459 82.511 o
5 6 4 0.018 0.420 0.233 282.997 o
5 7 0 0.053 -0.384 0.384 190.720 o
5 7 1 0.204 1.024 0.358 101.959 o
5 7 2 0.011 0.589 0.273 208.226 o
5 7 3 0.001 -0.056 0.161 1174.850 o
5 8 0 0.608 2.030 0.392 55.372 o
5 8 1 1.595 2.773 0.364 34.273 o
5 8 2 0.524 0.836 0.310 94.740 o
5 8 3 0.003 0.821 0.594 67.808 o
5 9 0 0.068 0.699 0.171 238.633 o
5 9 1 0.004 0.120 0.290 307.574 o
5 9 2 0.065 0.061 0.241 380.478 o
5 10 0 1.163 1.583 0.297 53.427 o
;
_iucr_refine_instructions_details
;
TITL m4_513_4_5_5_a.res in P2(1)/m
REM Old TITL m4_513_4_5_5 in P2(1)/m
REM SHELXT solution in P2(1)/m: R1 0.247, Rweak 0.101, Alpha 0.108
REM <I/s> 1.285 for 8 systematic absences, Orientation as input
REM Formula found by SHELXT: C2 Cl2 Cr N6 S
CELL 0.0251 3.718 12.9099 8.7866 90 96.149 90
ZERR 2 0.0006 0.0013 0.0019 0 0.017 0
LATT 1
SYMM -X,0.5+Y,-Z
SFAC  C 0.600 40.938 0.136 0.374 0.547 3.278 1.225 13.013 0 0 0 0 0.75 12.011
SFAC  H 0.129 37.737 0.036 0.553 0.127 3.772 0.236 13.518 0 0 0 0 0.32 1.008
SFAC  Cl 1.232 33.612 0.341 0.339 0.893 2.625 2.391 11.095 0 0 0 0 0.99 35.453
SFAC  Cr 1.989 87.861 0.548 0.403 2.072 3.698 2.352 20.054 0 0 0 0 1.22 51.996
SFAC  N 0.482 31.526 0.135 0.324 0.519 2.607 1.075 10.017 0 0 0 0 0.71 14.007
SFAC  S 1.390 40.169 0.348 0.365 0.915 2.89 2.506 13.043 0 0 0 0 1.03 32.066
UNIT 12 8 4 2 4 2

SADI C2 H2 C3 H3

L.S. 10
PLAN  5
TEMP 20
CONF
BOND
FMAP 2
list 4
ACTA
MORE -1
BOND $H
EXTI 6607.16058
OMIT -5 0 3
OMIT -5 1 3
OMIT -5 6 6
OMIT -5 8 3
OMIT -5 9 3
OMIT -4 0 5
OMIT -4 4 9
OMIT -4 5 9
OMIT -4 6 9
OMIT -3 0 6
OMIT -3 0 11
OMIT -2 0 1
OMIT -2 1 2
OMIT -1 0 1
OMIT -1 0 5
OMIT -1 4 10
OMIT -1 7 4
OMIT 0 0 1
OMIT 0 0 3
OMIT 0 0 5
OMIT 0 0 6
OMIT 0 0 7
OMIT 0 0 8
OMIT 0 0 9
OMIT 0 2 0
OMIT 0 4 0
OMIT 0 4 4
OMIT 0 5 5
OMIT 1 0 1
OMIT 1 0 9
OMIT 1 2 4
OMIT 1 7 5
OMIT 2 0 0
OMIT 2 1 9
OMIT 2 1 10
OMIT 2 2 2
OMIT 2 4 0
OMIT 3 0 0
OMIT 3 5 10
OMIT 4 1 5
OMIT 4 1 7
OMIT 4 3 7
OMIT 4 14 2
OMIT 5 3 0
WGHT 0.124818 0.350667
FVAR 5.459964
REM <olex2.extras>
REM <HklSrc "%.\\m4_513_4_5_5.hkl">
REM </olex2.extras>

Cr1   4     0.500000  0.500000  0.500000  10.50000  0.02281  0.00591 =
 0.03163 -0.00042  0.00795  0.00204
Cl1   3     0.026349  0.558366  0.317371  11.00000  0.02547  0.01751 =
 0.03099  0.00309  0.00547  0.00035
S1    6     0.569261  0.750000  0.472900  10.50000  0.05196  0.00859 =
 0.02289  0.00000  0.01261 -0.00000
C1    1     0.520306  0.693490  0.732725  11.00000  0.02416  0.00738 =
 0.03333  0.00425  0.01028 -0.00330
N1    5     0.544058  0.655055  0.592318  11.00000  0.04294  0.00853 =
 0.02242  0.00029  0.00681  0.00264
C3    1     0.453079  0.693393  0.998808  11.00000  0.03975  0.03561 =
 0.02573  0.00238  0.01003 -0.00698
AFIX 44 1.083
H3    2     0.422763  0.649717  1.110447  11.00000  0.08069
AFIX 0
C2    1     0.488215  0.639204  0.869422  11.00000  0.06187  0.00918 =
 0.02874  0.00316  0.00645 -0.00405
AFIX 44 1.083
H2    2     0.491806  0.549702  0.871188  11.00000  0.05974
AFIX 0
HKLF 4

END
Q1 1 0.466667 0.75 0.833333 10.5 0.05 1.14
Q3 1 0.866667 0.677778 0.633333 11 0.05 0.89
Q4 1 0.333333 0.711111 1.233333 11 0.05 0.87
Q2 1 0.533333 0.511111 0.6 11 0.05 1.02
Q5 1 0.8 0.75 0.866667 10.5 0.05 0.85

  REM The information below was added by Olex2.
  REM
  REM R1 = 0.1629 for 1236 Fo > 4sig(Fo) and 0.1956 for all 1643 data
  REM 63 parameters refined using 2 restraints
  REM Highest difference peak 1.1400, deepest hole -1.3235
  REM Mean Shift 0.0001, Max Shift -0.0008.

  REM +++ Tabular Listing of Refinement Information +++
  REM R1_all = 0.1956
  REM R1_gt = 0.1629
  REM wR_ref = 0.3827
  REM GOOF = 1.0287
  REM Shift_max = -0.0008
  REM Shift_mean = 0.0001
  REM Reflections_all = 1643
  REM Reflections_gt = 1236
  REM Parameters = 63
  REM Hole = -1.3235
  REM Peak = 1.1400
  REM Flack = n/a

  
;
_olex2_submission_special_instructions  'No special instructions were received'
_oxdiff_exptl_absorpt_empirical_details
;
Empirical correction (ABSPACK) includes:
- Frame scaling
;
_oxdiff_exptl_absorpt_empirical_full_max  2.350
_oxdiff_exptl_absorpt_empirical_full_min  0.231
loop_
  _restr_equal_distance_atom_site_label_1
  _restr_equal_distance_atom_site_label_2
  _restr_equal_distance_site_symmetry_2
  _restr_equal_distance_class_id
 C3 H3 1 1
 C2 H2 1 1

loop_
  _restr_equal_distance_class_class_id
  _restr_equal_distance_class_target_weight_param
  _restr_equal_distance_class_average
  _restr_equal_distance_class_esd
  _restr_equal_distance_class_diff_max
 1 0.0200 1.1515 0.0041 0.0041
