# Supplementary material for: Enhancing Superexchange through Frontier Orbital Engineering in a van der Waals Metal–Organic Magnet
Source: Chem Mater. 2026 May 26;38(11):5649–57. doi: 10.1021/acs.chemmater.6c00516 (PMC13255171; doi:10.1021/acs.chemmater.6c00516)
Supplement: Supplementary file 2 [file cm6c00516_si_002.zip › cifs/CrCl2btd-d4_1p5K-60K_mag_cell_bank2-3.mcif]

data_topas_output

_mag_space_group_BNS_number 11.55
_magnetic_cell_length_a  7.37(13)
_magnetic_cell_length_b  12.9(7)
_magnetic_cell_length_c  9.064(13)
_magnetic_cell_angle_alpha 90
_magnetic_cell_angle_beta  107.0(3)
_magnetic_cell_angle_gamma 90

loop_
_magnetic_space_group_symop_operation_xyz
_magnetic_space_group_symop_operation_mxmymz
_magnetic_space_group_symop_operation_timereversal
	 -x,-y,-z  mx,my,mz +1
	 -x,y+1/2,-z  -mx,my,-mz +1
	 -x+1/2,-y,-z  -mx,-my,-mz -1
	 -x+1/2,y+1/2,-z  mx,-my,mz -1
	 x,-y+1/2,z  -mx,my,-mz +1
	 x,y,z  mx,my,mz +1
	 x+1/2,-y+1/2,z  mx,-my,mz -1
	 x+1/2,y,z  -mx,-my,-mz -1

loop_
_magnetic_atom_site_label
_magnetic_atom_site_type_symbol
_magnetic_atom_site_fract_x
_magnetic_atom_site_fract_y
_magnetic_atom_site_fract_z
_magnetic_atom_site_occupancy
_magnetic_atom_site_B_iso_or_equiv
Cr1_1 Cr 0 0 0.5 1 0.5
Cl1_1 Cl 0.8516 0.9395 0.6782 0 0
N1_1 N -0.02085 0.8469 0.4095 0 0
S1_1 S 0.4484 0.25 0.4703 0 0
C1_1 C 0.23275 0.807 0.0051 0 0
C2_1 C 0.31285 0.8642 0.1322 0 0
C3_1 C 0.89725 0.8069 0.2704 0 0
H1_1 D 0.17215 0.8418 0.9183 0 0
H2_1 D 0.32265 0.9467 0.1453 0 0
origin D 0 0 0 0 0

loop_
_atom_site_moment.label
_atom_site_moment.crystalaxis_x
_atom_site_moment.crystalaxis_y
_atom_site_moment.crystalaxis_z
Cr1_1    2.78638    0.00000    2.02945
Cl1_1    0.00000    0.00000    0.00000
N1_1    0.00000    0.00000    0.00000
S1_1    0.00000    0.00000    0.00000
C1_1    0.00000    0.00000    0.00000
C2_1    0.00000    0.00000    0.00000
C3_1    0.00000    0.00000    0.00000
H1_1    0.00000    0.00000    0.00000
H2_1    0.00000    0.00000    0.00000
origin    0.00000    0.00000    0.00000
